# Supplementary material for: MYC promotes immune-suppression in triple-negative breast cancer via inhibition of interferon signaling
Source: Nat Commun. 2022 Nov 2;13:6579. doi: 10.1038/s41467-022-34000-6 (PMC9630413; doi:10.1038/s41467-022-34000-6)
Supplement: Supplementary file 4 — Supplementary Data 1 [file 41467_2022_34000_MOESM4_ESM.xlsx]

## Sheet: RNAseq_MYC_target
gene_info.ensembl_gene_id	gene_info.gene_biotype	gene_info.chromosome_name	gene_info.start_position	gene_info.end_position	gene_info.external_gene_id	gene_info.description	gene_info.mgi_symbol	gene_info.entrezgene	bulk.baseMean	bulk.log2FoldChange	bulk.lfcSE	bulk.stat	bulk.pvalue	bulk.padj	bulk.DEG	sort.baseMean	sort.log2FoldChange	sort.lfcSE	sort.stat	sort.pvalue	sort.padj	sort.DEG	org.baseMean	org.log2FoldChange	org.lfcSE	org.stat	org.pvalue	org.padj	org.DEG	Myc_target_ovp	Myc_target_Tumor	Myc_target_Org
ENSMUSG00000000544	protein_coding	1	166130238	166166510	Gpa33	glycoprotein A33 (transmembrane) [Source:MGI Symbol;Acc:MGI:1891703]	Gpa33	59290	4.65207	-1.3659	0.80263	-1.70178	0.0887958	0.148293	non-DEG	5.66154	4.03088	0.949425	4.2456	2.1801e-05	0.000129535	up	163.544	2.18098	2.55742	0.852803	NA	NA	non-DEG	FALSE	FALSE	FALSE
ENSMUSG00000000817	protein_coding	1	161780691	161788495	Fasl	Fas ligand (TNF superfamily, member 6) [Source:MGI Symbol;Acc:MGI:99255]	Fasl	14103	0.767093	-1.67564	0.871229	-1.92331	0.0544417	0.0981192	non-DEG	0.755925	-0.613838	1.06731	-0.575127	0.565205	NA	non-DEG	0.121779	-1.391	3.81694	-0.364428	0.715538	NA	non-DEG	FALSE	FALSE	FALSE
ENSMUSG00000001138	protein_coding	1	36511867	36528237	Cnnm3	cyclin M3 [Source:MGI Symbol;Acc:MGI:2151055]	Cnnm3	94218	492.399	-0.329686	0.102484	-3.21695	0.00129561	0.0037684	non-DEG	263.951	-0.176994	0.149033	-1.18762	0.234985	0.349937	non-DEG	368.337	0.444157	0.285796	1.5541	0.120159	0.50936	non-DEG	FALSE	TRUE	FALSE
ENSMUSG00000001143	protein_coding	1	36422065	36445271	Lman2l	lectin, mannose-binding 2-like [Source:MGI Symbol;Acc:MGI:2443010]	Lman2l	214895	412.169	-0.499034	0.230104	-2.16873	0.0301031	0.059556	non-DEG	237.57	-0.423773	0.200179	-2.11697	0.034262	0.073704	non-DEG	375.039	-0.0682397	0.486822	-0.140174	0.888523	0.976806	non-DEG	FALSE	FALSE	FALSE
ENSMUSG00000001305	protein_coding	1	186720978	186749358	Rrp15	ribosomal RNA processing 15 homolog (S. cerevisiae) [Source:MGI Symbol;Acc:MGI:1914473]	Rrp15	67223	915.474	0.439332	0.126487	3.47333	0.00051405	0.00165452	non-DEG	583.97	0.427114	0.149449	2.85792	0.00426424	0.0126535	non-DEG	892.966	0.0230615	0.528324	0.0436503	0.965183	0.99377	non-DEG	FALSE	TRUE	FALSE
ENSMUSG00000001674	protein_coding	1	121553835	121567989	Ddx18	DEAD (Asp-Glu-Ala-Asp) box polypeptide 18 [Source:MGI Symbol;Acc:MGI:1914192]	Ddx18	66942	1021.15	0.806731	0.101257	7.96714	1.62394e-15	4.37169e-14	up	732.815	1.03476	0.132297	7.8215	5.21973e-15	2.49373e-13	up	1208.13	0.352482	0.424694	0.829966	0.406558	0.804815	non-DEG	FALSE	FALSE	TRUE
ENSMUSG00000002459	protein_coding	1	4909576	5070285	Rgs20	regulator of G-protein signaling 20 [Source:MGI Symbol;Acc:MGI:1929866]	Rgs20	58175	165.945	-1.68785	0.551544	-3.06023	0.0022117	0.00607583	down	139.038	-1.2336	0.459994	-2.68177	0.00732346	0.0201412	down	76.0068	1.4765	1.40809	1.04858	0.294372	0.723772	non-DEG	FALSE	FALSE	FALSE
ENSMUSG00000002881	protein_coding	1	52457294	52500679	Nab1	Ngfi-A binding protein 1 [Source:MGI Symbol;Acc:MGI:107564]	Nab1	17936	1688.44	-0.708692	0.200806	-3.52923	0.00041677	0.00137137	down	1448.39	-0.734216	0.104198	-7.04634	1.83689e-12	5.43332e-11	down	2576.39	-0.781537	0.599178	-1.30435	0.192115	0.617136	non-DEG	TRUE	TRUE	TRUE
ENSMUSG00000003051	protein_coding	1	135253575	135258568	Elf3	E74-like factor 3 [Source:MGI Symbol;Acc:MGI:1101781]	Elf3	13710	910.825	-0.810871	0.211412	-3.8355	0.000125309	0.000466085	down	878.582	-0.501777	0.37776	-1.32829	0.184081	0.289024	non-DEG	823.437	-0.891784	1.45562	-0.612649	0.540108	0.873287	non-DEG	FALSE	TRUE	FALSE
ENSMUSG00000003134	protein_coding	1	39371499	39478747	Tbc1d8	TBC1 domain family, member 8 [Source:MGI Symbol;Acc:MGI:1927225]	Tbc1d8	54610	294.047	-1.41597	0.23673	-5.98136	2.21285e-09	2.13527e-08	down	218.035	-1.4899	0.318823	-4.67312	2.96661e-06	2.22925e-05	down	151.543	1.95515	0.715817	2.73135	0.00630758	0.117022	non-DEG	FALSE	FALSE	FALSE
ENSMUSG00000003135	protein_coding	1	39534992	39546881	Cnot11	CCR4-NOT transcription complex, subunit 11 [Source:MGI Symbol;Acc:MGI:106580]	Cnot11	52846	584.472	0.340634	0.0868062	3.92408	8.70632e-05	0.000337273	non-DEG	325.766	0.149633	0.126244	1.18527	0.235913	0.351081	non-DEG	549.818	0.252278	0.250801	1.00589	0.314469	0.736933	non-DEG	FALSE	TRUE	FALSE
ENSMUSG00000003458	protein_coding	1	172066013	172082795	Ncstn	nicastrin [Source:MGI Symbol;Acc:MGI:1891700]	Ncstn	59287	1346.82	-1.09387	0.0827686	-13.2161	7.08879e-40	3.96932e-37	down	1111.71	-0.96954	0.122162	-7.93651	2.07956e-15	1.08143e-13	down	1145.91	-0.339797	0.364723	-0.931658	0.351513	0.766136	non-DEG	FALSE	FALSE	FALSE
ENSMUSG00000003464	protein_coding	1	172126755	172136493	Pex19	peroxisomal biogenesis factor 19 [Source:MGI Symbol;Acc:MGI:1334458]	Pex19	19298	888.844	-0.55184	0.0959853	-5.74921	8.96604e-09	7.76819e-08	non-DEG	626.245	-0.380671	0.092198	-4.12884	3.64601e-05	0.000201301	non-DEG	1308.93	-0.37955	0.330579	-1.14814	0.250913	0.681515	non-DEG	FALSE	FALSE	FALSE
ENSMUSG00000003721	protein_coding	1	121304353	121332589	Insig2	insulin induced gene 2 [Source:MGI Symbol;Acc:MGI:1920249]	Insig2	72999	549.632	-0.481393	0.208989	-2.30344	0.0212542	0.0441858	non-DEG	432.973	-0.788068	0.175248	-4.49687	6.89607e-06	4.66682e-05	down	909.92	-0.667837	0.518149	-1.28889	0.197436	0.623231	non-DEG	FALSE	FALSE	FALSE
ENSMUSG00000004031	protein_coding	1	158245271	158356260	Brinp2	bone morphogenic protein/retinoic acid inducible neural-specific 2 [Source:MGI Symbol;Acc:MGI:2443333]	Brinp2	240843	49.2012	3.58516	0.870155	4.12014	NA	NA	non-DEG	14.0077	1.9866	1.00637	1.97404	0.0483777	0.0979726	non-DEG	30.0304	-0.901356	1.98539	-0.453995	0.649833	0.915432	non-DEG	FALSE	FALSE	FALSE
ENSMUSG00000004110	protein_coding	1	154390731	154884501	Cacna1e	calcium channel, voltage-dependent, R type, alpha 1E subunit [Source:MGI Symbol;Acc:MGI:106217]	Cacna1e	12290	7.69058	1.34502	0.642057	2.09487	0.0361829	0.0696368	non-DEG	5.92706	2.06415	0.990096	2.0848	0.0370877	0.078707	non-DEG	1.62994	2.61641	3.70287	0.706588	0.479822	NA	non-DEG	FALSE	TRUE	FALSE
ENSMUSG00000004364	protein_coding	1	80264923	80340480	Cul3	cullin 3 [Source:MGI Symbol;Acc:MGI:1347360]	Cul3	26554	2166.71	-0.287198	0.0795464	-3.61045	0.000305663	0.00104	non-DEG	1926.55	-0.419641	0.102378	-4.09893	4.15065e-05	0.000224867	non-DEG	2574.2	-0.337204	0.266512	-1.26525	0.205782	0.636182	non-DEG	FALSE	FALSE	FALSE
ENSMUSG00000004451	protein_coding	1	119470305	119504794	Ralb	v-ral simian leukemia viral oncogene homolog B (ras related) [Source:MGI Symbol;Acc:MGI:1927244]	Ralb	64143	960.599	-0.802656	0.225059	-3.56643	0.000361881	0.00120861	down	629.851	-0.843381	0.190771	-4.42092	9.82836e-06	6.38174e-05	down	1708.02	-1.13263	0.487996	-2.32098	0.0202881	0.214694	non-DEG	FALSE	TRUE	FALSE
ENSMUSG00000004552	protein_coding	1	131638306	131675505	Ctse	cathepsin E [Source:MGI Symbol;Acc:MGI:107361]	Ctse	13034	67.1161	-2.03173	0.506477	-4.01149	6.03368e-05	0.000242859	down	17.1415	-1.60439	0.713111	-2.24984	0.0244589	0.0557233	non-DEG	3.66034	-3.14847	2.92005	-1.07823	0.280933	NA	non-DEG	FALSE	FALSE	FALSE
ENSMUSG00000004707	protein_coding	1	171588624	171607410	Ly9	lymphocyte antigen 9 [Source:MGI Symbol;Acc:MGI:96885]	Ly9	17085	45.1292	0.656783	0.271415	2.41985	0.015527	0.0336539	up	6.53115	1.26961	0.868611	1.46165	0.143837	0.238701	non-DEG	36.2024	7.23214	2.72209	2.65683	0.00788787	0.133396	non-DEG	FALSE	FALSE	FALSE
ENSMUSG00000004709	protein_coding	1	171559193	171585318	Cd244	CD244 natural killer cell receptor 2B4 [Source:MGI Symbol;Acc:MGI:109294]	Cd244	18106	9.95219	-1.19825	0.292288	-4.09954	4.13976e-05	0.000172259	non-DEG	1.61643	-0.44814	1.1999	-0.373481	0.70879	0.796536	non-DEG	0.295667	1.28266	3.79114	0.338332	0.735113	NA	non-DEG	FALSE	FALSE	FALSE
ENSMUSG00000004768	protein_coding	1	33719887	33742564	Rab23	RAB23, member RAS oncogene family [Source:MGI Symbol;Acc:MGI:99833]	Rab23	19335	350.415	0.0250143	0.109602	0.228228	0.819469	0.868575	non-DEG	165.337	0.0336529	0.141665	0.237553	0.812228	0.873255	non-DEG	349.408	0.224217	0.560538	0.400004	0.689154	0.930818	non-DEG	FALSE	TRUE	FALSE
ENSMUSG00000004872	protein_coding	1	78101267	78197134	Pax3	paired box 3 [Source:MGI Symbol;Acc:MGI:97487]	Pax3	18505	36.3996	-0.908965	1.59842	-0.568665	0.569584	0.660702	non-DEG	9.5906	-4.0816	1.29281	-3.15715	0.00159321	0.00541797	down	76.2238	-7.48878	1.59772	-4.68717	2.77014e-06	0.000625143	down	FALSE	TRUE	FALSE
ENSMUSG00000004880	protein_coding	1	181815316	181842401	Lbr	lamin B receptor [Source:MGI Symbol;Acc:MGI:2138281]	Lbr	98386	1222.9	0.294774	0.150997	1.95219	0.050916	0.0928665	non-DEG	783.846	0.161475	0.208589	0.774131	0.438853	0.563026	non-DEG	2120.25	-0.506629	0.45292	-1.11858	0.263318	0.69615	non-DEG	FALSE	FALSE	TRUE
ENSMUSG00000005338	protein_coding	1	173334254	173367695	Cadm3	cell adhesion molecule 3 [Source:MGI Symbol;Acc:MGI:2137858]	Cadm3	94332	19.478	-0.0829529	0.498705	-0.166337	0.867892	0.904924	non-DEG	2.25084	0.321459	0.97511	0.329664	0.741654	0.821063	non-DEG	5.19102	5.4024	3.60823	1.49724	NA	NA	non-DEG	FALSE	FALSE	FALSE
ENSMUSG00000005501	protein_coding	1	87945119	88008551	Usp40	ubiquitin specific peptidase 40 [Source:MGI Symbol;Acc:MGI:2443184]	Usp40	227334	529.263	-0.120456	0.104592	-1.15167	0.249456	0.346161	non-DEG	293.844	-0.220604	0.153247	-1.43953	0.149999	0.247134	non-DEG	754.938	0.198738	0.351923	0.564721	0.572264	0.887462	non-DEG	FALSE	FALSE	FALSE
ENSMUSG00000005674	protein_coding	1	171217802	171222514	Tomm40l	translocase of outer mitochondrial membrane 40 homolog-like (yeast) [Source:MGI Symbol;Acc:MGI:3589112]	Tomm40l	641376	402.85	0.0213862	0.101722	0.210242	0.833479	0.879382	non-DEG	230.453	0.0529285	0.115996	0.456296	0.648177	0.747822	non-DEG	655.678	-0.438979	0.472174	-0.929697	0.352528	0.766504	non-DEG	FALSE	FALSE	FALSE
ENSMUSG00000005677	protein_coding	1	171213970	171220701	Nr1i3	nuclear receptor subfamily 1, group I, member 3 [Source:MGI Symbol;Acc:MGI:1346307]	Nr1i3	12355	1.19257	0.489885	0.708965	0.690986	0.489574	0.588342	non-DEG	0.548032	-0.0817748	1.51419	-0.0540055	0.956931	NA	non-DEG	1.6332	1.90021	2.43154	0.781484	0.434518	NA	non-DEG	FALSE	FALSE	FALSE
ENSMUSG00000005681	protein_coding	1	171225054	171226379	Apoa2	apolipoprotein A-II [Source:MGI Symbol;Acc:MGI:88050]	Apoa2	11807	0.634133	1.76317	2.00385	0.879889	0.378919	0.482369	non-DEG	0.105084	0.176451	3.05092	0.0578353	0.95388	NA	non-DEG	0	NA	NA	NA	NA	NA	non-DEG	FALSE	FALSE	FALSE
ENSMUSG00000005763	protein_coding	1	165788681	165877277	Cd247	CD247 antigen [Source:MGI Symbol;Acc:MGI:88334]	Cd247	12503	2.89473	-1.57876	0.510809	-3.0907	0.00199682	0.00554381	non-DEG	0.795906	-0.714485	1.30992	-0.54544	0.585451	0.69703	non-DEG	1.12341	0.39515	1.97313	0.200265	0.841273	NA	non-DEG	FALSE	FALSE	FALSE
ENSMUSG00000005886	protein_coding	1	13139105	13374083	Ncoa2	nuclear receptor coactivator 2 [Source:MGI Symbol;Acc:MGI:1276533]	Ncoa2	17978	1028.39	-0.751634	0.115433	-6.51141	7.44481e-11	9.30506e-10	down	803.332	-0.718133	0.15938	-4.50578	6.61303e-06	4.50468e-05	down	1272.93	-0.0649858	0.410244	-0.158408	0.874136	0.974363	non-DEG	FALSE	FALSE	FALSE
ENSMUSG00000006005	protein_coding	1	150392838	150449935	Tpr	translocated promoter region, nuclear basket protein [Source:MGI Symbol;Acc:MGI:1922066]	Tpr	108989	4235.05	0.111301	0.117123	0.95029	0.341965	0.445355	non-DEG	3146.45	0.164028	0.11329	1.44786	0.147656	0.243957	non-DEG	5177.04	0.068305	0.280101	0.243859	0.80734	0.958395	non-DEG	FALSE	FALSE	FALSE
ENSMUSG00000006010	protein_coding	1	150361305	150393080	BC003331	cDNA sequence BC003331 [Source:MGI Symbol;Acc:MGI:2385108]	BC003331	226499	537.966	-0.337295	0.109552	-3.07885	0.00207799	0.00574474	non-DEG	415.414	-0.327924	0.157041	-2.08814	0.0367856	0.0782072	non-DEG	915.594	0.314569	0.338027	0.930601	0.35206	0.766504	non-DEG	FALSE	FALSE	FALSE
ENSMUSG00000006014	protein_coding	1	150449412	150466165	Prg4	proteoglycan 4 (megakaryocyte stimulating factor, articular superficial zone protein) [Source:MGI Symbol;Acc:MGI:1891344]	Prg4	96875	61.9502	0.300529	0.468395	0.641615	0.521123	0.617329	non-DEG	23.6332	1.3306	0.571846	2.32685	0.0199733	0.0470546	up	113.734	5.63297	2.39745	2.34957	NA	NA	non-DEG	FALSE	FALSE	FALSE
ENSMUSG00000006299	protein_coding	1	74279840	74284738	Aamp	angio-associated migratory protein [Source:MGI Symbol;Acc:MGI:107809]	Aamp	227290	2119.12	-0.466572	0.0910309	-5.12542	2.96872e-07	1.94195e-06	non-DEG	1794.47	-0.448512	0.0743777	-6.03019	1.63768e-09	2.6246e-08	non-DEG	2963.04	-0.0830782	0.261617	-0.317557	0.750821	0.945186	non-DEG	FALSE	FALSE	FALSE
ENSMUSG00000006301	protein_coding	1	74288247	74305622	Tmbim1	transmembrane BAX inhibitor motif containing 1 [Source:MGI Symbol;Acc:MGI:1916910]	Tmbim1	69660	1240.64	-0.789899	0.155698	-5.07328	3.91019e-07	2.48321e-06	down	1288.5	-0.536903	0.216869	-2.4757	0.0132975	0.0333844	non-DEG	1830.8	-0.112288	0.305038	-0.368109	0.712792	0.935662	non-DEG	FALSE	FALSE	TRUE
ENSMUSG00000006304	protein_coding	1	74236084	74268209	Arpc2	actin related protein 2/3 complex, subunit 2 [Source:MGI Symbol;Acc:MGI:1923959]	Arpc2	76709	3102.37	-0.372348	0.122554	-3.03823	0.0023797	0.00647661	non-DEG	2451.55	-0.197356	0.11441	-1.72498	0.0845305	0.154552	non-DEG	4287.3	-0.422946	0.393787	-1.07405	0.282801	0.71474	non-DEG	FALSE	TRUE	FALSE
ENSMUSG00000006403	protein_coding	1	171250421	171260637	Adamts4	a disintegrin-like and metallopeptidase (reprolysin type) with thrombospondin type 1 motif, 4 [Source:MGI Symbol;Acc:MGI:1339949]	Adamts4	240913	619.317	-1.68399	0.273698	-6.15274	7.61568e-10	7.92209e-09	down	579.508	-1.726	0.377101	-4.57703	4.71616e-06	3.34664e-05	down	624.19	0.731054	1.1867	0.616038	0.53787	0.872224	non-DEG	FALSE	FALSE	FALSE
ENSMUSG00000006411	protein_coding	1	171370099	171388598	Pvrl4	poliovirus receptor-related 4 [Source:MGI Symbol;Acc:MGI:1918990]	Pvrl4	71740	738.774	-0.776112	0.353967	-2.19261	0.0283356	0.0565017	non-DEG	543.484	-0.803195	0.39312	-2.04313	0.0410397	0.0856302	non-DEG	555.207	0.769541	1.66623	0.461845	0.644193	0.912999	non-DEG	TRUE	TRUE	TRUE
ENSMUSG00000006412	protein_coding	1	171345670	171359254	Pfdn2	prefoldin 2 [Source:MGI Symbol;Acc:MGI:1276111]	Pfdn2	18637	849.794	0.438409	0.126526	3.46497	0.000530283	0.0017009	non-DEG	547.459	0.265215	0.104836	2.5298	0.0114127	0.0293458	non-DEG	1102.15	0.252917	0.234597	1.07809	0.280993	0.711974	non-DEG	FALSE	TRUE	TRUE
ENSMUSG00000006538	protein_coding	1	74945315	74951672	Ihh	Indian hedgehog [Source:MGI Symbol;Acc:MGI:96533]	Ihh	16147	2.23021	-0.0530891	0.592885	-0.0895437	0.92865	0.949108	non-DEG	1.85302	-0.546882	0.75712	-0.722319	0.470099	0.593184	non-DEG	0.894373	-1.4375	2.5296	-0.568273	0.569849	NA	non-DEG	FALSE	FALSE	FALSE
ENSMUSG00000006542	protein_coding	1	74738922	74749221	Prkag3	protein kinase, AMP-activated, gamma 3 non-catatlytic subunit [Source:MGI Symbol;Acc:MGI:1891343]	Prkag3	241113	14.8786	3.76025	0.746651	5.03616	4.74966e-07	2.96257e-06	up	3.51606	3.06789	0.754078	4.0684	4.73372e-05	0.000252575	non-DEG	8.21953	3.7011	1.74988	2.11506	0.0344247	0.277131	non-DEG	FALSE	FALSE	FALSE
ENSMUSG00000006546	protein_coding	1	74889934	74893143	Cryba2	crystallin, beta A2 [Source:MGI Symbol;Acc:MGI:104336]	Cryba2	12958	1.02025	3.1272	1.75075	1.78621	0.0740657	0.127216	non-DEG	0.227155	1.23983	3.05007	0.406492	0.684381	NA	non-DEG	0	NA	NA	NA	NA	NA	non-DEG	FALSE	FALSE	FALSE
ENSMUSG00000006576	protein_coding	1	75546266	75562172	Slc4a3	solute carrier family 4 (anion exchanger), member 3 [Source:MGI Symbol;Acc:MGI:109350]	Slc4a3	20536	196.649	-1.37914	0.229668	-6.00491	1.91435e-09	1.86191e-08	down	146.923	-1.43128	0.240677	-5.94688	2.73306e-09	4.21532e-08	down	126.091	-1.71235	1.17733	-1.45444	0.145825	0.552944	non-DEG	FALSE	FALSE	FALSE
ENSMUSG00000007097	protein_coding	1	172271709	172298064	Atp1a2	ATPase, Na+/K+ transporting, alpha 2 polypeptide [Source:MGI Symbol;Acc:MGI:88106]	Atp1a2	98660	2492.81	-4.52521	0.633255	-7.14596	8.93693e-13	1.54859e-11	down	2923.81	-2.83038	0.943563	-2.99967	0.00270269	0.00856168	down	455.831	-2.66332	1.28061	-2.07973	0.0375505	0.289935	non-DEG	TRUE	TRUE	TRUE
ENSMUSG00000007107	protein_coding	1	172223513	172258414	Atp1a4	ATPase, Na+/K+ transporting, alpha 4 polypeptide [Source:MGI Symbol;Acc:MGI:1351335]	Atp1a4	27222	2.36224	-1.98949	0.657229	-3.02708	0.00246925	0.00669142	non-DEG	6.45525	-2.48775	0.92764	-2.68181	0.00732258	0.0201412	down	2.65893	-2.34337	1.8084	-1.29582	0.195036	NA	non-DEG	FALSE	FALSE	FALSE
ENSMUSG00000007122	protein_coding	1	172209894	172219868	Casq1	calsequestrin 1 [Source:MGI Symbol;Acc:MGI:1309468]	Casq1	12372	8.82941	-1.39623	0.44411	-3.14388	0.00166724	0.00472175	down	8.45595	-1.32189	0.608188	-2.17348	0.0297439	0.0656099	non-DEG	3.89645	0.752752	1.72671	0.435945	0.662876	NA	non-DEG	FALSE	FALSE	FALSE
ENSMUSG00000007805	protein_coding	1	91801461	91848028	Twist2	twist basic helix-loop-helix transcription factor 2 [Source:MGI Symbol;Acc:MGI:104685]	Twist2	13345	20.5375	0.832237	0.504902	1.64831	0.0992884	0.162249	non-DEG	3.7985	2.55104	1.03358	2.46817	0.0135807	0.033945	non-DEG	57.8741	-0.314761	1.55825	-0.201997	0.839919	0.966304	non-DEG	FALSE	FALSE	FALSE
ENSMUSG00000008136	protein_coding	1	43123074	43196984	Fhl2	four and a half LIM domains 2 [Source:MGI Symbol;Acc:MGI:1338762]	Fhl2	14200	201.319	-0.999648	0.454921	-2.19741	0.0279913	0.055914	non-DEG	294.096	-0.724795	0.3875	-1.87044	0.0614226	0.119147	non-DEG	517.204	-1.43863	1.31649	-1.09277	0.274495	0.707406	non-DEG	FALSE	FALSE	FALSE
ENSMUSG00000008475	protein_coding	1	152766542	152775597	Arpc5	actin related protein 2/3 complex, subunit 5 [Source:MGI Symbol;Acc:MGI:1915021]	Arpc5	67771	2221.33	-0.647406	0.164005	-3.94747	7.89824e-05	0.000309147	down	1777.06	-0.613783	0.107815	-5.69294	1.24869e-08	1.66747e-07	down	2504.27	-0.179248	0.271149	-0.66107	0.508567	0.85586	non-DEG	FALSE	TRUE	FALSE
ENSMUSG00000009418	protein_coding	1	135434580	135607295	Nav1	neuron navigator 1 [Source:MGI Symbol;Acc:MGI:2183683]	Nav1	215690	1528.55	0.465249	0.239047	1.94627	0.0516226	0.0939369	non-DEG	803.038	0.53202	0.241536	2.20265	0.0276192	0.061844	non-DEG	1080.14	-0.00156049	0.64731	-0.00241073	0.998077	0.999638	non-DEG	FALSE	TRUE	FALSE
ENSMUSG00000009633	protein_coding	1	193272161	193273188	G0s2	G0/G1 switch gene 2 [Source:MGI Symbol;Acc:MGI:1316737]	G0s2	14373	78.5252	-2.39821	0.6001	-3.99635	6.43275e-05	0.000257389	down	38.0114	-1.83924	0.636057	-2.89163	0.00383246	0.0115121	down	44.425	2.67276	1.54741	1.72725	0.0841235	0.431075	non-DEG	FALSE	FALSE	FALSE
ENSMUSG00000009772	protein_coding	1	132316126	132333488	Nuak2	NUAK family, SNF1-like kinase, 2 [Source:MGI Symbol;Acc:MGI:1921387]	Nuak2	74137	248.51	-0.669402	0.269781	-2.48128	0.013091	0.0290389	down	106.493	-1.27871	0.306756	-4.16849	3.06623e-05	0.000173865	down	286.585	-0.609237	0.870007	-0.700266	0.483761	0.84475	non-DEG	FALSE	TRUE	FALSE
ENSMUSG00000009905	protein_coding	1	106720459	106759727	Kdsr	3-ketodihydrosphingosine reductase [Source:MGI Symbol;Acc:MGI:1918000]	Kdsr	70750	561.9	0.142199	0.1202	1.18302	0.236802	0.331948	non-DEG	439.912	0.0848061	0.0997606	0.850095	0.395272	0.521264	non-DEG	973.653	0.32635	0.365329	0.893303	0.371695	0.783118	non-DEG	FALSE	FALSE	FALSE
ENSMUSG00000009907	protein_coding	1	106764071	106796728	Vps4b	vacuolar protein sorting 4b (yeast) [Source:MGI Symbol;Acc:MGI:1100499]	Vps4b	20479	1612.6	-0.51883	0.110728	-4.68564	2.7909e-06	1.49117e-05	non-DEG	1182.36	-0.364122	0.0909669	-4.0028	6.25965e-05	0.000323516	non-DEG	1969.5	-0.152712	0.315915	-0.483396	0.628815	0.909518	non-DEG	FALSE	TRUE	FALSE
ENSMUSG00000010175	protein_coding	1	190118035	190170714	Prox1	prospero homeobox 1 [Source:MGI Symbol;Acc:MGI:97772]	Prox1	19130	29.8758	0.873472	0.526476	1.65909	0.097097	0.159479	non-DEG	18.4851	1.1135	0.463343	2.40319	0.0162527	0.0395634	up	4.33766	4.11122	2.47047	1.66415	0.0960834	NA	non-DEG	FALSE	FALSE	FALSE
ENSMUSG00000010290	protein_coding	1	43098710	43115947	AI597479	expressed sequence AI597479 [Source:MGI Symbol;Acc:MGI:2138299]	AI597479	98404	545.075	0.186037	0.0901705	2.06317	0.0390965	0.0743535	non-DEG	299.997	0.315596	0.130198	2.42398	0.0153515	0.0376558	non-DEG	876.079	0.209342	0.353741	0.591795	0.553988	0.880924	non-DEG	FALSE	FALSE	FALSE
ENSMUSG00000010311	protein_coding	1	133897199	133907999	Optc	opticin [Source:MGI Symbol;Acc:MGI:2151113]	Optc	269120	2.8118	-1.42988	0.563185	-2.53891	0.0111198	0.0252228	non-DEG	1.85698	-2.0112	0.685766	-2.93277	0.00335948	0.0102927	non-DEG	4.84657	-0.822943	1.87186	-0.43964	0.660198	NA	non-DEG	FALSE	FALSE	FALSE
ENSMUSG00000010453	protein_coding	1	36335730	36369181	Kansl3	KAT8 regulatory NSL complex subunit 3 [Source:MGI Symbol;Acc:MGI:1918055]	Kansl3	226976	1370.11	-0.272958	0.103029	-2.64933	0.00806514	0.019101	non-DEG	1101.59	-0.370348	0.104365	-3.5486	0.000387288	0.00158264	non-DEG	1508.85	-0.307198	0.288364	-1.06532	0.286733	0.71807	non-DEG	FALSE	FALSE	FALSE
ENSMUSG00000010609	protein_coding	1	180227004	180263438	Psen2	presenilin 2 [Source:MGI Symbol;Acc:MGI:109284]	Psen2	19165	140.933	-0.229707	0.201651	-1.13913	0.254649	0.352047	non-DEG	83.3541	0.0192079	0.207423	0.0926027	0.926219	0.950869	non-DEG	127.356	1.01689	0.58463	1.73937	0.0819689	0.42815	non-DEG	FALSE	FALSE	FALSE
ENSMUSG00000012187	protein_coding	1	78510991	78538173	Mogat1	monoacylglycerol O-acyltransferase 1 [Source:MGI Symbol;Acc:MGI:1915643]	Mogat1	68393	17.6493	-0.757854	0.650465	-1.1651	0.24398	0.340322	non-DEG	25.7173	0.375773	0.578063	0.650056	0.515656	0.634103	non-DEG	90.9872	-1.07766	1.91559	-0.562573	0.573725	0.888403	non-DEG	FALSE	FALSE	FALSE
ENSMUSG00000013275	protein_coding	1	131827493	131848865	Slc41a1	solute carrier family 41, member 1 [Source:MGI Symbol;Acc:MGI:2444823]	Slc41a1	98396	1003.08	-1.02695	0.145912	-7.03817	1.94776e-12	3.16782e-11	down	882.44	-1.13611	0.158268	-7.17837	7.05489e-13	2.23688e-11	down	1048.45	-0.0322085	0.31456	-0.102392	0.918445	0.983568	non-DEG	FALSE	FALSE	FALSE
ENSMUSG00000013593	protein_coding	1	171234853	171247122	Ndufs2	NADH dehydrogenase (ubiquinone) Fe-S protein 2 [Source:MGI Symbol;Acc:MGI:2385112]	Ndufs2	226646	2222.09	0.262669	0.122264	2.14837	0.0316842	0.0621879	non-DEG	1750.33	0.207549	0.101297	2.04892	0.0404702	0.0846205	non-DEG	3628.62	0.157703	0.342139	0.460934	0.644846	0.913199	non-DEG	FALSE	FALSE	FALSE
ENSMUSG00000013698	protein_coding	1	172196728	172206804	Pea15a	phosphoprotein enriched in astrocytes 15A [Source:MGI Symbol;Acc:MGI:104799]	Pea15a	18611	1565.43	-1.98507	0.165337	-12.0062	3.29545e-33	8.97003e-31	down	1023.06	-1.98799	0.294728	-6.74516	1.52859e-11	3.75313e-10	down	2570.14	-2.08315	0.890676	-2.33884	0.0193438	0.210337	non-DEG	FALSE	FALSE	FALSE
ENSMUSG00000013973	protein_coding	1	171329145	171342331	Dedd	death effector domain-containing [Source:MGI Symbol;Acc:MGI:1333874]	Dedd	21945	508.665	-0.585218	0.0855923	-6.83728	8.07133e-12	1.18488e-10	down	347.487	-0.641902	0.130747	-4.90951	9.13051e-07	7.75719e-06	down	693.316	-0.268011	0.299705	-0.894249	0.371189	0.782825	non-DEG	FALSE	FALSE	TRUE
ENSMUSG00000013997	protein_coding	1	171338008	171345646	Nit1	nitrilase 1 [Source:MGI Symbol;Acc:MGI:1350916]	Nit1	27045	289.788	-0.717696	0.118217	-6.07101	1.2711e-09	1.27227e-08	down	193.406	-0.389568	0.1602	-2.43176	0.0150258	0.0369544	non-DEG	485.042	-0.449729	0.344431	-1.30571	0.19165	0.616269	non-DEG	FALSE	FALSE	FALSE
ENSMUSG00000014226	protein_coding	1	160202367	160212892	Cacybp	calcyclin binding protein [Source:MGI Symbol;Acc:MGI:1270839]	Cacybp	12301	2468.48	1.03926	0.131628	7.89543	2.89326e-15	7.49077e-14	up	1478.14	0.751719	0.146585	5.1282	2.92528e-07	2.8211e-06	up	3168.28	0.273755	0.295364	0.926838	0.354011	0.768297	non-DEG	FALSE	TRUE	TRUE
ENSMUSG00000014602	protein_coding	1	93015464	93101951	Kif1a	kinesin family member 1A [Source:MGI Symbol;Acc:MGI:108391]	Kif1a	16560	254.705	1.9612	0.613023	3.19923	0.00137796	0.00398307	up	74.9764	1.78985	0.52625	3.40113	0.000671079	0.00254364	up	233.382	2.95076	2.0704	1.42521	0.154096	0.566154	non-DEG	FALSE	TRUE	FALSE
ENSMUSG00000014980	protein_coding	1	152370735	152386688	Tsen15	tRNA splicing endonuclease 15 homolog (S. cerevisiae) [Source:MGI Symbol;Acc:MGI:1913887]	Tsen15	66637	267.466	0.44626	0.173514	2.5719	0.0101143	0.0232243	non-DEG	145.508	0.457814	0.191628	2.38908	0.0168907	0.040857	non-DEG	326.269	1.07769	0.68382	1.57599	0.115028	0.500625	non-DEG	FALSE	FALSE	FALSE
ENSMUSG00000015222	protein_coding	1	66175273	66442583	Map2	microtubule-associated protein 2 [Source:MGI Symbol;Acc:MGI:97175]	Map2	17756	798.226	-1.96152	0.316957	-6.18859	6.07059e-10	6.45531e-09	down	755.273	-1.67841	0.357239	-4.69827	2.62369e-06	1.99883e-05	down	538.065	-1.1114	1.02165	-1.08785	0.276663	0.709122	non-DEG	FALSE	FALSE	FALSE
ENSMUSG00000015314	protein_coding	1	171917537	171943868	Slamf6	SLAM family member 6 [Source:MGI Symbol;Acc:MGI:1353620]	Slamf6	30925	8.74751	-1.36887	0.350126	-3.90964	9.24335e-05	0.000355548	non-DEG	1.359	-0.196168	1.26588	-0.154966	0.876848	0.917767	non-DEG	0	NA	NA	NA	NA	NA	non-DEG	FALSE	FALSE	FALSE
ENSMUSG00000015316	protein_coding	1	171767127	171801184	Slamf1	signaling lymphocytic activation molecule family member 1 [Source:MGI Symbol;Acc:MGI:1351314]	Slamf1	27218	1.08014	-1.32772	0.942678	-1.40845	0.158997	0.239023	non-DEG	0.190458	-0.769984	2.60512	-0.295566	0.767562	NA	non-DEG	0	NA	NA	NA	NA	NA	non-DEG	FALSE	FALSE	FALSE
ENSMUSG00000015355	protein_coding	1	171682009	171705258	Cd48	CD48 antigen [Source:MGI Symbol;Acc:MGI:88339]	Cd48	12506	52.7527	-0.214308	0.273828	-0.782638	0.43384	0.536327	non-DEG	3.24055	-1.9327	1.09723	-1.76144	0.0781646	0.145232	non-DEG	0	NA	NA	NA	NA	NA	non-DEG	FALSE	FALSE	FALSE
ENSMUSG00000015484	protein_coding	1	156075966	156205026	Fam163a	family with sequence similarity 163, member A [Source:MGI Symbol;Acc:MGI:3618859]	Fam163a	329274	0.794516	2.084	1.28285	1.6245	0.104268	0.168969	non-DEG	1.80396	4.26803	1.51198	2.8228	0.00476063	0.0139226	non-DEG	3.69583	4.90428	3.68801	1.32979	0.183588	NA	non-DEG	FALSE	FALSE	FALSE
ENSMUSG00000015829	protein_coding	1	159737510	159924397	Tnr	tenascin R [Source:MGI Symbol;Acc:MGI:99516]	Tnr	21960	1.22782	0.70962	1.08337	0.655013	0.51246	0.609821	non-DEG	2.23121	1.43791	1.34821	1.06653	0.286184	0.408628	non-DEG	18.5355	6.25889	2.86239	2.18659	NA	NA	non-DEG	FALSE	FALSE	FALSE
ENSMUSG00000015843	protein_coding	1	167598384	167639623	Rxrg	retinoid X receptor gamma [Source:MGI Symbol;Acc:MGI:98216]	Rxrg	20183	49.3229	1.59415	1.24576	1.27966	0.200664	0.289481	non-DEG	9.54911	0.568661	1.29703	0.438435	0.661071	0.757837	non-DEG	127.728	23.3456	3.67838	6.34669	NA	NA	non-DEG	FALSE	TRUE	FALSE
ENSMUSG00000015961	protein_coding	1	177762962	177796511	Adss	adenylosuccinate synthetase, non muscle [Source:MGI Symbol;Acc:MGI:87948]	Adss	11566	1509.77	0.0772431	0.100575	0.768016	0.442478	0.544566	non-DEG	1287.77	-0.136943	0.143193	-0.956358	0.338891	0.464241	non-DEG	2197.92	-0.537242	0.507377	-1.05886	0.289663	0.720333	non-DEG	FALSE	TRUE	TRUE
ENSMUSG00000015962	protein_coding	1	177729814	177753324	1700016C15Rik	RIKEN cDNA 1700016C15 gene [Source:MGI Symbol;Acc:MGI:1916678]	1700016C15Rik	69428	11.9797	-1.77928	0.839614	-2.11916	0.0340766	0.0662008	non-DEG	5.40638	-0.065358	0.727932	-0.0897858	0.928457	0.952556	non-DEG	138.784	0.631248	2.19449	0.287651	NA	NA	non-DEG	FALSE	TRUE	FALSE
ENSMUSG00000016179	protein_coding	1	193346346	193370297	Camk1g	calcium/calmodulin-dependent protein kinase I gamma [Source:MGI Symbol;Acc:MGI:2388073]	Camk1g	215303	1.88212	0.401975	0.821413	0.48937	0.624579	0.708609	non-DEG	0.474039	-0.512296	1.38026	-0.371158	0.71052	NA	non-DEG	0.313184	1.39837	3.78507	0.369443	0.711798	NA	non-DEG	FALSE	FALSE	FALSE
ENSMUSG00000016181	protein_coding	1	193104403	193130251	Diexf	digestive organ expansion factor homolog (zebrafish) [Source:MGI Symbol;Acc:MGI:2138080]	Diexf	215193	700.1	0.54455	0.119079	4.57302	4.80741e-06	2.44907e-05	non-DEG	409.356	0.590924	0.144272	4.09591	4.20513e-05	0.000227609	up	623.303	0.505565	0.55164	0.916477	0.359417	0.772728	non-DEG	TRUE	TRUE	TRUE
ENSMUSG00000016194	protein_coding	1	193221630	193264054	Hsd11b1	hydroxysteroid 11-beta dehydrogenase 1 [Source:MGI Symbol;Acc:MGI:103562]	Hsd11b1	15483	30.4253	-1.03035	0.443815	-2.32159	0.0202552	0.0423703	down	18.3587	-1.40865	0.519842	-2.70976	0.00673316	0.0187399	down	101.555	2.87304	1.53642	1.86996	NA	NA	non-DEG	FALSE	FALSE	FALSE
ENSMUSG00000016200	protein_coding	1	192897307	193035698	Syt14	synaptotagmin XIV [Source:MGI Symbol;Acc:MGI:2444490]	Syt14	329324	11.0118	4.94625	0.909597	5.43784	5.39293e-08	4.05878e-07	up	4.35223	1.19885	0.767918	1.56117	0.118483	0.203561	non-DEG	12.4294	0.514128	1.57557	0.326312	0.744188	0.943324	non-DEG	FALSE	FALSE	FALSE
ENSMUSG00000016262	protein_coding	1	192844431	192855752	Sertad4	SERTA domain containing 4 [Source:MGI Symbol;Acc:MGI:2443496]	Sertad4	214791	1007.65	-1.43698	0.220905	-6.50497	7.77104e-11	9.65126e-10	down	713.038	-1.15512	0.194293	-5.94526	2.76026e-09	4.25354e-08	down	685.035	-0.202207	0.628437	-0.321762	0.747633	0.944385	non-DEG	FALSE	TRUE	FALSE
ENSMUSG00000016481	protein_coding	1	195103789	195131570	Cr1l	complement component (3b/4b) receptor 1-like [Source:MGI Symbol;Acc:MGI:88513]	Cr1l	12946	436.206	-0.513865	0.156409	-3.2854	0.00101838	0.00304798	non-DEG	336.129	-0.406607	0.123705	-3.2869	0.00101298	0.00365938	non-DEG	455.073	-0.388396	0.468372	-0.829247	0.406965	0.805029	non-DEG	FALSE	TRUE	FALSE
ENSMUSG00000016493	protein_coding	1	195041285	195092248	Cd46	CD46 antigen, complement regulatory protein [Source:MGI Symbol;Acc:MGI:1203290]	Cd46	17221	9.79383	0.539324	0.317286	1.6998	0.0891677	0.148808	non-DEG	5.18025	-0.135625	0.451967	-0.300077	0.764119	0.837963	non-DEG	11.6695	0.422579	0.908448	0.465166	0.641812	0.911699	non-DEG	FALSE	TRUE	FALSE
ENSMUSG00000016494	protein_coding	1	194938821	194961292	Cd34	CD34 antigen [Source:MGI Symbol;Acc:MGI:88329]	Cd34	12490	411.524	-0.410138	0.2461	-1.66655	0.0956031	0.157592	non-DEG	41.1943	-0.112844	0.722958	-0.156087	0.875965	0.917332	non-DEG	148.434	6.79204	2.06625	3.28713	0.00101213	0.0372517	up	FALSE	FALSE	FALSE
ENSMUSG00000016524	protein_coding	1	130932656	130940115	Il19	interleukin 19 [Source:MGI Symbol;Acc:MGI:1890472]	Il19	329244	2.37184	-3.4557	0.960391	-3.59822	0.0003204	0.00108505	down	2.06327	-0.804315	0.645163	-1.24669	0.212513	0.323662	non-DEG	7.81417	-4.61076	1.7504	-2.63412	0.00843557	0.137745	non-DEG	FALSE	FALSE	FALSE
ENSMUSG00000016526	protein_coding	1	131127455	131138340	Dyrk3	dual-specificity tyrosine-(Y)-phosphorylation regulated kinase 3 [Source:MGI Symbol;Acc:MGI:1330300]	Dyrk3	226419	250.274	-0.374219	0.17753	-2.10792	0.0350383	0.0677735	non-DEG	269.923	-0.458191	0.283515	-1.61611	0.106071	0.186192	non-DEG	336.788	-0.823172	0.569355	-1.4458	0.148234	0.557291	non-DEG	FALSE	TRUE	FALSE
ENSMUSG00000016528	protein_coding	1	131053700	131097826	Mapkapk2	MAP kinase-activated protein kinase 2 [Source:MGI Symbol;Acc:MGI:109298]	Mapkapk2	17164	1661.72	-1.06045	0.165596	-6.40381	1.51544e-10	1.78913e-09	down	1606.22	-1.03248	0.119825	-8.61651	6.90268e-18	6.20854e-16	down	2801.8	-0.534149	0.480603	-1.11142	0.26639	0.699425	non-DEG	FALSE	FALSE	FALSE
ENSMUSG00000016529	protein_coding	1	131019845	131024974	Il10	interleukin 10 [Source:MGI Symbol;Acc:MGI:96537]	Il10	16153	2.77418	-2.00698	0.614631	-3.26533	0.00109335	0.00324609	non-DEG	4.26063	-1.26954	0.938774	-1.35233	0.176269	0.27977	non-DEG	0.485465	-1.67473	3.73712	-0.448133	0.654057	NA	non-DEG	FALSE	FALSE	FALSE
ENSMUSG00000016918	protein_coding	1	12692277	12861192	Sulf1	sulfatase 1 [Source:MGI Symbol;Acc:MGI:2138563]	Sulf1	240725	309.335	-0.792179	0.273415	-2.89735	0.00376327	0.00974531	down	24.9082	0.713376	0.426508	1.6726	0.0944064	0.169238	non-DEG	2.50353	4.35162	2.58643	1.68248	0.0924757	NA	non-DEG	FALSE	FALSE	FALSE
ENSMUSG00000018189	protein_coding	1	143777272	143807466	Uchl5	ubiquitin carboxyl-terminal esterase L5 [Source:MGI Symbol;Acc:MGI:1914848]	Uchl5	56207	916.893	0.549025	0.127481	4.30672	1.65694e-05	7.51856e-05	non-DEG	619.068	0.384739	0.132135	2.91171	0.00359456	0.0109001	non-DEG	1124.19	0.0937286	0.457119	0.205042	0.837539	0.965973	non-DEG	FALSE	FALSE	FALSE
ENSMUSG00000018196	protein_coding	1	143716338	143749676	Glrx2	glutaredoxin 2 (thioltransferase) [Source:MGI Symbol;Acc:MGI:1916617]	Glrx2	69367	334.503	0.173141	0.118952	1.45555	0.145518	0.222801	non-DEG	219.017	0.0101093	0.0818135	0.123566	0.901659	0.934416	non-DEG	406.893	0.496451	0.324704	1.52894	0.12628	0.517586	non-DEG	FALSE	TRUE	FALSE
ENSMUSG00000018199	protein_coding	1	143750790	143777068	Trove2	TROVE domain family, member 2 [Source:MGI Symbol;Acc:MGI:106652]	Trove2	20822	514.893	-0.508529	0.1165	-4.36506	1.27089e-05	5.92314e-05	non-DEG	327.792	-0.512092	0.136167	-3.76078	0.000169385	0.00076981	non-DEG	1284.22	-0.0523532	0.532754	-0.098269	0.921719	0.983848	non-DEG	FALSE	FALSE	FALSE
ENSMUSG00000018417	protein_coding	1	51749765	51916071	Myo1b	myosin IB [Source:MGI Symbol;Acc:MGI:107752]	Myo1b	17912	1443.94	-1.67057	0.22219	-7.51866	5.53396e-14	1.17248e-12	down	1007.32	-1.27919	0.228708	-5.59311	2.23043e-08	2.76514e-07	down	1348.45	-1.27007	0.757837	-1.67591	0.0937556	0.452063	non-DEG	FALSE	FALSE	FALSE
ENSMUSG00000019230	protein_coding	1	138825186	138848576	Lhx9	LIM homeobox protein 9 [Source:MGI Symbol;Acc:MGI:1316721]	Lhx9	16876	5.88365	-3.27489	1.60325	-2.04265	NA	NA	non-DEG	0.859356	-1.11114	1.17414	-0.946348	0.343971	0.46923	non-DEG	11.2311	-1.8853	1.64102	-1.14886	0.250615	0.681515	non-DEG	FALSE	TRUE	FALSE
ENSMUSG00000019699	protein_coding	1	177020073	177258203	Akt3	thymoma viral proto-oncogene 3 [Source:MGI Symbol;Acc:MGI:1345147]	Akt3	23797	1016.36	-1.20033	0.178204	-6.73573	1.6311e-11	2.27033e-10	down	859.243	-0.968776	0.376634	-2.57219	0.0101057	0.02644	down	2186.02	-0.265808	0.661031	-0.402111	0.687603	0.930378	non-DEG	FALSE	FALSE	TRUE
ENSMUSG00000020423	protein_coding	1	134075170	134079120	Btg2	B cell translocation gene 2, anti-proliferative [Source:MGI Symbol;Acc:MGI:108384]	Btg2	12227	645.103	0.942884	0.302948	3.11236	0.00185598	0.00519771	up	3287.76	0.531396	0.34211	1.55329	0.120354	0.206153	non-DEG	714.301	0.932094	0.821981	1.13396	0.256811	0.689268	non-DEG	FALSE	TRUE	FALSE
ENSMUSG00000022591	protein_coding	1	82233112	82235933	Gm9747	predicted gene 9747 [Source:MGI Symbol;Acc:MGI:3710571]	Gm9747	NA	1.56015	-1.61597	0.697917	-2.31541	0.0205903	0.0429972	non-DEG	0.0817826	-0.38459	3.05092	-0.126057	0.899687	NA	non-DEG	1.31404	-3.38508	2.19474	-1.54236	0.122987	NA	non-DEG	FALSE	FALSE	FALSE
ENSMUSG00000022995	protein_coding	1	181904445	182019980	Enah	enabled homolog (Drosophila) [Source:MGI Symbol;Acc:MGI:108360]	Enah	13800	1162.77	-0.736222	0.344306	-2.13828	0.0324942	0.0635804	non-DEG	926.459	-0.690671	0.315338	-2.19026	0.0285057	0.0634745	non-DEG	1605.68	-0.120578	0.386495	-0.311978	0.755057	0.945637	non-DEG	FALSE	TRUE	FALSE
ENSMUSG00000023150	protein_coding	1	151344477	151364422	Ivns1abp	influenza virus NS1A binding protein [Source:MGI Symbol;Acc:MGI:2152389]	Ivns1abp	117198	4326.51	-0.00490069	0.101521	-0.0482726	0.961499	0.973168	non-DEG	3917.43	0.0527599	0.12728	0.41452	0.678494	0.771588	non-DEG	5511.82	0.110974	0.313305	0.354205	0.723185	0.937681	non-DEG	FALSE	TRUE	TRUE
ENSMUSG00000025776	protein_coding	1	17727045	17766344	Crispld1	cysteine-rich secretory protein LCCL domain containing 1 [Source:MGI Symbol;Acc:MGI:1934666]	Crispld1	83691	9.90869	1.79856	0.651736	2.75964	0.00578651	0.0142128	up	6.51769	-1.04973	0.812163	-1.29252	0.196179	0.303611	non-DEG	42.0816	21.8009	3.67897	5.92581	NA	NA	non-DEG	FALSE	FALSE	FALSE
ENSMUSG00000025777	protein_coding	1	17145362	17164271	Gdap1	ganglioside-induced differentiation-associated-protein 1 [Source:MGI Symbol;Acc:MGI:1338002]	Gdap1	14545	5.16439	0.0265298	0.758985	0.0349543	0.972116	0.980522	non-DEG	3.07711	0.673442	0.765842	0.879349	0.379212	0.505377	non-DEG	1.35798	2.3322	2.37807	0.98071	0.326736	NA	non-DEG	FALSE	FALSE	FALSE
ENSMUSG00000025779	protein_coding	1	16688051	16709611	Ly96	lymphocyte antigen 96 [Source:MGI Symbol;Acc:MGI:1341909]	Ly96	17087	32.483	-0.57607	0.2323	-2.47986	0.0131436	0.0291355	non-DEG	24.1416	-0.955093	0.283106	-3.37363	0.000741842	0.00277958	down	37.0386	-0.729758	0.619634	-1.17772	0.238907	0.670586	non-DEG	FALSE	FALSE	FALSE
ENSMUSG00000025902	protein_coding	1	4490928	4496413	Sox17	SRY (sex determining region Y)-box 17 [Source:MGI Symbol;Acc:MGI:107543]	Sox17	20671	16.5537	-0.0686017	0.32954	-0.208174	0.835093	0.880608	non-DEG	0.661003	1.10673	1.16347	0.951229	0.341488	NA	non-DEG	0.16535	0.804553	3.80881	0.211235	0.832704	NA	non-DEG	FALSE	FALSE	FALSE
ENSMUSG00000025903	protein_coding	1	4807788	4886770	Lypla1	lysophospholipase 1 [Source:MGI Symbol;Acc:MGI:1344588]	Lypla1	18777	861.999	0.115276	0.0885104	1.3024	0.192779	0.280127	non-DEG	520.504	0.127934	0.120752	1.05947	0.289385	0.412205	non-DEG	1191.69	-0.501177	0.258896	-1.93582	0.0528893	0.349029	non-DEG	FALSE	FALSE	FALSE
ENSMUSG00000025905	protein_coding	1	5588493	5606131	Oprk1	opioid receptor, kappa 1 [Source:MGI Symbol;Acc:MGI:97439]	Oprk1	18387	0.102828	0.414816	3.07556	0.134875	0.892711	NA	non-DEG	0.0401254	-0.063996	3.05092	-0.020976	0.983265	NA	non-DEG	0.147833	0.292111	3.81694	0.0765303	0.938997	NA	non-DEG	FALSE	FALSE	FALSE
ENSMUSG00000025907	protein_coding	1	6206197	6276648	Rb1cc1	RB1-inducible coiled-coil 1 [Source:MGI Symbol;Acc:MGI:1341850]	Rb1cc1	12421	939.426	-0.434258	0.0917109	-4.73507	2.18977e-06	1.19641e-05	non-DEG	1040.46	-0.891006	0.149273	-5.96896	2.38771e-09	3.71517e-08	down	1711.41	-0.270872	0.303755	-0.891747	0.372528	0.784012	non-DEG	FALSE	FALSE	FALSE
ENSMUSG00000025911	protein_coding	1	9547948	9580673	Adhfe1	alcohol dehydrogenase, iron containing, 1 [Source:MGI Symbol;Acc:MGI:1923437]	Adhfe1	76187	24.2552	0.0236137	0.196827	0.119972	0.904506	0.931197	non-DEG	28.7744	-0.0557063	0.382426	-0.145665	0.884185	0.922653	non-DEG	66.6773	0.958382	0.814207	1.17707	0.239166	0.670586	non-DEG	FALSE	TRUE	FALSE
ENSMUSG00000025912	protein_coding	1	9667415	9700209	Mybl1	myeloblastosis oncogene-like 1 [Source:MGI Symbol;Acc:MGI:99925]	Mybl1	17864	124.958	-0.0202161	0.194082	-0.104163	0.91704	0.940803	non-DEG	93.8105	-0.373418	0.17573	-2.12496	0.0335903	0.0724326	non-DEG	286.962	-1.36949	0.570255	-2.40155	0.0163258	0.191212	non-DEG	FALSE	TRUE	FALSE
ENSMUSG00000025915	protein_coding	1	9798107	9900845	Sgk3	serum/glucocorticoid regulated kinase 3 [Source:MGI Symbol;Acc:MGI:2182368]	Sgk3	170755	224.097	0.224761	0.244394	0.919666	0.357747	0.461418	non-DEG	139.999	-0.109495	0.294247	-0.372118	0.709805	0.797371	non-DEG	252.613	-0.141936	1.32285	-0.107296	0.914554	0.983568	non-DEG	FALSE	FALSE	FALSE
ENSMUSG00000025916	protein_coding	1	9968624	10009136	Ppp1r42	protein phosphatase 1, regulatory subunit 42 [Source:MGI Symbol;Acc:MGI:1921138]	Ppp1r42	69312	0.961842	-0.10095	0.800974	-0.126034	0.899705	0.928071	non-DEG	0.847953	-1.42764	0.989503	-1.44278	0.149082	0.245862	non-DEG	0.62653	-2.23103	3.43197	-0.650072	0.515646	NA	non-DEG	FALSE	FALSE	FALSE
ENSMUSG00000025917	protein_coding	1	10024601	10038168	Cops5	COP9 (constitutive photomorphogenic) homolog, subunit 5 (Arabidopsis thaliana) [Source:MGI Symbol;Acc:MGI:1349415]	Cops5	26754	1356.41	-0.0920787	0.110829	-0.830817	0.406077	0.509071	non-DEG	1032.92	-0.14314	0.101236	-1.41392	0.157384	0.256425	non-DEG	1691.41	-0.376257	0.371405	-1.01307	0.311029	0.735422	non-DEG	FALSE	FALSE	FALSE
ENSMUSG00000025920	protein_coding	1	16228674	16520112	Stau2	staufen (RNA binding protein) homolog 2 (Drosophila) [Source:MGI Symbol;Acc:MGI:1352508]	Stau2	29819	542.488	-1.07878	0.125074	-8.62518	6.3994e-18	2.52854e-16	down	433.757	-0.918821	0.152976	-6.0063	1.89807e-09	2.99831e-08	down	850.627	0.0121874	0.481236	0.0253252	0.979796	0.996183	non-DEG	FALSE	FALSE	FALSE
ENSMUSG00000025921	protein_coding	1	16105774	16133734	Rdh10	retinol dehydrogenase 10 (all-trans) [Source:MGI Symbol;Acc:MGI:1924238]	Rdh10	98711	625.476	-0.397652	0.311012	-1.27857	0.201048	0.289865	non-DEG	602.059	-0.546805	0.295043	-1.85331	0.0638384	0.122955	non-DEG	545.439	0.529009	0.882092	0.599721	0.548692	0.877071	non-DEG	FALSE	TRUE	TRUE
ENSMUSG00000025925	protein_coding	1	15805646	15844052	Terf1	telomeric repeat binding factor 1 [Source:MGI Symbol;Acc:MGI:109634]	Terf1	21749	313.372	-0.00015619	0.122263	-0.00127749	0.998981	0.999083	non-DEG	182.278	-0.0577213	0.156961	-0.367744	0.713064	0.799555	non-DEG	534.909	-0.740061	0.353276	-2.09485	0.0361842	0.28441	non-DEG	FALSE	FALSE	FALSE
ENSMUSG00000025927	protein_coding	1	19208914	19238576	Tfap2b	transcription factor AP-2 beta [Source:MGI Symbol;Acc:MGI:104672]	Tfap2b	21419	250.272	-0.960235	0.9866	-0.973277	0.330416	0.433114	non-DEG	310.695	-1.37984	0.778272	-1.77295	0.076237	0.142265	non-DEG	112.627	9.83662	2.68377	3.66523	0.000247114	0.0152546	up	FALSE	TRUE	FALSE
ENSMUSG00000025930	protein_coding	1	14753346	14755992	Msc	musculin [Source:MGI Symbol;Acc:MGI:1333884]	Msc	17681	19.778	-0.833528	0.385377	-2.16289	0.0305495	0.060293	non-DEG	3.34821	2.04315	0.973521	2.09873	0.0358409	0.076531	non-DEG	0.732633	1.02912	3.50449	0.293657	0.76902	NA	non-DEG	FALSE	FALSE	FALSE
ENSMUSG00000025931	protein_coding	1	20890606	20939650	Paqr8	progestin and adipoQ receptor family member VIII [Source:MGI Symbol;Acc:MGI:1921479]	Paqr8	74229	60.8732	0.624441	0.42037	1.48545	0.137423	0.212383	non-DEG	53.3638	1.28482	0.384213	3.34403	0.000825713	0.0030568	up	215.083	1.31176	1.36891	0.958256	0.337934	0.755685	non-DEG	FALSE	FALSE	FALSE
ENSMUSG00000025932	protein_coding	1	14168954	14310235	Eya1	eyes absent 1 homolog (Drosophila) [Source:MGI Symbol;Acc:MGI:109344]	Eya1	14048	20.6866	3.23607	0.78543	4.12013	3.78664e-05	0.000159216	up	13.9783	-0.78624	0.810745	-0.969775	0.332159	0.457329	non-DEG	37.8803	-2.13907	1.79179	-1.19382	NA	NA	non-DEG	FALSE	TRUE	FALSE
ENSMUSG00000025933	protein_coding	1	21218575	21230167	Tmem14a	transmembrane protein 14A [Source:MGI Symbol;Acc:MGI:1922962]	Tmem14a	75712	24.2444	-0.529422	0.249918	-2.11838	0.0341427	0.0662935	non-DEG	19.2073	-0.268792	0.319278	-0.841874	0.399858	0.525229	non-DEG	56.4871	0.168971	0.968604	0.174448	0.861514	0.972013	non-DEG	FALSE	FALSE	FALSE
ENSMUSG00000025934	protein_coding	1	21240589	21265661	Gsta3	glutathione S-transferase, alpha 3 [Source:MGI Symbol;Acc:MGI:95856]	Gsta3	14859	31.9298	-2.67965	0.545259	-4.91446	8.90283e-07	5.29649e-06	down	19.3414	-2.18686	0.643052	-3.40075	0.000672004	0.00254605	down	72.4398	-2.10724	1.97285	-1.06812	NA	NA	non-DEG	FALSE	FALSE	FALSE
ENSMUSG00000025935	protein_coding	1	13564698	13589910	Tram1	translocating chain-associating membrane protein 1 [Source:MGI Symbol;Acc:MGI:1919515]	Tram1	72265	2745.47	-0.789469	0.118247	-6.67643	2.44836e-11	3.31374e-10	down	1820.21	-0.83533	0.185854	-4.49455	6.97166e-06	4.70894e-05	down	3727.22	-0.537987	0.460762	-1.1676	0.242967	0.674646	non-DEG	FALSE	FALSE	TRUE
ENSMUSG00000025937	protein_coding	1	13623330	13660546	Lactb2	lactamase, beta 2 [Source:MGI Symbol;Acc:MGI:2442551]	Lactb2	212442	437.387	0.637447	0.163056	3.90938	9.25333e-05	0.000355861	up	249.882	0.53544	0.174446	3.06937	0.00214508	0.00700288	non-DEG	983.614	-0.0999379	0.436015	-0.229207	0.818708	0.961623	non-DEG	FALSE	FALSE	FALSE
ENSMUSG00000025938	protein_coding	1	12866549	12992650	Slco5a1	solute carrier organic anion transporter family, member 5A1 [Source:MGI Symbol;Acc:MGI:2443431]	Slco5a1	240726	44.5665	2.29539	0.52533	4.36942	1.24577e-05	5.81439e-05	up	15.1822	2.57826	0.508881	5.06653	4.05135e-07	3.75704e-06	up	31.6213	0.319437	1.78635	0.178821	0.858078	0.971524	non-DEG	FALSE	TRUE	FALSE
ENSMUSG00000025939	protein_coding	1	16540790	16619489	Ube2w	ubiquitin-conjugating enzyme E2W (putative) [Source:MGI Symbol;Acc:MGI:1914049]	Ube2w	66799	449.28	-0.409111	0.124299	-3.29135	0.000997076	0.00299153	non-DEG	303.68	-0.585431	0.118204	-4.9527	7.31917e-07	6.37304e-06	down	727.573	-0.430279	0.304059	-1.41512	0.157034	0.569845	non-DEG	FALSE	FALSE	TRUE
ENSMUSG00000025940	protein_coding	1	16665207	16678275	Tmem70	transmembrane protein 70 [Source:MGI Symbol;Acc:MGI:1915068]	Tmem70	70397	561.936	0.878335	0.102323	8.58392	9.16902e-18	3.52342e-16	up	347.17	1.00912	0.13583	7.42931	1.09168e-13	4.13875e-12	up	876.513	0.609702	0.424835	1.43515	0.151245	0.56059	non-DEG	FALSE	TRUE	FALSE
ENSMUSG00000025946	protein_coding	1	65282056	65389244	Pth2r	parathyroid hormone 2 receptor [Source:MGI Symbol;Acc:MGI:2180917]	Pth2r	213527	0.463472	-0.208159	1.04909	-0.198419	0.842717	NA	non-DEG	0.950574	1.31301	1.3658	0.961351	0.336376	0.461584	non-DEG	1.29254	-0.731253	2.10708	-0.347046	0.728556	NA	non-DEG	FALSE	FALSE	FALSE
ENSMUSG00000025949	protein_coding	1	65186683	65278695	Pikfyve	phosphoinositide kinase, FYVE finger containing [Source:MGI Symbol;Acc:MGI:1335106]	Pikfyve	18711	664.618	-0.098562	0.113464	-0.868665	0.38503	0.488371	non-DEG	434.355	0.173571	0.0881659	1.96869	0.0489889	0.0989828	non-DEG	1145.16	0.141172	0.53486	0.263943	0.791824	0.955553	non-DEG	FALSE	FALSE	FALSE
ENSMUSG00000025950	protein_coding	1	65158616	65186500	Idh1	isocitrate dehydrogenase 1 (NADP+), soluble [Source:MGI Symbol;Acc:MGI:96413]	Idh1	15926	1231.55	-0.211357	0.27146	-0.778594	0.436219	0.538724	non-DEG	838.865	-0.314512	0.235992	-1.33272	0.182623	0.287298	non-DEG	2349.44	-0.172246	0.767211	-0.224509	0.822361	0.962403	non-DEG	FALSE	TRUE	FALSE
ENSMUSG00000025955	protein_coding	1	65012689	65032759	Akr1cl	aldo-keto reductase family 1, member C-like [Source:MGI Symbol;Acc:MGI:1918111]	Akr1cl	70861	6.4726	4.94147	1.0661	4.63508	3.56795e-06	1.86416e-05	up	2.17574	3.83386	1.2206	3.14096	0.00168395	0.00566749	non-DEG	1.6897	2.59632	3.10727	0.835563	0.403401	NA	non-DEG	FALSE	FALSE	FALSE
ENSMUSG00000025956	protein_coding	1	64606473	64617242	Mettl21a	methyltransferase like 21A [Source:MGI Symbol;Acc:MGI:1914349]	Mettl21a	67099	169.294	-0.0166136	0.161409	-0.102928	0.91802	0.941561	non-DEG	88.7544	0.192074	0.225445	0.851978	0.394226	0.520313	non-DEG	187.973	0.22145	0.306927	0.721505	0.470599	0.837635	non-DEG	FALSE	FALSE	FALSE
ENSMUSG00000025958	protein_coding	1	64532645	64604548	Creb1	cAMP responsive element binding protein 1 [Source:MGI Symbol;Acc:MGI:88494]	Creb1	12912	1153.36	-0.258692	0.114957	-2.25034	0.0244273	0.0497895	non-DEG	739.862	-0.174983	0.12787	-1.36844	0.171174	0.273782	non-DEG	1462.52	-0.167196	0.271256	-0.616377	0.537646	0.872224	non-DEG	TRUE	TRUE	TRUE
ENSMUSG00000025959	protein_coding	1	64029447	64122282	Klf7	Kruppel-like factor 7 (ubiquitous) [Source:MGI Symbol;Acc:MGI:1935151]	Klf7	93691	849.532	-0.62818	0.207046	-3.03402	0.00241321	0.00655769	down	1141.34	-0.465322	0.240702	-1.93319	0.053213	0.105999	non-DEG	1265.13	-0.407743	0.637454	-0.639644	0.522404	0.863608	non-DEG	FALSE	TRUE	FALSE
ENSMUSG00000025961	protein_coding	1	63754907	63769267	4933402D24Rik	RIKEN cDNA 4933402D24 gene [Source:MGI Symbol;Acc:MGI:1921676]	4933402D24Rik	74426	0.122946	-0.261993	3.07556	-0.0851856	0.932114	NA	non-DEG	0.108465	-0.38459	3.05092	-0.126057	0.899687	NA	non-DEG	0.412652	-0.00391157	3.80315	-0.00102851	0.999179	NA	non-DEG	FALSE	FALSE	FALSE
ENSMUSG00000025962	protein_coding	1	63730614	63754655	Fastkd2	FAST kinase domains 2 [Source:MGI Symbol;Acc:MGI:1922869]	Fastkd2	75619	694.495	0.541384	0.10378	5.21667	1.82168e-07	1.24265e-06	non-DEG	494.076	0.508549	0.136898	3.71482	0.00020335	0.000902305	non-DEG	770.382	0.307269	0.419823	0.731901	0.464229	0.834097	non-DEG	FALSE	FALSE	TRUE
ENSMUSG00000025963	protein_coding	1	63698819	63730318	Mdh1b	malate dehydrogenase 1B, NAD (soluble) [Source:MGI Symbol;Acc:MGI:1923918]	Mdh1b	76668	3.75104	1.19286	0.543628	2.19425	0.0282172	0.056285	non-DEG	2.67682	1.04816	0.578	1.81343	0.0697652	0.132356	non-DEG	1.69572	1.83192	1.89393	0.967258	0.333415	NA	non-DEG	TRUE	TRUE	FALSE
ENSMUSG00000025964	protein_coding	1	63445891	63596276	Adam23	a disintegrin and metallopeptidase domain 23 [Source:MGI Symbol;Acc:MGI:1345162]	Adam23	23792	117.058	0.263074	0.453979	0.579484	0.562263	0.654154	non-DEG	13.5063	1.8522	0.865508	2.14001	0.032354	0.0701733	non-DEG	81.1922	9.36448	3.04091	3.0795	0.00207349	0.0588147	non-DEG	FALSE	FALSE	FALSE
ENSMUSG00000025967	protein_coding	1	63176825	63180486	Eef1b2	eukaryotic translation elongation factor 1 beta 2 [Source:MGI Symbol;Acc:MGI:1929520]	Eef1b2	55949	11069.5	0.720414	0.182097	3.95622	7.61459e-05	0.00029924	up	10160.3	0.329204	0.182842	1.80049	0.0717838	0.135563	non-DEG	22401.3	0.512391	0.473249	1.08271	0.278938	0.710702	non-DEG	FALSE	FALSE	FALSE
ENSMUSG00000025968	protein_coding	1	63143596	63176833	Ndufs1	NADH dehydrogenase (ubiquinone) Fe-S protein 1 [Source:MGI Symbol;Acc:MGI:2443241]	Ndufs1	227197	1856.17	0.512479	0.082108	6.24152	4.33346e-10	4.73924e-09	non-DEG	1423.21	0.431771	0.10444	4.13413	3.56298e-05	0.00019751	non-DEG	2640.97	0.473789	0.433233	1.09361	0.274125	0.707065	non-DEG	FALSE	FALSE	TRUE
ENSMUSG00000025969	protein_coding	1	62703285	62818695	Nrp2	neuropilin 2 [Source:MGI Symbol;Acc:MGI:1100492]	Nrp2	18187	1519.5	0.0264747	0.284061	0.0932008	0.925744	0.947302	non-DEG	875.378	0.832307	0.443827	1.8753	0.0607519	0.118068	non-DEG	4685.99	-1.05183	0.776344	-1.35485	0.175465	0.594792	non-DEG	TRUE	TRUE	TRUE
ENSMUSG00000025971	protein_coding	1	57406328	57417953	9430016H08Rik	RIKEN cDNA 9430016H08 gene [Source:MGI Symbol;Acc:MGI:1915365]	9430016H08Rik	68115	298.879	0.111536	0.118592	0.9405	0.346961	0.450718	non-DEG	210.005	0.129894	0.152268	0.853061	0.393625	0.519753	non-DEG	403.435	-0.105854	0.310855	-0.340524	0.733462	0.940679	non-DEG	FALSE	FALSE	FALSE
ENSMUSG00000025977	protein_coding	1	55248658	55363469	Boll	bol, boule-like (Drosophila) [Source:MGI Symbol;Acc:MGI:1922638]	Boll	75388	1.05812	1.05756	0.903956	1.16993	0.24203	0.338108	non-DEG	0.770907	1.8225	1.06303	1.71445	0.0864467	0.157159	non-DEG	0.954258	2.92963	2.40276	1.21928	0.222739	NA	non-DEG	FALSE	FALSE	FALSE
ENSMUSG00000025978	protein_coding	1	55170159	55226782	Rftn2	raftlin family member 2 [Source:MGI Symbol;Acc:MGI:1921263]	Rftn2	74013	102.945	-0.161664	0.438514	-0.368664	0.712378	0.781568	non-DEG	56.708	-0.664191	0.885858	-0.749771	0.453392	0.577101	non-DEG	177.11	5.88355	1.79749	3.2732	0.00106339	0.0383906	up	FALSE	FALSE	FALSE
ENSMUSG00000025979	protein_coding	1	55131231	55154899	Mob4	MOB family member 4, phocein [Source:MGI Symbol;Acc:MGI:104899]	Mob4	19070	740.867	-0.349519	0.133624	-2.61569	0.0089048	0.0208286	non-DEG	602.04	-0.462715	0.114644	-4.03609	5.43489e-05	0.000285749	non-DEG	1443.13	-0.359747	0.378212	-0.951178	0.341514	0.758418	non-DEG	FALSE	TRUE	FALSE
ENSMUSG00000025980	protein_coding	1	55077835	55088243	Hspd1	heat shock protein 1 (chaperonin) [Source:MGI Symbol;Acc:MGI:96242]	Hspd1	102641967	10875.6	1.19898	0.133204	9.00108	2.23503e-19	1.11456e-17	up	8460.47	0.987221	0.16165	6.10715	1.01428e-09	1.70459e-08	up	11423.5	0.700542	0.344565	2.03312	0.0420406	0.307345	non-DEG	TRUE	FALSE	TRUE
ENSMUSG00000025981	protein_coding	1	55052770	55072702	Coq10b	coenzyme Q10 homolog B (S. cerevisiae) [Source:MGI Symbol;Acc:MGI:1915126]	Coq10b	67876	301.236	-0.681122	0.186773	-3.6468	0.000265529	0.00091649	down	949.59	-1.17439	0.25762	-4.55862	5.14916e-06	3.61652e-05	down	511.55	-0.942481	0.546848	-1.72348	0.0848022	0.431782	non-DEG	FALSE	FALSE	FALSE
ENSMUSG00000025982	protein_coding	1	54985169	55027481	Sf3b1	splicing factor 3b, subunit 1 [Source:MGI Symbol;Acc:MGI:1932339]	Sf3b1	81898	5809.44	-0.363622	0.0690637	-5.26502	1.40175e-07	9.80772e-07	non-DEG	5631.9	-0.308155	0.0992747	-3.10406	0.00190883	0.00631703	non-DEG	6369.74	-0.267351	0.24771	-1.07929	0.280458	0.711843	non-DEG	FALSE	FALSE	FALSE
ENSMUSG00000025983	protein_coding	1	54250683	54368727	Ccdc150	coiled-coil domain containing 150 [Source:MGI Symbol;Acc:MGI:1925266]	Ccdc150	78016	19.1109	2.06039	0.339668	6.06589	1.31226e-09	1.30945e-08	up	11.607	1.2861	0.378739	3.39575	0.000684413	0.00259028	non-DEG	13.981	2.49516	0.99559	2.50622	0.0122031	0.164757	non-DEG	FALSE	FALSE	FALSE
ENSMUSG00000025986	protein_coding	1	46807544	46892852	Slc39a10	solute carrier family 39 (zinc transporter), member 10 [Source:MGI Symbol;Acc:MGI:1914515]	Slc39a10	227059	1619.04	0.15978	0.139098	1.14869	0.250686	0.347523	non-DEG	909.894	0.0148709	0.218813	0.0679618	0.945816	0.964249	non-DEG	1610.29	-0.212417	0.401011	-0.529704	0.596317	0.898549	non-DEG	FALSE	FALSE	FALSE
ENSMUSG00000025991	protein_coding	1	67123026	67231259	Cps1	carbamoyl-phosphate synthetase 1 [Source:MGI Symbol;Acc:MGI:891996]	Cps1	227231	1.19502	-0.808055	1.59243	-0.507436	0.611849	0.697842	non-DEG	0.0789373	0.176451	3.05092	0.0578353	0.95388	NA	non-DEG	0	NA	NA	NA	NA	NA	non-DEG	FALSE	FALSE	FALSE
ENSMUSG00000025993	protein_coding	1	45908068	45926523	Slc40a1	solute carrier family 40 (iron-regulated transporter), member 1 [Source:MGI Symbol;Acc:MGI:1315204]	Slc40a1	53945	318.653	0.34596	0.24431	1.41607	0.156755	0.236314	non-DEG	155.794	-0.380859	0.335011	-1.13685	0.255599	0.373752	non-DEG	129.455	0.24582	1.02013	0.240969	0.809579	0.958712	non-DEG	FALSE	FALSE	FALSE
ENSMUSG00000025995	protein_coding	1	45795166	45823619	Wdr75	WD repeat domain 75 [Source:MGI Symbol;Acc:MGI:1920924]	Wdr75	73674	1461.31	0.868825	0.0900739	9.64569	5.1264e-22	3.9245e-20	up	969.352	0.998246	0.112298	8.88928	6.15076e-19	6.53203e-17	up	1690.32	0.406393	0.336171	1.20889	0.226706	0.657571	non-DEG	FALSE	FALSE	TRUE
ENSMUSG00000025997	protein_coding	1	69531214	69687245	Ikzf2	IKAROS family zinc finger 2 [Source:MGI Symbol;Acc:MGI:1342541]	Ikzf2	22779	111.693	-1.22276	0.283989	-4.30567	1.66483e-05	7.54746e-05	down	119.661	-0.958973	0.295075	-3.24994	0.00115431	0.00410932	down	204.517	-1.43219	0.618941	-2.31394	0.0206713	0.21619	non-DEG	FALSE	FALSE	FALSE
ENSMUSG00000026000	protein_coding	1	67000517	67038872	Lancl1	LanC (bacterial lantibiotic synthetase component C)-like 1 [Source:MGI Symbol;Acc:MGI:1336997]	Lancl1	14768	571.897	0.0128642	0.181088	0.0710385	0.943367	0.960072	non-DEG	434.991	-0.198115	0.136838	-1.44781	0.147671	0.243959	non-DEG	779.735	0.652288	0.38199	1.7076	0.08771	0.43747	non-DEG	FALSE	TRUE	FALSE
ENSMUSG00000026003	protein_coding	1	66830839	66863277	Acadl	acyl-Coenzyme A dehydrogenase, long-chain [Source:MGI Symbol;Acc:MGI:87866]	Acadl	11363	1074.08	-0.794204	0.185782	-4.27493	1.91196e-05	8.55987e-05	down	1201.4	-0.981189	0.135455	-7.24364	4.36799e-13	1.45289e-11	down	1883.71	-0.321684	0.605035	-0.531678	0.594949	0.897936	non-DEG	FALSE	TRUE	FALSE
ENSMUSG00000026004	protein_coding	1	66719248	66817562	Kansl1l	KAT8 regulatory NSL complex subunit 1-like [Source:MGI Symbol;Acc:MGI:1915941]	Kansl1l	68691	192.587	-1.34937	0.181959	-7.4158	1.20889e-13	2.41261e-12	down	243.245	-1.86966	0.206776	-9.04198	1.5386e-19	1.78447e-17	down	268.752	-0.589654	0.454815	-1.29647	0.194814	0.619267	non-DEG	FALSE	FALSE	FALSE
ENSMUSG00000026005	protein_coding	1	66700831	66719805	Rpe	ribulose-5-phosphate-3-epimerase [Source:MGI Symbol;Acc:MGI:1913896]	Rpe	66646	700.334	-0.39189	0.11698	-3.35007	0.000807919	0.0024837	non-DEG	471.031	-0.381856	0.134777	-2.83325	0.00460771	0.0135179	non-DEG	1064.84	-0.2442	0.366452	-0.666391	0.505161	0.855273	non-DEG	FALSE	FALSE	FALSE
ENSMUSG00000026009	protein_coding	1	60977927	61000320	Icos	inducible T cell co-stimulator [Source:MGI Symbol;Acc:MGI:1858745]	Icos	54167	5.1193	-2.436	0.459348	-5.30317	1.13812e-07	8.10362e-07	non-DEG	2.23242	-1.316	0.868106	-1.51595	0.129533	0.219052	non-DEG	0.192263	0.918262	3.80472	0.241348	0.809285	NA	non-DEG	FALSE	FALSE	FALSE
ENSMUSG00000026011	protein_coding	1	60887000	60915832	Ctla4	cytotoxic T-lymphocyte-associated protein 4 [Source:MGI Symbol;Acc:MGI:88556]	Ctla4	12477	4.8056	-1.36542	0.50824	-2.68656	0.0072193	0.0173175	non-DEG	1.6246	-1.97333	0.882843	-2.23519	0.0254046	0.0576097	non-DEG	0	NA	NA	NA	NA	NA	non-DEG	FALSE	FALSE	FALSE
ENSMUSG00000026012	protein_coding	1	60716800	60773359	Cd28	CD28 antigen [Source:MGI Symbol;Acc:MGI:88327]	Cd28	12487	4.09771	-0.281217	0.385041	-0.730356	0.465173	0.565221	non-DEG	1.33453	-0.915847	0.985762	-0.929075	0.35285	0.478713	non-DEG	2.40071	1.00259	1.30176	0.77018	0.441193	NA	non-DEG	FALSE	FALSE	FALSE
ENSMUSG00000026014	protein_coding	1	60482292	60567104	Raph1	Ras association (RalGDS/AF-6) and pleckstrin homology domains 1 [Source:MGI Symbol;Acc:MGI:1924550]	Raph1	77300	1509.6	-2.1335	0.216215	-9.86751	5.7578e-23	5.10594e-21	down	1214.07	-1.96786	0.240734	-8.17443	2.97279e-16	1.82508e-14	down	1280.76	-1.0873	0.322736	-3.36902	0.00075436	0.0316362	down	FALSE	FALSE	TRUE
ENSMUSG00000026017	protein_coding	1	60098247	60153953	Carf	calcium response factor [Source:MGI Symbol;Acc:MGI:2182269]	Carf	241066	155.295	-0.196245	0.16959	-1.15717	0.247202	0.343594	non-DEG	96.6488	-0.103033	0.192285	-0.535837	0.592071	0.702019	non-DEG	205.201	0.0519983	0.375485	0.138483	0.889859	0.977246	non-DEG	TRUE	TRUE	TRUE
ENSMUSG00000026018	protein_coding	1	59982490	60043184	Ica1l	islet cell autoantigen 1-like [Source:MGI Symbol;Acc:MGI:1917625]	Ica1l	70375	2.37526	0.514372	0.641416	0.801932	0.422592	0.525172	non-DEG	1.08831	-0.453711	0.968511	-0.468462	0.639454	0.740958	non-DEG	2.48675	-0.413508	1.64914	-0.250742	0.802014	NA	non-DEG	FALSE	FALSE	FALSE
ENSMUSG00000026019	protein_coding	1	60069785	60098645	Wdr12	WD repeat domain 12 [Source:MGI Symbol;Acc:MGI:1927241]	Wdr12	57750	1101.34	1.26444	0.09006	14.0399	8.87869e-45	7.25019e-42	up	691.827	1.40525	0.0964927	14.5633	4.80781e-48	2.82523e-44	up	1226.9	0.686765	0.390629	1.7581	0.0787302	0.42122	non-DEG	FALSE	FALSE	FALSE
ENSMUSG00000026020	protein_coding	1	59684971	59719044	Nop58	NOP58 ribonucleoprotein [Source:MGI Symbol;Acc:MGI:1933184]	Nop58	55989	3369.48	0.89367	0.0962899	9.28103	1.67843e-20	9.73193e-19	up	2771.91	0.989446	0.1895	5.22135	1.7762e-07	1.79545e-06	up	3926.46	0.289309	0.339828	0.851338	0.394581	0.796531	non-DEG	TRUE	TRUE	TRUE
ENSMUSG00000026021	protein_coding	1	59586558	59670834	Sumo1	SMT3 suppressor of mif two 3 homolog 1 (yeast) [Source:MGI Symbol;Acc:MGI:1197010]	Sumo1	22218	1549.03	-0.0944001	0.136344	-0.692368	0.488706	0.587515	non-DEG	1154.81	-0.141279	0.117054	-1.20696	0.227449	0.341135	non-DEG	2652.77	-0.331099	0.250819	-1.32007	0.186811	0.610456	non-DEG	FALSE	FALSE	FALSE
ENSMUSG00000026023	protein_coding	1	59256906	59352993	Cdk15	cyclin-dependent kinase 15 [Source:MGI Symbol;Acc:MGI:3583944]	Cdk15	271697	1.1181	0.0147353	0.634799	0.0232125	0.981481	0.987578	non-DEG	0.900224	-1.37485	1.12419	-1.22297	0.22134	0.333961	non-DEG	0.295667	1.28266	3.79114	0.338332	0.735113	NA	non-DEG	FALSE	FALSE	FALSE
ENSMUSG00000026024	protein_coding	1	59162926	59237231	Als2	amyotrophic lateral sclerosis 2 (juvenile) [Source:MGI Symbol;Acc:MGI:1921268]	Als2	74018	503.882	-0.858237	0.146697	-5.85043	4.90312e-09	4.45073e-08	down	415.502	-0.941416	0.143553	-6.55795	5.45523e-11	1.16429e-09	down	619.608	-0.672724	0.448156	-1.5011	0.133331	0.531086	non-DEG	FALSE	TRUE	FALSE
ENSMUSG00000026027	protein_coding	1	58973522	58995715	Stradb	STE20-related kinase adaptor beta [Source:MGI Symbol;Acc:MGI:2144047]	Stradb	227154	165.807	-0.485692	0.145754	-3.33227	0.000861394	0.00262953	non-DEG	122.819	-0.811681	0.138664	-5.85356	4.81156e-09	6.9986e-08	down	243.811	-0.518617	0.474932	-1.09198	0.274841	0.707526	non-DEG	FALSE	FALSE	FALSE
ENSMUSG00000026028	protein_coding	1	58900449	58973430	Trak2	trafficking protein, kinesin binding 2 [Source:MGI Symbol;Acc:MGI:1918077]	Trak2	70827	1563.69	-0.303229	0.139994	-2.16601	0.0303102	0.0599112	non-DEG	1109.56	-0.275666	0.144806	-1.90369	0.0569503	0.112064	non-DEG	1397.52	-0.106472	0.390677	-0.272531	0.785214	0.953815	non-DEG	FALSE	TRUE	FALSE
ENSMUSG00000026029	protein_coding	1	58795374	58847503	Casp8	caspase 8 [Source:MGI Symbol;Acc:MGI:1261423]	Casp8	12370	601.763	-1.14947	0.209805	-5.47877	4.28298e-08	3.29039e-07	down	311.389	-0.234168	0.22106	-1.05929	0.289466	0.412247	non-DEG	719.86	-1.20315	0.53008	-2.26976	0.0232224	0.22949	non-DEG	FALSE	FALSE	FALSE
ENSMUSG00000026031	protein_coding	1	58711508	58758884	Cflar	CASP8 and FADD-like apoptosis regulator [Source:MGI Symbol;Acc:MGI:1336166]	Cflar	12633	747.187	-1.62477	0.18186	-8.93415	4.10326e-19	1.99049e-17	down	594.357	-1.4622	0.26099	-5.60251	2.11266e-08	2.6433e-07	down	1061.1	-1.13215	0.322809	-3.50718	0.000452884	0.0230052	down	FALSE	TRUE	FALSE
ENSMUSG00000026032	protein_coding	1	58586384	58595964	Ndufb3	NADH dehydrogenase (ubiquinone) 1 beta subcomplex 3 [Source:MGI Symbol;Acc:MGI:1913745]	Ndufb3	66495	544.865	-0.069986	0.165525	-0.422812	0.672432	0.74857	non-DEG	369.728	-0.154723	0.113697	-1.36084	0.173564	0.276627	non-DEG	810.812	-0.104343	0.381804	-0.27329	0.78463	0.953815	non-DEG	FALSE	FALSE	FALSE
ENSMUSG00000026034	protein_coding	1	58410189	58424066	Clk1	CDC-like kinase 1 [Source:MGI Symbol;Acc:MGI:107403]	Clk1	12747	1407.52	-0.459981	0.123503	-3.72444	0.000195749	0.00069498	non-DEG	1703.37	-0.625952	0.124838	-5.01411	5.32786e-07	4.80926e-06	down	1629.48	-0.165836	0.32031	-0.517737	0.604641	0.901595	non-DEG	FALSE	FALSE	FALSE
ENSMUSG00000026035	protein_coding	1	58430994	58445486	Ppil3	peptidylprolyl isomerase (cyclophilin)-like 3 [Source:MGI Symbol;Acc:MGI:1917475]	Ppil3	70225	316.864	0.172311	0.125999	1.36756	0.171451	0.254263	non-DEG	197.334	0.244315	0.112999	2.1621	0.0306103	0.0671179	non-DEG	470.545	0.0329633	0.318251	0.103576	0.917506	0.983568	non-DEG	FALSE	TRUE	FALSE
ENSMUSG00000026036	protein_coding	1	58445151	58481816	Nif3l1	Ngg1 interacting factor 3-like 1 (S. pombe) [Source:MGI Symbol;Acc:MGI:1929485]	Nif3l1	65102	589.737	0.624056	0.0941265	6.62997	3.35762e-11	4.43115e-10	up	286.189	0.702155	0.133359	5.26515	1.40074e-07	1.45428e-06	up	615.927	0.520123	0.425059	1.22365	0.221084	0.652017	non-DEG	FALSE	FALSE	FALSE
ENSMUSG00000026037	protein_coding	1	58462771	58505109	Orc2	origin recognition complex, subunit 2 [Source:MGI Symbol;Acc:MGI:1328306]	Orc2	18393	1184.15	0.806158	0.097435	8.2738	1.29752e-16	4.16864e-15	up	710.267	0.912408	0.123073	7.41355	1.22961e-13	4.6417e-12	up	1446.43	0.156664	0.263528	0.594486	0.552187	0.879385	non-DEG	FALSE	TRUE	FALSE
ENSMUSG00000026039	protein_coding	1	57995971	58025899	Sgol2	shugoshin-like 2 (S. pombe) [Source:MGI Symbol;Acc:MGI:1098767]	Sgol2	68549	703.69	-0.399343	0.202755	-1.96958	0.0488863	0.0896737	non-DEG	247.104	0.0960057	0.18883	0.508423	0.611157	0.718635	non-DEG	1224.1	-0.992258	0.366127	-2.71015	0.0067253	0.121497	non-DEG	FALSE	FALSE	FALSE
ENSMUSG00000026042	protein_coding	1	45374321	45503282	Col5a2	collagen, type V, alpha 2 [Source:MGI Symbol;Acc:MGI:88458]	Col5a2	12832	4883.93	-0.602346	0.283752	-2.12279	0.0337715	0.0656666	non-DEG	1227.47	0.854676	0.625218	1.367	0.171624	0.274303	non-DEG	2505.09	1.14444	2.15858	0.530181	NA	NA	non-DEG	FALSE	FALSE	FALSE
ENSMUSG00000026043	protein_coding	1	45311538	45349706	Col3a1	collagen, type III, alpha 1 [Source:MGI Symbol;Acc:MGI:88453]	Col3a1	12825	11504.9	-0.203724	0.33261	-0.612502	0.540206	0.634671	non-DEG	1559.61	1.30292	0.642423	2.02813	0.0425468	0.0881764	non-DEG	3443.05	8.34202	1.94862	4.28098	1.86072e-05	0.00246296	up	FALSE	TRUE	FALSE
ENSMUSG00000026047	protein_coding	1	44106546	44118808	Kdelc1	KDEL (Lys-Asp-Glu-Leu) containing 1 [Source:MGI Symbol;Acc:MGI:1919300]	Kdelc1	72050	421.339	0.132641	0.159435	0.831944	0.40544	0.508402	non-DEG	307.317	0.250038	0.111976	2.23296	0.0255517	0.0578762	non-DEG	556.254	0.176319	0.44039	0.400371	0.688884	0.930818	non-DEG	FALSE	TRUE	FALSE
ENSMUSG00000026048	protein_coding	1	44147744	44181260	Ercc5	excision repair cross-complementing rodent repair deficiency, complementation group 5 [Source:MGI Symbol;Acc:MGI:103582]	Ercc5	22592	349.63	-0.354419	0.130841	-2.70877	0.00675327	0.0163033	non-DEG	219.425	-0.411331	0.15275	-2.69284	0.00708473	0.0195701	non-DEG	442.856	0.148192	0.433265	0.342036	0.732324	0.940454	non-DEG	FALSE	TRUE	FALSE
ENSMUSG00000026049	protein_coding	1	44086613	44102441	Tex30	testis expressed 30 [Source:MGI Symbol;Acc:MGI:1922873]	Tex30	75623	275.947	0.528414	0.141123	3.74434	0.000180866	0.000647534	non-DEG	238.823	0.0804739	0.19983	0.402713	0.687159	0.778781	non-DEG	452.967	-0.174794	0.273598	-0.638871	0.522907	0.863796	non-DEG	FALSE	FALSE	TRUE
ENSMUSG00000026051	protein_coding	1	43730602	43742578	1500015O10Rik	RIKEN cDNA 1500015O10 gene [Source:MGI Symbol;Acc:MGI:1926146]	1500015O10Rik	78896	628.102	-4.10098	0.503323	-8.14781	3.70571e-16	1.10204e-14	down	970.871	-6.2867	0.737786	-8.52103	1.58136e-17	1.30882e-15	down	305.538	-4.1265	2.27104	-1.81701	NA	NA	non-DEG	FALSE	FALSE	FALSE
ENSMUSG00000026058	protein_coding	1	32172720	32658564	Khdrbs2	KH domain containing, RNA binding, signal transduction associated 2 [Source:MGI Symbol;Acc:MGI:2159649]	Khdrbs2	170771	2.01734	1.84016	0.866665	2.12326	0.033732	0.0656159	non-DEG	1.4062	3.90133	1.72561	2.26085	0.0237687	0.0544251	non-DEG	2.44801	4.30908	3.69306	1.1668	0.243289	NA	non-DEG	FALSE	FALSE	FALSE
ENSMUSG00000026062	protein_coding	1	40681712	40768885	Slc9a2	solute carrier family 9 (sodium/hydrogen exchanger), member 2 [Source:MGI Symbol;Acc:MGI:105075]	Slc9a2	226999	7.16326	-0.321369	0.695538	-0.462045	0.644049	0.724949	non-DEG	14.0242	-2.18298	0.815014	-2.67846	0.00739608	0.0203061	down	13.2563	-2.22368	1.56027	-1.42519	0.154103	0.566154	non-DEG	FALSE	FALSE	FALSE
ENSMUSG00000026064	protein_coding	1	30940302	30949770	Ptp4a1	protein tyrosine phosphatase 4a1 [Source:MGI Symbol;Acc:MGI:1277096]	Ptp4a1	102643131	2721.43	0.126301	0.0996239	1.26778	0.204876	0.294151	non-DEG	4570.35	-0.833962	0.180632	-4.6169	3.89506e-06	2.82925e-05	down	2925.19	-0.571838	0.197396	-2.89691	0.0037686	0.0859655	non-DEG	FALSE	TRUE	TRUE
ENSMUSG00000026065	protein_coding	1	40580227	40630731	Slc9a4	solute carrier family 9 (sodium/hydrogen exchanger), member 4 [Source:MGI Symbol;Acc:MGI:105074]	Slc9a4	110895	4.67484	-0.865417	0.474648	-1.82328	0.0682607	0.118892	non-DEG	1.29656	-0.606912	0.902157	-0.672734	0.501117	0.620945	non-DEG	0.478534	1.98657	3.75191	0.529481	0.596472	NA	non-DEG	FALSE	FALSE	FALSE
ENSMUSG00000026068	protein_coding	1	40515362	40551705	Il18rap	interleukin 18 receptor accessory protein [Source:MGI Symbol;Acc:MGI:1338888]	Il18rap	16174	50.0825	-2.86952	0.440929	-6.50791	7.62059e-11	9.49449e-10	down	38.3611	-2.30076	0.594411	-3.87065	0.000108546	0.000521546	down	67.7484	-2.5703	1.30196	-1.97417	0.0483623	0.331057	non-DEG	FALSE	FALSE	FALSE
ENSMUSG00000026069	protein_coding	1	40429570	40465415	Il1rl1	interleukin 1 receptor-like 1 [Source:MGI Symbol;Acc:MGI:98427]	Il1rl1	17082	117.706	-0.760413	0.682025	-1.11493	NA	NA	non-DEG	24.2329	-3.06066	0.758388	-4.03574	5.44307e-05	0.000286094	down	161.349	1.27043	1.73125	0.733823	0.463056	0.833302	non-DEG	FALSE	FALSE	FALSE
ENSMUSG00000026070	protein_coding	1	40465552	40500854	Il18r1	interleukin 18 receptor 1 [Source:MGI Symbol;Acc:MGI:105383]	Il18r1	16182	192.865	-3.79202	0.480599	-7.89021	3.01687e-15	7.80008e-14	down	236.594	-2.93019	0.558261	-5.24878	1.53106e-07	1.56925e-06	down	368.69	-2.95692	1.81081	-1.63293	0.102483	0.474591	non-DEG	FALSE	FALSE	FALSE
ENSMUSG00000026072	protein_coding	1	40225080	40316198	Il1r1	interleukin 1 receptor, type I [Source:MGI Symbol;Acc:MGI:96545]	Il1r1	16177	265.53	-0.962512	0.29926	-3.21631	0.0012985	0.00377567	down	193.007	-1.1563	0.411641	-2.80901	0.00496942	0.014466	down	318.048	2.26978	1.44251	1.5735	0.115603	0.501383	non-DEG	FALSE	FALSE	FALSE
ENSMUSG00000026073	protein_coding	1	40084768	40125219	Il1r2	interleukin 1 receptor, type II [Source:MGI Symbol;Acc:MGI:96546]	Il1r2	16178	43.4115	-1.21337	0.602305	-2.01455	0.0439523	0.0819735	non-DEG	24.6318	-1.10963	0.872357	-1.27199	0.203375	0.312608	non-DEG	5.68678	0.190449	1.58109	0.120454	0.904123	0.981186	non-DEG	FALSE	FALSE	FALSE
ENSMUSG00000026074	protein_coding	1	39900913	40026310	Map4k4	mitogen-activated protein kinase kinase kinase kinase 4 [Source:MGI Symbol;Acc:MGI:1349394]	Map4k4	26921	3937.09	-0.454688	0.135151	-3.36429	0.000767418	0.00237348	non-DEG	3064.19	-0.402208	0.10101	-3.98185	6.83809e-05	0.000349214	non-DEG	4782.66	-0.166667	0.389061	-0.428384	0.668372	0.923464	non-DEG	FALSE	TRUE	FALSE
ENSMUSG00000026077	protein_coding	1	39193731	39363234	Npas2	neuronal PAS domain protein 2 [Source:MGI Symbol;Acc:MGI:109232]	Npas2	18143	27.9604	-1.53298	0.379704	-4.0373	5.407e-05	0.000219711	down	17.6562	-0.354692	0.652525	-0.543569	0.586738	0.697996	non-DEG	1.27469	3.36195	3.0374	1.10685	0.268359	NA	non-DEG	FALSE	FALSE	FALSE
ENSMUSG00000026078	protein_coding	1	38987814	38997236	Pdcl3	phosducin-like 3 [Source:MGI Symbol;Acc:MGI:1916083]	Pdcl3	68833	748.118	-0.417431	0.0928322	-4.49662	6.90432e-06	3.39806e-05	non-DEG	567.416	-0.484294	0.116464	-4.15832	3.2059e-05	0.00018068	non-DEG	1329.86	-0.258005	0.233615	-1.1044	0.269419	0.70207	non-DEG	FALSE	FALSE	FALSE
ENSMUSG00000026080	protein_coding	1	38863877	38898160	Chst10	carbohydrate sulfotransferase 10 [Source:MGI Symbol;Acc:MGI:2138283]	Chst10	98388	146.949	-0.00727341	0.375912	-0.0193487	0.984563	0.989663	non-DEG	70.2378	-0.122396	0.424294	-0.288471	0.772986	0.844089	non-DEG	35.0329	3.08681	2.09074	1.47642	0.139832	0.542999	non-DEG	FALSE	FALSE	FALSE
ENSMUSG00000026082	protein_coding	1	38052787	38129662	Rev1	REV1 homolog (S. cerevisiae) [Source:MGI Symbol;Acc:MGI:1929074]	Rev1	56210	662.315	0.655601	0.123132	5.3244	1.01288e-07	7.26082e-07	up	433.038	0.356381	0.11395	3.12752	0.00176287	0.0058971	non-DEG	674.058	0.304851	0.278982	1.09273	0.274514	0.707406	non-DEG	FALSE	FALSE	TRUE
ENSMUSG00000026083	protein_coding	1	37998010	38055579	Eif5b	eukaryotic translation initiation factor 5B [Source:MGI Symbol;Acc:MGI:2441772]	Eif5b	226982	2607.72	-0.18579	0.0959873	-1.93557	0.0529204	0.0958358	non-DEG	2016.9	-0.111176	0.123013	-0.903774	0.366115	0.492315	non-DEG	3016.84	-0.355281	0.393049	-0.903911	0.366043	0.778572	non-DEG	FALSE	FALSE	FALSE
ENSMUSG00000026085	protein_coding	1	37946736	37957759	Lyg1	lysozyme G-like 1 [Source:MGI Symbol;Acc:MGI:1916791]	Lyg1	69541	0.446648	-2.55291	1.54177	-1.65583	0.0977559	NA	non-DEG	0.164792	-1.03604	3.04977	-0.339712	0.734074	NA	non-DEG	2.10492	-4.13706	2.83266	-1.46049	0.144155	NA	non-DEG	FALSE	FALSE	FALSE
ENSMUSG00000026087	protein_coding	1	37890477	37898535	Mrpl30	mitochondrial ribosomal protein L30 [Source:MGI Symbol;Acc:MGI:1333820]	Mrpl30	621542	918.373	0.776246	0.157645	4.92403	8.47816e-07	5.06416e-06	up	539.235	0.622974	0.104532	5.95963	2.52803e-09	3.91623e-08	up	1493.34	-0.0825899	0.261052	-0.316374	0.751719	0.945383	non-DEG	FALSE	FALSE	FALSE
ENSMUSG00000026088	protein_coding	1	37874801	37890411	Mitd1	MIT, microtubule interacting and transport, domain containing 1 [Source:MGI Symbol;Acc:MGI:1916278]	Mitd1	69028	268.684	-0.380386	0.129775	-2.93111	0.00337751	0.00884215	non-DEG	151.087	0.198412	0.22674	0.875063	0.38154	0.50752	non-DEG	315.067	-1.119	0.440848	-2.5383	0.0111392	0.158249	non-DEG	FALSE	FALSE	FALSE
ENSMUSG00000026090	protein_coding	1	37611677	37720085	2010300C02Rik	RIKEN cDNA 2010300C02 gene [Source:MGI Symbol;Acc:MGI:1919347]	2010300C02Rik	72097	530.168	-0.492325	0.302865	-1.62556	0.104043	0.168711	non-DEG	306.547	-0.114612	0.323145	-0.354675	0.722833	0.807274	non-DEG	329.936	3.05753	1.42482	2.14591	0.0318805	0.267016	non-DEG	FALSE	FALSE	FALSE
ENSMUSG00000026094	protein_coding	1	53755506	53785224	Stk17b	serine/threonine kinase 17b (apoptosis-inducing) [Source:MGI Symbol;Acc:MGI:2138162]	Stk17b	98267	359.231	-0.84442	0.139844	-6.03831	1.55734e-09	1.53525e-08	down	248.011	-0.69895	0.227608	-3.07085	0.00213447	0.00697602	down	474.451	-1.23685	0.49911	-2.47812	0.0132078	0.171631	non-DEG	FALSE	FALSE	FALSE
ENSMUSG00000026095	protein_coding	1	53344617	53352752	Asnsd1	asparagine synthetase domain containing 1 [Source:MGI Symbol;Acc:MGI:1917646]	Asnsd1	70396	126.496	0.252844	0.141045	1.79264	0.0730299	0.125768	non-DEG	82.8382	0.28901	0.176906	1.63369	0.102324	0.180749	non-DEG	255.367	0.193879	0.324062	0.598277	0.549655	0.877587	non-DEG	FALSE	FALSE	FALSE
ENSMUSG00000026096	protein_coding	1	53313624	53326343	Osgepl1	O-sialoglycoprotein endopeptidase-like 1 [Source:MGI Symbol;Acc:MGI:1919335]	Osgepl1	72085	133.961	0.0765188	0.152032	0.503308	0.614748	0.700211	non-DEG	71.0375	0.135035	0.17005	0.79409	0.427143	0.551979	non-DEG	184.234	-0.343979	0.456994	-0.752698	0.451631	0.827063	non-DEG	FALSE	FALSE	FALSE
ENSMUSG00000026097	protein_coding	1	53297095	53310309	Ormdl1	ORM1-like 1 (S. cerevisiae) [Source:MGI Symbol;Acc:MGI:2181669]	Ormdl1	227102	286.494	-0.18509	0.101528	-1.82305	0.068296	0.118932	non-DEG	176.86	-0.0767224	0.130654	-0.587219	0.557057	0.671615	non-DEG	508.683	-0.15778	0.447972	-0.352209	0.724682	0.937814	non-DEG	FALSE	FALSE	FALSE
ENSMUSG00000026098	protein_coding	1	53189187	53297018	Pms1	postmeiotic segregation increased 1 (S. cerevisiae) [Source:MGI Symbol;Acc:MGI:1202302]	Pms1	227099	203.402	0.563573	0.127498	4.42025	9.85849e-06	4.68835e-05	non-DEG	125.836	0.765548	0.140596	5.44501	5.1803e-08	5.94168e-07	up	320.798	-0.0075461	0.340893	-0.0221363	0.982339	0.996901	non-DEG	FALSE	FALSE	FALSE
ENSMUSG00000026100	protein_coding	1	53061640	53068079	Mstn	myostatin [Source:MGI Symbol;Acc:MGI:95691]	Mstn	17700	10.7993	6.55686	1.65451	3.96301	7.40109e-05	0.000291903	up	1.08716	3.52536	2.6487	1.33098	0.183197	0.287944	non-DEG	1.40184	3.50357	3.70418	0.945841	0.34423	NA	non-DEG	FALSE	FALSE	FALSE
ENSMUSG00000026102	protein_coding	1	52785427	52817688	Inpp1	inositol polyphosphate-1-phosphatase [Source:MGI Symbol;Acc:MGI:104848]	Inpp1	16329	236.855	-1.45985	0.178449	-8.18078	2.8201e-16	8.55118e-15	down	243.702	-1.32448	0.333208	-3.97495	7.03943e-05	0.000357734	down	407.929	1.04457	0.365502	2.85791	0.00426438	0.0908723	non-DEG	FALSE	TRUE	FALSE
ENSMUSG00000026103	protein_coding	1	52163448	52233232	Gls	glutaminase [Source:MGI Symbol;Acc:MGI:95752]	Gls	14660	2500.43	0.556351	0.117547	4.73301	2.21216e-06	1.20696e-05	non-DEG	2294.38	0.427906	0.137071	3.12178	0.00179764	0.00600085	non-DEG	3742.4	-0.102582	0.373561	-0.274604	0.78362	0.953788	non-DEG	TRUE	TRUE	TRUE
ENSMUSG00000026104	protein_coding	1	52119440	52161865	Stat1	signal transducer and activator of transcription 1 [Source:MGI Symbol;Acc:MGI:103063]	Stat1	20846	305.34	-1.26585	0.249593	-5.07166	3.94355e-07	2.50277e-06	down	139.987	0.051892	0.340441	0.152426	0.878851	0.918938	non-DEG	276.043	-1.13177	0.805798	-1.40453	0.16016	0.574876	non-DEG	FALSE	FALSE	TRUE
ENSMUSG00000026107	protein_coding	1	51465862	51478425	Nabp1	nucleic acid binding protein 1 [Source:MGI Symbol;Acc:MGI:1923258]	Nabp1	109019	502.006	0.295002	0.207993	1.41833	0.156095	0.235573	non-DEG	670.479	-0.930796	0.288069	-3.23116	0.00123289	0.00434663	down	742.237	-1.14216	0.747365	-1.52825	0.126452	0.517586	non-DEG	FALSE	TRUE	FALSE
ENSMUSG00000026109	protein_coding	1	50900647	51187270	Tmeff2	transmembrane protein with EGF-like and two follistatin-like domains 2 [Source:MGI Symbol;Acc:MGI:1861735]	Tmeff2	56363	9.56258	1.042	0.547312	1.90385	0.0569295	0.101909	non-DEG	4.60007	1.52123	0.793919	1.9161	0.0553523	0.109494	non-DEG	111.531	5.53371	2.36368	2.34114	NA	NA	non-DEG	FALSE	FALSE	FALSE
ENSMUSG00000026110	protein_coding	1	37439340	37541016	Mgat4a	mannoside acetylglucosaminyltransferase 4, isoenzyme A [Source:MGI Symbol;Acc:MGI:2662992]	Mgat4a	269181	1029.74	-0.508827	0.181251	-2.8073	0.00499581	0.0125106	non-DEG	869.023	-0.485204	0.206965	-2.34438	0.019059	0.0452087	non-DEG	964.366	0.801065	0.913895	0.876539	0.380737	0.789838	non-DEG	FALSE	FALSE	FALSE
ENSMUSG00000026111	protein_coding	1	37430170	37439124	Unc50	unc-50 homolog (C. elegans) [Source:MGI Symbol;Acc:MGI:1914637]	Unc50	67387	412.893	-0.449646	0.136749	-3.28811	0.00100862	0.0030234	non-DEG	274.204	-0.554046	0.153789	-3.60263	0.000315016	0.00132036	non-DEG	677.947	-0.209429	0.397367	-0.527042	0.598165	0.899436	non-DEG	FALSE	FALSE	FALSE
ENSMUSG00000026112	protein_coding	1	37417084	37430103	Coa5	cytochrome C oxidase assembly factor 5 [Source:MGI Symbol;Acc:MGI:1923428]	Coa5	76178	1542.67	-0.2282	0.0849789	-2.68538	0.0072448	0.0173744	non-DEG	999.752	-0.119944	0.130737	-0.917446	0.358909	0.484955	non-DEG	1694.4	-0.125149	0.392199	-0.319096	0.749654	0.944789	non-DEG	FALSE	TRUE	FALSE
ENSMUSG00000026113	protein_coding	1	37299865	37410736	Inpp4a	inositol polyphosphate-4-phosphatase, type I [Source:MGI Symbol;Acc:MGI:1931123]	Inpp4a	269180	335.652	-1.16203	0.161683	-7.18712	6.61726e-13	1.17044e-11	down	306.678	-1.25954	0.231346	-5.44441	5.19762e-08	5.95766e-07	down	396.053	-0.366256	0.426097	-0.85956	0.390032	0.794093	non-DEG	FALSE	FALSE	FALSE
ENSMUSG00000026114	protein_coding	1	37219261	37263383	Cnga3	cyclic nucleotide gated channel alpha 3 [Source:MGI Symbol;Acc:MGI:1341818]	Cnga3	12790	1.41431	1.65308	0.925351	1.78644	0.0740281	0.127174	non-DEG	1.00593	-1.86982	1.02454	-1.82504	0.0679956	0.129561	non-DEG	0.679091	-3.30038	3.28292	-1.00532	0.314743	NA	non-DEG	FALSE	FALSE	FALSE
ENSMUSG00000026116	protein_coding	1	36792194	36943666	Tmem131	transmembrane protein 131 [Source:MGI Symbol;Acc:MGI:1927110]	Tmem131	56030	2340.16	-0.104629	0.134644	-0.777077	0.437113	0.539489	non-DEG	1597.91	-0.068855	0.0731138	-0.941751	0.34632	0.471734	non-DEG	2013.4	0.168058	0.401717	0.418348	0.675693	0.926366	non-DEG	FALSE	FALSE	FALSE
ENSMUSG00000026117	protein_coding	1	36761798	36782816	Zap70	zeta-chain (TCR) associated protein kinase [Source:MGI Symbol;Acc:MGI:99613]	Zap70	22637	4.22366	-0.441908	0.455743	-0.969643	0.332224	0.434758	non-DEG	1.59267	-0.897991	0.810305	-1.10821	0.267769	0.387739	non-DEG	0.595107	0.863834	3.76047	0.229715	0.818313	NA	non-DEG	FALSE	FALSE	FALSE
ENSMUSG00000026121	protein_coding	1	36548642	36558381	Sema4c	sema domain, immunoglobulin domain (Ig), transmembrane domain (TM) and short cytoplasmic domain, (semaphorin) 4C [Source:MGI Symbol;Acc:MGI:109252]	Sema4c	20353	711.982	-0.890461	0.139234	-6.39545	1.60073e-10	1.87851e-09	down	599.193	-1.61197	0.317978	-5.06942	3.99032e-07	3.70824e-06	down	490.022	-0.078359	0.539262	-0.145308	0.884468	0.976806	non-DEG	FALSE	TRUE	FALSE
ENSMUSG00000026123	protein_coding	1	34849976	34879580	Plekhb2	pleckstrin homology domain containing, family B (evectins) member 2 [Source:MGI Symbol;Acc:MGI:2385825]	Plekhb2	226971	705.106	-0.173551	0.209376	-0.828896	0.407163	0.510041	non-DEG	499.436	0.28662	0.212135	1.35112	0.176658	0.280239	non-DEG	1261.47	-0.187083	0.603952	-0.309765	0.756739	0.945834	non-DEG	FALSE	FALSE	FALSE
ENSMUSG00000026125	protein_coding	1	34498410	34503063	Prss39	protease, serine 39 [Source:MGI Symbol;Acc:MGI:1270856]	Prss39	21755	0.43675	0.0497042	2.05376	0.0242016	0.980692	NA	non-DEG	0.036561	-0.063996	3.05092	-0.020976	0.983265	NA	non-DEG	0	NA	NA	NA	NA	NA	non-DEG	FALSE	FALSE	FALSE
ENSMUSG00000026126	protein_coding	1	34459762	34475733	Ptpn18	protein tyrosine phosphatase, non-receptor type 18 [Source:MGI Symbol;Acc:MGI:108410]	Ptpn18	19253	168.31	-1.19768	0.303228	-3.94978	7.82223e-05	0.000306478	down	115.826	-0.67836	0.311613	-2.17693	0.0294858	0.0651923	non-DEG	181.911	0.272147	1.20186	0.226438	0.820861	0.962112	non-DEG	FALSE	FALSE	FALSE
ENSMUSG00000026127	protein_coding	1	34439851	34449356	Imp4	IMP4, U3 small nucleolar ribonucleoprotein, homolog (yeast) [Source:MGI Symbol;Acc:MGI:106572]	Imp4	27993	1560.54	0.934465	0.0872451	10.7108	9.05738e-27	1.19937e-24	up	952.506	1.07256	0.103139	10.3992	2.49967e-25	7.59769e-23	up	1456.95	0.720955	0.512341	1.40718	0.159375	0.57289	non-DEG	FALSE	TRUE	FALSE
ENSMUSG00000026131	protein_coding	1	33908225	34308661	Dst	dystonin [Source:MGI Symbol;Acc:MGI:104627]	Dst	13518	3725.59	-0.519244	0.22817	-2.27568	0.022865	0.0469911	non-DEG	3228.93	-0.184508	0.387874	-0.475689	0.634296	0.737113	non-DEG	4220.75	0.483053	0.92002	0.525046	0.599551	0.900025	non-DEG	FALSE	FALSE	FALSE
ENSMUSG00000026134	protein_coding	1	33453810	33669795	Prim2	DNA primase, p58 subunit [Source:MGI Symbol;Acc:MGI:97758]	Prim2	19076	448.146	0.0823549	0.107036	0.769416	0.441646	0.543885	non-DEG	293.193	0.347565	0.121792	2.85375	0.00432061	0.0128035	non-DEG	548.628	0.0934743	0.28144	0.332129	0.739792	0.942088	non-DEG	FALSE	FALSE	FALSE
ENSMUSG00000026135	protein_coding	1	74565127	74588246	Zfp142	zinc finger protein 142 [Source:MGI Symbol;Acc:MGI:1924514]	Zfp142	77264	845.597	0.158845	0.133582	1.18912	0.234392	0.329079	non-DEG	510.845	0.211692	0.123268	1.71732	0.0859202	0.156411	non-DEG	532.63	0.185931	0.399448	0.465468	0.641596	0.911699	non-DEG	FALSE	FALSE	FALSE
ENSMUSG00000026141	protein_coding	1	24261890	24587472	Col19a1	collagen, type XIX, alpha 1 [Source:MGI Symbol;Acc:MGI:1095415]	Col19a1	12823	0.520248	2.46801	1.66495	1.48233	0.138252	NA	non-DEG	0.157778	0.979414	3.05086	0.321029	0.748188	NA	non-DEG	1.774	3.84237	3.69875	1.03883	0.298884	NA	non-DEG	FALSE	FALSE	FALSE
ENSMUSG00000026142	protein_coding	1	82316452	82445366	Rhbdd1	rhomboid domain containing 1 [Source:MGI Symbol;Acc:MGI:1924117]	Rhbdd1	76867	582.727	-0.726135	0.164884	-4.40392	1.06313e-05	5.02538e-05	down	511.168	-0.508016	0.220697	-2.30187	0.0213422	0.0498334	non-DEG	1277.67	-1.06026	0.523367	-2.02585	0.0427802	0.30979	non-DEG	FALSE	FALSE	FALSE
ENSMUSG00000026147	protein_coding	1	24177610	24252684	Col9a1	collagen, type IX, alpha 1 [Source:MGI Symbol;Acc:MGI:88465]	Col9a1	12839	2985.41	-0.908218	0.651349	-1.39436	0.163208	0.243959	non-DEG	4188.12	-1.22949	0.655347	-1.87609	0.0606428	0.117908	non-DEG	3302.19	2.6974	1.91794	1.4064	NA	NA	non-DEG	FALSE	TRUE	FALSE
ENSMUSG00000026150	protein_coding	1	82724890	82752394	Mff	mitochondrial fission factor [Source:MGI Symbol;Acc:MGI:1922984]	Mff	102643056	818.684	-0.401434	0.0895985	-4.48036	7.45158e-06	3.64179e-05	non-DEG	588.312	-0.450279	0.104133	-4.32408	1.53167e-05	9.50771e-05	non-DEG	1637.89	-0.42493	0.342442	-1.24088	0.214649	0.645212	non-DEG	FALSE	FALSE	FALSE
ENSMUSG00000026153	protein_coding	1	24011093	24100341	Fam135a	family with sequence similarity 135, member A [Source:MGI Symbol;Acc:MGI:1915437]	Fam135a	68187	711.615	-0.52505	0.196226	-2.67574	0.00745655	0.0178125	non-DEG	575.588	-0.569359	0.149755	-3.80195	0.000143562	0.000664443	non-DEG	1465.98	-0.496988	0.445947	-1.11446	0.265084	0.698267	non-DEG	FALSE	FALSE	FALSE
ENSMUSG00000026154	protein_coding	1	23995939	24005656	1110058L19Rik	RIKEN cDNA 1110058L19 gene [Source:MGI Symbol;Acc:MGI:1915252]	1110058L19Rik	68002	126.209	-0.25174	0.180045	-1.39821	0.16205	0.242617	non-DEG	82.4213	-0.256231	0.161878	-1.58287	0.113452	0.196816	non-DEG	279.273	-0.334293	0.397594	-0.840789	0.400466	0.800932	non-DEG	FALSE	FALSE	FALSE
ENSMUSG00000026155	protein_coding	1	23844846	23922317	Smap1	small ArfGAP 1 [Source:MGI Symbol;Acc:MGI:2138261]	Smap1	98366	771.384	-0.363625	0.108974	-3.33681	0.000847464	0.00259188	non-DEG	571.909	-0.669964	0.127579	-5.25138	1.50967e-07	1.55274e-06	down	778.594	-0.273411	0.288159	-0.948819	0.342713	0.759463	non-DEG	FALSE	FALSE	FALSE
ENSMUSG00000026156	protein_coding	1	23761753	23849158	B3gat2	beta-1,3-glucuronyltransferase 2 (glucuronosyltransferase S) [Source:MGI Symbol;Acc:MGI:2389490]	B3gat2	280645	16.9131	2.75867	0.773195	3.56788	0.000359878	0.00120295	up	4.41973	0.680114	0.871772	0.780151	0.435302	0.559692	non-DEG	10.1749	2.13746	1.50613	1.41917	0.15585	0.568773	non-DEG	FALSE	FALSE	FALSE
ENSMUSG00000026158	protein_coding	1	23366424	23397772	Ogfrl1	opioid growth factor receptor-like 1 [Source:MGI Symbol;Acc:MGI:1917405]	Ogfrl1	70155	499.495	-1.97748	0.282051	-7.01108	2.3649e-12	3.78655e-11	down	263.677	-1.335	0.20845	-6.4044	1.50957e-10	2.95691e-09	down	388.945	0.421181	0.463675	0.908354	0.363691	0.776229	non-DEG	FALSE	FALSE	FALSE
ENSMUSG00000026159	protein_coding	1	82839483	82901182	Agfg1	ArfGAP with FG repeats 1 [Source:MGI Symbol;Acc:MGI:1333754]	Agfg1	15463	1776.06	-0.333137	0.0917562	-3.63067	0.000282685	0.000969899	non-DEG	1307.4	-0.532877	0.129374	-4.11889	3.80704e-05	0.000208886	non-DEG	2532.81	-0.188692	0.430562	-0.438246	0.661208	0.92084	non-DEG	FALSE	TRUE	TRUE
ENSMUSG00000026162	protein_coding	1	74967139	75125200	Nhej1	nonhomologous end-joining factor 1 [Source:MGI Symbol;Acc:MGI:1922820]	Nhej1	75570	45.581	0.021204	0.153097	0.1385	0.889845	0.921246	non-DEG	29.1597	-0.0334656	0.28761	-0.116357	0.907369	0.938293	non-DEG	42.3504	-0.673819	0.444412	-1.51621	0.129467	0.524037	non-DEG	FALSE	FALSE	FALSE
ENSMUSG00000026163	protein_coding	1	83254139	83408200	Sphkap	SPHK1 interactor, AKAP domain containing [Source:MGI Symbol;Acc:MGI:1924879]	Sphkap	77629	0.651959	1.82946	1.30596	1.40086	0.161256	0.241613	non-DEG	0.720123	-2.47516	2.02003	-1.22531	0.220459	NA	non-DEG	0.254099	-1.391	3.81694	-0.364428	0.715538	NA	non-DEG	FALSE	FALSE	FALSE
ENSMUSG00000026166	protein_coding	1	83116766	83119167	Ccl20	chemokine (C-C motif) ligand 20 [Source:MGI Symbol;Acc:MGI:1329031]	Ccl20	20297	32.8752	-3.02197	0.514847	-5.86965	4.36708e-09	4.01813e-08	down	56.4982	-1.08545	0.546365	-1.98667	0.0469589	0.0956486	non-DEG	200.055	-0.263872	1.54529	-0.170759	0.864413	0.972295	non-DEG	FALSE	TRUE	FALSE
ENSMUSG00000026167	protein_coding	1	74791516	74804179	Wnt10a	wingless related MMTV integration site 10a [Source:MGI Symbol;Acc:MGI:108071]	Wnt10a	22409	126.475	-0.451039	0.72589	-0.62136	0.534363	0.629282	non-DEG	107.283	-0.223788	0.67816	-0.329993	0.741406	0.820846	non-DEG	577.599	-1.16842	1.18017	-0.990042	0.322154	0.742521	non-DEG	FALSE	FALSE	TRUE
ENSMUSG00000026170	protein_coding	1	74713574	74737892	Cyp27a1	cytochrome P450, family 27, subfamily a, polypeptide 1 [Source:MGI Symbol;Acc:MGI:88594]	Cyp27a1	104086	85.3861	1.25627	0.439132	2.86081	0.00422562	0.0108211	up	33.1263	3.18529	0.583603	5.45798	4.81589e-08	5.57448e-07	up	43.0718	2.94802	1.03105	2.85924	0.00424653	0.0907243	non-DEG	FALSE	FALSE	FALSE
ENSMUSG00000026171	protein_coding	1	74593748	74601397	Rnf25	ring finger protein 25 [Source:MGI Symbol;Acc:MGI:1890215]	Rnf25	57751	393.512	-0.373518	0.0856393	-4.36153	1.29157e-05	6.01099e-05	non-DEG	296.065	-0.540461	0.1107	-4.88221	1.04903e-06	8.77293e-06	non-DEG	406.28	0.0990442	0.261967	0.378078	0.705372	0.933003	non-DEG	FALSE	FALSE	FALSE
ENSMUSG00000026172	protein_coding	1	74588289	74592443	Bcs1l	BCS1-like (yeast) [Source:MGI Symbol;Acc:MGI:1914071]	Bcs1l	66821	288.373	0.504965	0.134918	3.74274	0.000182021	0.000651434	non-DEG	186.027	0.456055	0.166502	2.73904	0.00616193	0.0173861	non-DEG	359.599	0.494188	0.363836	1.35827	0.174377	0.592531	non-DEG	FALSE	FALSE	FALSE
ENSMUSG00000026173	protein_coding	1	74542888	74567794	Plcd4	phospholipase C, delta 4 [Source:MGI Symbol;Acc:MGI:107469]	Plcd4	18802	3.22407	3.07351	1.01023	3.04238	0.00234714	0.00640925	non-DEG	0.255106	0.338149	2.45676	0.13764	0.890525	NA	non-DEG	0.530686	-1.23371	3.75102	-0.328901	0.74223	NA	non-DEG	FALSE	FALSE	FALSE
ENSMUSG00000026174	protein_coding	1	74506058	74530842	Rqcd1	rcd1 (required for cell differentiation) homolog 1 (S. pombe) [Source:MGI Symbol;Acc:MGI:1928902]	Rqcd1	58184	1578.16	0.222433	0.0945101	2.35353	0.0185959	0.0393439	non-DEG	846.111	0.411784	0.112543	3.65889	0.000253307	0.00109236	non-DEG	1496.94	0.132296	0.295135	0.448257	0.653968	0.916778	non-DEG	FALSE	TRUE	FALSE
ENSMUSG00000026175	protein_coding	1	74409376	74435559	Vil1	villin 1 [Source:MGI Symbol;Acc:MGI:98930]	Vil1	22349	8.95207	-0.197635	0.420807	-0.469656	0.638601	0.720512	non-DEG	6.84316	-0.41148	0.502464	-0.818924	0.41283	0.538058	non-DEG	7.47729	2.72693	1.46759	1.8581	0.0631551	0.381077	non-DEG	FALSE	FALSE	FALSE
ENSMUSG00000026176	protein_coding	1	74391509	74397285	Ctdsp1	CTD (carboxy-terminal domain, RNA polymerase II, polypeptide A) small phosphatase 1 [Source:MGI Symbol;Acc:MGI:2654470]	Ctdsp1	227292	1260.13	-0.785405	0.119214	-6.5882	4.45196e-11	5.76666e-10	down	861.89	-0.740661	0.147621	-5.01731	5.23999e-07	4.74209e-06	down	1463.84	-0.0578682	0.326815	-0.177067	0.859456	0.971524	non-DEG	FALSE	FALSE	FALSE
ENSMUSG00000026177	protein_coding	1	74375195	74386062	Slc11a1	solute carrier family 11 (proton-coupled divalent metal ion transporters), member 1 [Source:MGI Symbol;Acc:MGI:1345275]	Slc11a1	18173	124.297	-0.358815	0.246825	-1.45372	0.146023	0.223313	non-DEG	29.2121	-0.255498	0.816146	-0.313055	0.754239	0.830252	non-DEG	6.02919	-4.28279	2.13174	-2.00906	0.0445305	0.315805	non-DEG	FALSE	FALSE	FALSE
ENSMUSG00000026179	protein_coding	1	74284930	74353694	Pnkd	paroxysmal nonkinesiogenic dyskinesia [Source:MGI Symbol;Acc:MGI:1930773]	Pnkd	56695	453.917	0.116082	0.15377	0.75491	0.450303	0.551771	non-DEG	272.529	-0.445555	0.156516	-2.84671	0.00441741	0.0130334	non-DEG	681.426	0.265985	0.498119	0.533979	0.593356	0.897186	non-DEG	FALSE	FALSE	FALSE
ENSMUSG00000026180	protein_coding	1	74153989	74161246	Cxcr2	chemokine (C-X-C motif) receptor 2 [Source:MGI Symbol;Acc:MGI:105303]	Cxcr2	12765	28.6529	-1.75318	0.490681	-3.57296	0.000352969	0.00118086	down	11.8248	0.0811053	0.635169	0.127691	0.898394	0.932677	non-DEG	2.91101	-0.810703	1.19849	-0.676438	0.498763	NA	non-DEG	FALSE	FALSE	FALSE
ENSMUSG00000026185	protein_coding	1	72857932	72874884	Igfbp5	insulin-like growth factor binding protein 5 [Source:MGI Symbol;Acc:MGI:96440]	Igfbp5	16011	21165.9	-4.34906	0.395095	-11.0076	3.51086e-28	5.54885e-26	down	17899.1	-3.9809	0.474237	-8.39432	4.68603e-17	3.53034e-15	down	870.703	1.68998	1.86703	0.905168	0.365376	0.778119	non-DEG	FALSE	TRUE	FALSE
ENSMUSG00000026187	protein_coding	1	72307421	72394952	Xrcc5	X-ray repair complementing defective repair in Chinese hamster cells 5 [Source:MGI Symbol;Acc:MGI:104517]	Xrcc5	22596	653.656	0.727352	0.190258	3.82298	0.000131846	0.000487715	up	536.695	1.17098	0.143747	8.14613	3.75759e-16	2.27638e-14	up	798.551	0.595291	0.737803	0.806843	0.419757	0.81127	non-DEG	TRUE	TRUE	TRUE
ENSMUSG00000026188	protein_coding	1	72284369	72303104	Tmem169	transmembrane protein 169 [Source:MGI Symbol;Acc:MGI:2442781]	Tmem169	271711	3.13147	-0.642433	0.72563	-0.885344	0.375971	0.479487	non-DEG	1.22236	-1.00236	1.18265	-0.847555	0.396686	0.522347	non-DEG	7.02977	0.96527	2.35997	0.409018	0.682526	0.928565	non-DEG	FALSE	FALSE	FALSE
ENSMUSG00000026189	protein_coding	1	72259167	72284314	Pecr	peroxisomal trans-2-enoyl-CoA reductase [Source:MGI Symbol;Acc:MGI:2148199]	Pecr	111175	231.694	0.858111	0.170306	5.03864	4.68849e-07	2.93001e-06	up	154.143	0.552183	0.157881	3.49747	0.00046969	0.00187004	non-DEG	280.216	0.744426	0.292545	2.54465	0.0109386	0.157347	non-DEG	FALSE	FALSE	FALSE
ENSMUSG00000026192	protein_coding	1	71557150	71579631	Atic	5-aminoimidazole-4-carboxamide ribonucleotide formyltransferase/IMP cyclohydrolase [Source:MGI Symbol;Acc:MGI:1351352]	Atic	108147	3072.19	0.590739	0.109788	5.38074	7.41808e-08	5.44289e-07	up	2183.5	0.907292	0.124318	7.29818	2.91691e-13	1.01026e-11	up	3193.21	0.645234	0.335307	1.92431	0.0543157	0.352527	non-DEG	TRUE	TRUE	TRUE
ENSMUSG00000026193	protein_coding	1	71585520	71653200	Fn1	fibronectin 1 [Source:MGI Symbol;Acc:MGI:95566]	Fn1	14268	20533.1	-0.838395	0.33469	-2.50499	0.0122456	0.0273897	down	28897.8	-0.951009	0.75222	-1.26427	0.206133	0.31602	non-DEG	16730.3	-1.42556	1.56889	-0.908643	0.363538	0.776229	non-DEG	FALSE	TRUE	FALSE
ENSMUSG00000026196	protein_coding	1	71027498	71103146	Bard1	BRCA1 associated RING domain 1 [Source:MGI Symbol;Acc:MGI:1328361]	Bard1	12021	280.82	-0.50113	0.192384	-2.60484	0.00919162	0.0213915	non-DEG	104.039	0.0733024	0.193168	0.379476	0.704335	0.792742	non-DEG	311.326	-0.584578	0.634171	-0.921798	0.356634	0.770589	non-DEG	FALSE	FALSE	FALSE
ENSMUSG00000026197	protein_coding	1	75168646	75171629	Zfand2b	zinc finger, AN1 type domain 2B [Source:MGI Symbol;Acc:MGI:1916068]	Zfand2b	68818	198.591	-0.532897	0.133418	-3.99419	6.49152e-05	0.000259528	non-DEG	144.654	-0.73902	0.109079	-6.77506	1.24358e-11	3.14536e-10	down	312.365	-0.230723	0.277793	-0.830557	0.406224	0.804642	non-DEG	FALSE	TRUE	FALSE
ENSMUSG00000026198	protein_coding	1	75171717	75180392	Abcb6	ATP-binding cassette, sub-family B (MDR/TAP), member 6 [Source:MGI Symbol;Acc:MGI:1921354]	Abcb6	74104	36.4169	-0.139688	0.287252	-0.486291	0.626761	0.710549	non-DEG	21.595	-0.459607	0.34344	-1.33824	0.180817	0.284954	non-DEG	28.4775	0.192429	0.619086	0.310827	0.755932	0.94567	non-DEG	FALSE	FALSE	FALSE
ENSMUSG00000026199	protein_coding	1	75192151	75199387	Ankzf1	ankyrin repeat and zinc finger domain containing 1 [Source:MGI Symbol;Acc:MGI:1098746]	Ankzf1	52231	402.264	-0.048132	0.12607	-0.381787	0.702619	0.773703	non-DEG	203.62	-0.20976	0.169197	-1.23974	0.215073	0.326684	non-DEG	384.861	0.297311	0.40037	0.74259	0.45773	0.830405	non-DEG	FALSE	FALSE	FALSE
ENSMUSG00000026200	protein_coding	1	75198236	75210813	Glb1l	galactosidase, beta 1-like [Source:MGI Symbol;Acc:MGI:1921827]	Glb1l	74577	96.2304	-0.926296	0.147024	-6.3003	2.97069e-10	3.34019e-09	down	61.2901	-0.589227	0.268199	-2.19697	0.0280223	0.0626116	non-DEG	68.8492	-0.51732	0.70663	-0.732095	0.464111	0.834097	non-DEG	FALSE	FALSE	FALSE
ENSMUSG00000026201	protein_coding	1	75210838	75215606	Stk16	serine/threonine kinase 16 [Source:MGI Symbol;Acc:MGI:1313271]	Stk16	20872	669.753	-0.0298253	0.0992405	-0.300536	0.763768	0.824202	non-DEG	417.657	-0.262162	0.107222	-2.44503	0.014484	0.0358118	non-DEG	630.935	-0.152328	0.233428	-0.652569	0.514034	0.859388	non-DEG	FALSE	FALSE	FALSE
ENSMUSG00000026202	protein_coding	1	75214228	75219865	Tuba4a	tubulin, alpha 4A [Source:MGI Symbol;Acc:MGI:1095410]	Tuba4a	22145	2013.34	-0.180398	0.223483	-0.807214	0.419543	0.522377	non-DEG	1544.87	-0.28321	0.209811	-1.34984	0.177068	0.280713	non-DEG	1536.62	-0.64981	0.84449	-0.769469	0.441615	0.823414	non-DEG	FALSE	FALSE	FALSE
ENSMUSG00000026203	protein_coding	1	75236406	75245692	Dnajb2	DnaJ (Hsp40) homolog, subfamily B, member 2 [Source:MGI Symbol;Acc:MGI:1928739]	Dnajb2	56812	486.693	-0.624382	0.126431	-4.93853	7.87145e-07	4.72769e-06	down	414.599	-1.06727	0.170149	-6.27257	3.55146e-10	6.51496e-09	down	614.938	-0.105762	0.586352	-0.180372	0.85686	0.971524	non-DEG	FALSE	FALSE	FALSE
ENSMUSG00000026204	protein_coding	1	75247027	75264502	Ptprn	protein tyrosine phosphatase, receptor type, N [Source:MGI Symbol;Acc:MGI:102765]	Ptprn	19275	80.9395	-0.743118	0.49166	-1.51145	0.130674	0.203606	non-DEG	29.2553	-1.05922	0.760941	-1.39198	0.163928	0.264472	non-DEG	97.9139	-0.353842	2.16608	-0.163356	NA	NA	non-DEG	FALSE	FALSE	FALSE
ENSMUSG00000026205	protein_coding	1	75125541	75133890	Slc23a3	solute carrier family 23 (nucleobase transporters), member 3 [Source:MGI Symbol;Acc:MGI:104516]	Slc23a3	22626	34.4247	2.08614	0.527739	3.95298	7.71833e-05	0.000302709	up	31.8215	1.25055	0.462763	2.70235	0.00688511	0.0190996	up	46.6856	2.67228	1.5714	1.70057	0.0890239	0.440497	non-DEG	FALSE	FALSE	FALSE
ENSMUSG00000026207	protein_coding	1	75375297	75432320	Speg	SPEG complex locus [Source:MGI Symbol;Acc:MGI:109282]	Speg	11790	57.129	0.867162	0.347496	2.49546	0.0125794	0.0280499	up	26.9074	1.15676	0.655072	1.76585	0.0774212	0.144124	non-DEG	81.2313	-1.55395	1.8915	-0.821545	0.411336	0.808806	non-DEG	FALSE	FALSE	FALSE
ENSMUSG00000026208	protein_coding	1	75360329	75368579	Des	desmin [Source:MGI Symbol;Acc:MGI:94885]	Des	13346	87.9333	0.371631	0.42306	0.878437	0.379707	0.483105	non-DEG	6.02595	1.98201	0.922145	2.14934	0.0316072	0.0688841	non-DEG	8.31444	1.28568	3.51695	0.365566	NA	NA	non-DEG	FALSE	FALSE	FALSE
ENSMUSG00000026209	protein_coding	1	75307896	75317990	Dnpep	aspartyl aminopeptidase [Source:MGI Symbol;Acc:MGI:1278328]	Dnpep	13437	541.03	-0.801103	0.104905	-7.63645	2.23289e-14	5.06483e-13	down	437.366	-0.687302	0.121976	-5.63474	1.75318e-08	2.25268e-07	down	994.632	-0.464589	0.27616	-1.68232	0.0925074	0.44957	non-DEG	FALSE	FALSE	FALSE
ENSMUSG00000026211	protein_coding	1	75479310	75506452	Obsl1	obscurin-like 1 [Source:MGI Symbol;Acc:MGI:2138628]	Obsl1	98733	369.813	-0.107797	0.516214	-0.208823	0.834586	0.880313	non-DEG	250.521	0.187375	0.448792	0.417509	0.676306	0.770216	non-DEG	206.88	2.24099	1.93901	1.15574	NA	NA	non-DEG	FALSE	FALSE	FALSE
ENSMUSG00000026213	protein_coding	1	75521529	75537335	Stk11ip	serine/threonine kinase 11 interacting protein [Source:MGI Symbol;Acc:MGI:1918978]	Stk11ip	71728	571.984	0.0554877	0.146832	0.377899	0.705506	0.775898	non-DEG	345.199	0.0840587	0.129826	0.647472	0.517327	0.635714	non-DEG	326.64	0.412862	0.419829	0.983405	0.325408	0.744955	non-DEG	FALSE	FALSE	FALSE
ENSMUSG00000026219	protein_coding	1	84721189	84840516	Trip12	thyroid hormone receptor interactor 12 [Source:MGI Symbol;Acc:MGI:1309481]	Trip12	14897	4027.23	-0.685438	0.115054	-5.95751	2.5611e-09	2.44961e-08	down	3393.2	-0.332845	0.100142	-3.32371	0.000888274	0.00326169	non-DEG	5486.15	-0.563987	0.30834	-1.8291	0.067384	0.391686	non-DEG	FALSE	FALSE	FALSE
ENSMUSG00000026220	protein_coding	1	84905898	84935134	Slc16a14	solute carrier family 16 (monocarboxylic acid transporters), member 14 [Source:MGI Symbol;Acc:MGI:1919031]	Slc16a14	71781	6.1882	0.541637	0.685786	0.789805	0.429642	0.531909	non-DEG	0.986534	0.629735	1.06238	0.592758	0.553343	0.668312	non-DEG	0.438736	-0.898643	3.76913	-0.238422	0.811554	NA	non-DEG	FALSE	FALSE	FALSE
ENSMUSG00000026222	protein_coding	1	85649988	85709998	Sp100	nuclear antigen Sp100 [Source:MGI Symbol;Acc:MGI:109561]	Sp100	101055663	174.288	-1.46363	0.305077	-4.79755	1.60614e-06	9.07124e-06	down	59.527	0.0648379	0.601927	0.107717	0.91422	0.942943	non-DEG	31.1358	-0.778708	1.20809	-0.64458	0.5192	0.862263	non-DEG	FALSE	FALSE	FALSE
ENSMUSG00000026223	protein_coding	1	85894281	85908675	Itm2c	integral membrane protein 2C [Source:MGI Symbol;Acc:MGI:1927594]	Itm2c	64294	1497.93	-1.5561	0.180208	-8.63503	5.87091e-18	2.32911e-16	down	1403.81	-1.89006	0.279525	-6.76169	1.36389e-11	3.40567e-10	down	2667.5	-0.182349	0.505219	-0.360931	0.718151	0.936762	non-DEG	FALSE	FALSE	FALSE
ENSMUSG00000026224	protein_coding	1	85928483	85940624	4933407L21Rik	RIKEN cDNA 4933407L21 gene [Source:MGI Symbol;Acc:MGI:1918391]	4933407L21Rik	NA	1.38626	0.140965	0.792947	0.177773	0.858901	0.897942	non-DEG	0.70866	-1.48176	1.06825	-1.3871	0.165412	NA	non-DEG	1.01255	0.864795	3.48874	0.247882	0.804226	NA	non-DEG	FALSE	FALSE	FALSE
ENSMUSG00000026227	protein_coding	1	86045863	86055456	2810459M11Rik	RIKEN cDNA 2810459M11 gene [Source:MGI Symbol;Acc:MGI:1920042]	2810459M11Rik	72792	15.1411	-0.165474	0.480605	-0.344304	0.730618	0.796986	non-DEG	14.8951	-1.79537	0.615199	-2.91836	0.00351883	0.0107046	down	3.05686	4.63084	3.69008	1.25494	0.209499	NA	non-DEG	FALSE	TRUE	FALSE
ENSMUSG00000026228	protein_coding	1	86099026	86111970	Htr2b	5-hydroxytryptamine (serotonin) receptor 2B [Source:MGI Symbol;Acc:MGI:109323]	Htr2b	15559	30.3825	1.07635	0.344722	3.12239	0.00179392	0.00503757	up	0.810831	-0.90076	0.912003	-0.987672	0.323313	0.448262	non-DEG	0.0826751	0.292111	3.81694	0.0765303	0.938997	NA	non-DEG	FALSE	FALSE	FALSE
ENSMUSG00000026229	protein_coding	1	86064387	86139151	Psmd1	proteasome (prosome, macropain) 26S subunit, non-ATPase, 1 [Source:MGI Symbol;Acc:MGI:1917497]	Psmd1	70247	2376.96	-0.0653	0.10139	-0.644051	0.519542	0.615971	non-DEG	1876.25	0.0925003	0.110573	0.836554	0.402844	0.52808	non-DEG	2886.37	-0.50974	0.396244	-1.28643	0.198293	0.624789	non-DEG	FALSE	FALSE	FALSE
ENSMUSG00000026234	protein_coding	1	86344719	86359400	Ncl	nucleolin [Source:MGI Symbol;Acc:MGI:97286]	Ncl	17975	24774.6	0.985001	0.123774	7.95809	1.74717e-15	4.67135e-14	up	18797.3	1.02996	0.14251	7.2273	4.927e-13	1.61147e-11	up	25356.5	0.455717	0.399706	1.14013	0.254233	0.684886	non-DEG	TRUE	TRUE	TRUE
ENSMUSG00000026235	protein_coding	1	77367185	77515088	Epha4	Eph receptor A4 [Source:MGI Symbol;Acc:MGI:98277]	Epha4	13838	128.091	-0.955061	0.325536	-2.93381	0.00334832	0.00877863	down	191.099	-2.72602	0.3286	-8.29587	1.07795e-16	7.33716e-15	down	113.282	-0.698462	1.30005	-0.53726	0.591088	0.89627	non-DEG	FALSE	FALSE	FALSE
ENSMUSG00000026237	protein_coding	1	86386242	86388162	Nmur1	neuromedin U receptor 1 [Source:MGI Symbol;Acc:MGI:1341898]	Nmur1	14767	0.554486	-0.311475	1.05188	-0.296113	0.767144	0.82694	non-DEG	0.468663	0.501776	1.58598	0.316383	0.751712	NA	non-DEG	0.17837	0.292111	3.81694	0.0765303	0.938997	NA	non-DEG	FALSE	FALSE	FALSE
ENSMUSG00000026238	protein_coding	1	86526726	86530712	Ptma	prothymosin alpha [Source:MGI Symbol;Acc:MGI:97803]	Ptma	100504173	14830.5	0.715434	0.12193	5.86756	4.42253e-09	4.06152e-08	up	9937.05	0.530941	0.141928	3.74091	0.000183357	0.000822701	non-DEG	15856.1	0.0669733	0.309597	0.216324	0.828735	0.963789	non-DEG	TRUE	TRUE	TRUE
ENSMUSG00000026239	protein_coding	1	86542994	86582629	Pde6d	phosphodiesterase 6D, cGMP-specific, rod, delta [Source:MGI Symbol;Acc:MGI:1270843]	Pde6d	18582	187.757	-0.45641	0.121606	-3.75318	0.000174604	0.000627892	non-DEG	113.474	-0.613282	0.182915	-3.35282	0.000799926	0.00297522	down	377.846	-0.222679	0.539095	-0.41306	0.679563	0.927486	non-DEG	FALSE	FALSE	FALSE
ENSMUSG00000026240	protein_coding	1	86582904	86609375	Cops7b	COP9 (constitutive photomorphogenic) homolog, subunit 7b (Arabidopsis thaliana) [Source:MGI Symbol;Acc:MGI:1349388]	Cops7b	26895	468.425	-0.0756031	0.107362	-0.704185	0.481317	0.580519	non-DEG	251.936	-0.00393422	0.136638	-0.0287931	0.97703	0.985653	non-DEG	453.704	0.078677	0.265709	0.296102	0.767152	0.949866	non-DEG	FALSE	FALSE	FALSE
ENSMUSG00000026241	protein_coding	1	86666291	86670571	Nppc	natriuretic peptide type C [Source:MGI Symbol;Acc:MGI:97369]	Nppc	18159	15.1119	0.843205	0.655925	1.28552	0.198611	0.287027	non-DEG	23.8891	1.62441	0.518252	3.1344	0.00172207	0.00578144	up	1.70479	1.93277	2.44298	0.791154	0.428854	NA	non-DEG	FALSE	FALSE	FALSE
ENSMUSG00000026245	protein_coding	1	78417975	78488897	Farsb	phenylalanyl-tRNA synthetase, beta subunit [Source:MGI Symbol;Acc:MGI:1346035]	Farsb	23874	1787.13	0.0138973	0.13153	0.105659	0.915853	0.939929	non-DEG	1267.14	0.247625	0.177762	1.39302	0.163614	0.2641	non-DEG	2894.53	-0.175189	0.592878	-0.295488	0.767621	0.950105	non-DEG	FALSE	TRUE	TRUE
ENSMUSG00000026247	protein_coding	1	87147655	87156521	Ecel1	endothelin converting enzyme-like 1 [Source:MGI Symbol;Acc:MGI:1343461]	Ecel1	13599	2.76734	3.46977	1.2067	2.87542	0.00403491	0.0103817	up	2.59582	-0.224174	1.01711	-0.220402	0.825558	0.88226	non-DEG	1.26213	3.36147	3.00753	1.11769	0.263701	NA	non-DEG	FALSE	FALSE	FALSE
ENSMUSG00000026248	protein_coding	1	79776018	79781445	Mrpl44	mitochondrial ribosomal protein L44 [Source:MGI Symbol;Acc:MGI:1916413]	Mrpl44	69163	466.528	0.39249	0.10499	3.73836	0.000185225	0.000662053	non-DEG	248.907	0.430791	0.14782	2.91428	0.00356505	0.0108228	non-DEG	490.423	0.279895	0.300148	0.932522	0.351067	0.765999	non-DEG	FALSE	TRUE	FALSE
ENSMUSG00000026249	protein_coding	1	79794197	79861180	Serpine2	serine (or cysteine) peptidase inhibitor, clade E, member 2 [Source:MGI Symbol;Acc:MGI:101780]	Serpine2	20720	3475.34	-1.99118	0.179262	-11.1076	1.1521e-28	1.91346e-26	down	3723.31	-3.01763	0.430647	-7.0072	2.43127e-12	6.99198e-11	down	3038.12	0.497113	0.749983	0.662832	0.507438	0.855273	non-DEG	FALSE	FALSE	FALSE
ENSMUSG00000026251	protein_coding	1	87190607	87200070	Chrnd	cholinergic receptor, nicotinic, delta polypeptide [Source:MGI Symbol;Acc:MGI:87893]	Chrnd	11447	0.549734	1.5463	1.37959	1.12084	0.262355	0.360589	non-DEG	0.0771991	0.176451	3.05092	0.0578353	0.95388	NA	non-DEG	1.69135	-2.35787	2.93264	-0.80401	0.421391	NA	non-DEG	FALSE	FALSE	FALSE
ENSMUSG00000026254	protein_coding	1	87213914	87240488	Eif4e2	eukaryotic translation initiation factor 4E member 2 [Source:MGI Symbol;Acc:MGI:1914440]	Eif4e2	26987	1348.89	0.244271	0.0747489	3.26789	0.00108351	0.00322273	non-DEG	964.215	0.207337	0.0845855	2.45121	0.0142378	0.0353089	non-DEG	1608.65	0.164166	0.249796	0.657199	0.511053	0.857481	non-DEG	FALSE	FALSE	TRUE
ENSMUSG00000026255	protein_coding	1	87264363	87310839	Efhd1	EF hand domain containing 1 [Source:MGI Symbol;Acc:MGI:1921607]	Efhd1	98363	64.847	1.31845	0.462846	2.84858	0.00439146	0.0111989	up	84.6768	0.861851	0.5057	1.70427	0.0883301	0.159989	non-DEG	122.058	-0.0849426	1.39095	-0.0610678	0.951305	0.990409	non-DEG	FALSE	FALSE	FALSE
ENSMUSG00000026258	protein_coding	1	87470271	87475482	3110079O15Rik	RIKEN cDNA 3110079O15 gene [Source:MGI Symbol;Acc:MGI:1920484]	3110079O15Rik	73234	241.874	0.216421	0.761192	0.284318	0.776166	0.834411	non-DEG	371.273	-1.29487	0.656561	-1.97219	0.0485876	0.0983071	non-DEG	42.0826	4.02153	2.48605	1.61764	NA	NA	non-DEG	FALSE	TRUE	FALSE
ENSMUSG00000026259	protein_coding	1	87476834	87573870	Ngef	neuronal guanine nucleotide exchange factor [Source:MGI Symbol;Acc:MGI:1858414]	Ngef	53972	163.926	-0.699033	0.357424	-1.95575	0.0504942	0.092238	non-DEG	194.492	-0.492973	0.336174	-1.46642	0.142534	0.236961	non-DEG	203.831	2.33394	1.07156	2.17807	0.0294005	0.257788	non-DEG	FALSE	TRUE	FALSE
ENSMUSG00000026260	protein_coding	1	92439010	92473860	Ndufa10	NADH dehydrogenase (ubiquinone) 1 alpha subcomplex 10 [Source:MGI Symbol;Acc:MGI:1914523]	Ndufa10	67273	1586.97	0.573648	0.100888	5.68599	1.30057e-08	1.0977e-07	non-DEG	1095.55	0.39462	0.0932854	4.23024	2.33444e-05	0.000137323	non-DEG	1950.5	0.3407	0.41376	0.823423	0.410267	0.807397	non-DEG	FALSE	FALSE	FALSE
ENSMUSG00000026269	protein_coding	1	92910783	92924384	Rnpepl1	arginyl aminopeptidase (aminopeptidase B)-like 1 [Source:MGI Symbol;Acc:MGI:1914170]	Rnpepl1	108657	941.666	-0.452105	0.113383	-3.98741	6.67998e-05	0.00026604	non-DEG	632.862	-0.375858	0.128047	-2.9353	0.00333222	0.0102287	non-DEG	748.337	0.16295	0.562003	0.289945	0.771858	0.950268	non-DEG	FALSE	FALSE	FALSE
ENSMUSG00000026270	protein_coding	1	92934376	92947941	Capn10	calpain 10 [Source:MGI Symbol;Acc:MGI:1344392]	Capn10	23830	293.86	-0.147276	0.100223	-1.46948	0.141703	0.217983	non-DEG	184.559	-0.309143	0.0897682	-3.44379	0.000573622	0.0022225	non-DEG	345.38	0.121477	0.312413	0.388836	0.697398	0.931627	non-DEG	FALSE	TRUE	FALSE
ENSMUSG00000026271	protein_coding	1	92950865	92986391	Gpr35	G protein-coupled receptor 35 [Source:MGI Symbol;Acc:MGI:1929509]	Gpr35	64095	141.093	-0.734338	0.29175	-2.51701	0.0118356	0.0266124	down	50.6554	-0.0367081	0.441598	-0.0831256	0.933752	0.956596	non-DEG	13.6432	-0.740742	1.76019	-0.420832	0.673878	0.925168	non-DEG	FALSE	FALSE	FALSE
ENSMUSG00000026272	protein_coding	1	93135240	93145421	Agxt	alanine-glyoxylate aminotransferase [Source:MGI Symbol;Acc:MGI:1329033]	Agxt	11611	0.0271811	0.116487	3.07556	0.0378749	0.969787	NA	non-DEG	0.0401254	-0.063996	3.05092	-0.020976	0.983265	NA	non-DEG	0.0826751	0.292111	3.81694	0.0765303	0.938997	NA	non-DEG	FALSE	FALSE	FALSE
ENSMUSG00000026273	protein_coding	1	93299211	93305915	Mterfd2	MTERF domain containing 2 [Source:MGI Symbol;Acc:MGI:1918355]	Mterfd2	69821	302.966	0.153439	0.094316	1.62686	0.103768	0.168333	non-DEG	134.456	0.0550051	0.156401	0.351692	0.725069	0.809339	non-DEG	383.395	-0.0718864	0.308462	-0.233048	0.815724	0.960422	non-DEG	FALSE	FALSE	FALSE
ENSMUSG00000026274	protein_coding	1	93308770	93343482	Pask	PAS domain containing serine/threonine kinase [Source:MGI Symbol;Acc:MGI:2155936]	Pask	269224	387.497	0.0295483	0.174994	0.168854	0.865912	0.903667	non-DEG	199.032	0.499565	0.169159	2.95322	0.00314475	0.00974321	non-DEG	439.365	0.0991598	0.417728	0.237379	0.812363	0.95973	non-DEG	FALSE	FALSE	FALSE
ENSMUSG00000026275	protein_coding	1	93342854	93373489	Ppp1r7	protein phosphatase 1, regulatory (inhibitor) subunit 7 [Source:MGI Symbol;Acc:MGI:1913635]	Ppp1r7	66385	1133.99	0.256607	0.0804256	3.19062	0.0014197	0.00409526	non-DEG	741.908	0.408088	0.112004	3.64352	0.000268931	0.00115072	non-DEG	1305.52	0.473396	0.363029	1.30402	0.192227	0.617136	non-DEG	FALSE	FALSE	FALSE
ENSMUSG00000026276	protein_coding	1	93478964	93510260	2002-09-01	septin 2 [Source:MGI Symbol;Acc:MGI:97298]	2002-09-01	18000	4122.79	-0.496683	0.101101	-4.91273	8.98153e-07	5.33232e-06	non-DEG	2964.25	-0.303555	0.0849276	-3.57428	0.000351198	0.00145233	non-DEG	6995.03	-0.73223	0.302848	-2.41782	0.015614	0.187269	non-DEG	FALSE	FALSE	FALSE
ENSMUSG00000026277	protein_coding	1	93619751	93658659	Stk25	serine/threonine kinase 25 (yeast) [Source:MGI Symbol;Acc:MGI:1891699]	Stk25	59041	1436.43	-0.598072	0.0949844	-6.29653	3.04386e-10	3.41268e-09	down	1248.42	-0.633045	0.106216	-5.95997	2.52281e-09	3.91157e-08	down	1495.81	0.0470877	0.309967	0.151912	0.879256	0.975027	non-DEG	FALSE	TRUE	FALSE
ENSMUSG00000026278	protein_coding	1	93685660	93695764	Bok	BCL2-related ovarian killer protein [Source:MGI Symbol;Acc:MGI:1858494]	Bok	51800	368.629	2.10972	0.175846	11.9976	3.65962e-33	9.69205e-31	up	244.23	1.60728	0.421451	3.81368	0.000136915	0.000639382	up	209.704	2.26416	1.28528	1.7616	0.0781364	0.418857	non-DEG	FALSE	TRUE	TRUE
ENSMUSG00000026279	protein_coding	1	93701935	93754864	Thap4	THAP domain containing 4 [Source:MGI Symbol;Acc:MGI:1914276]	Thap4	67026	619.473	0.117265	0.0870754	1.34671	0.178074	0.26224	non-DEG	446.798	0.00604644	0.109481	0.0552281	0.955957	0.971486	non-DEG	865.81	-0.197471	0.342168	-0.577118	0.56386	0.885414	non-DEG	FALSE	FALSE	TRUE
ENSMUSG00000026280	protein_coding	1	93751500	93790610	Atg4b	autophagy related 4B, cysteine peptidase [Source:MGI Symbol;Acc:MGI:1913865]	Atg4b	66615	804.16	-0.391024	0.0756352	-5.16987	2.34256e-07	1.56367e-06	non-DEG	607.572	-0.449282	0.0707063	-6.35419	2.09522e-10	4.00614e-09	non-DEG	1056.58	-0.0167651	0.268042	-0.0625466	0.950128	0.990329	non-DEG	FALSE	FALSE	FALSE
ENSMUSG00000026281	protein_coding	1	93792576	93801934	Dtymk	deoxythymidylate kinase [Source:MGI Symbol;Acc:MGI:108396]	Dtymk	21915	864.316	0.678693	0.179932	3.77193	0.000161989	0.000587358	up	502.65	0.806463	0.172708	4.66953	3.01891e-06	2.26277e-05	up	1236.42	0.153213	0.314281	0.487502	0.625903	0.908598	non-DEG	FALSE	TRUE	TRUE
ENSMUSG00000026283	protein_coding	1	93803965	93822101	Ing5	inhibitor of growth family, member 5 [Source:MGI Symbol;Acc:MGI:1922816]	Ing5	66262	512.747	0.0294314	0.141772	0.207596	0.835544	0.88085	non-DEG	378.309	-0.205902	0.169772	-1.21282	0.225199	0.338433	non-DEG	495.953	-0.41587	0.355706	-1.16914	0.242347	0.674516	non-DEG	TRUE	TRUE	TRUE
ENSMUSG00000026285	protein_coding	1	94038305	94052553	Pdcd1	programmed cell death 1 [Source:MGI Symbol;Acc:MGI:104879]	Pdcd1	18566	8.41353	-0.686127	0.708644	-0.968226	0.332932	0.435596	non-DEG	1.06403	-0.565656	1.08174	-0.522911	0.601036	0.70965	non-DEG	0.192263	0.918262	3.80472	0.241348	0.809285	NA	non-DEG	FALSE	FALSE	FALSE
ENSMUSG00000026288	protein_coding	1	87620312	87720507	Inpp5d	inositol polyphosphate-5-phosphatase D [Source:MGI Symbol;Acc:MGI:107357]	Inpp5d	16331	323.897	-1.12589	0.252622	-4.45683	8.31812e-06	4.02416e-05	down	62.0988	0.163269	0.879779	0.18558	0.852774	0.901854	non-DEG	0.977061	-1.16989	2.62746	-0.445257	0.656134	NA	non-DEG	FALSE	FALSE	FALSE
ENSMUSG00000026289	protein_coding	1	87755870	87792428	Atg16l1	autophagy related 16-like 1 (S. cerevisiae) [Source:MGI Symbol;Acc:MGI:1924290]	Atg16l1	77040	685.388	0.0459874	0.102423	0.448997	0.653434	0.733154	non-DEG	473.436	0.183854	0.0786339	2.3381	0.0193821	0.0458334	non-DEG	614.888	-0.0666171	0.383625	-0.173652	0.862139	0.972013	non-DEG	FALSE	FALSE	TRUE
ENSMUSG00000026301	protein_coding	1	90042132	90153401	Iqca	IQ motif containing with AAA domain [Source:MGI Symbol;Acc:MGI:1922168]	Iqca	74918	0.301425	-0.310339	1.66081	-0.186859	0.851771	NA	non-DEG	0.215211	0.338063	2.08832	0.161883	0.871398	NA	non-DEG	1.81928	-4.73431	3.65805	-1.29422	0.195591	NA	non-DEG	FALSE	FALSE	FALSE
ENSMUSG00000026303	protein_coding	1	90915085	90951142	Mlph	melanophilin [Source:MGI Symbol;Acc:MGI:2176380]	Mlph	171531	440.284	-4.50656	0.345225	-13.054	6.03164e-39	3.11074e-36	down	441.045	-3.63629	0.396255	-9.17665	4.44709e-20	5.56012e-18	down	282.172	0.592419	1.18378	0.500446	0.616761	0.905606	non-DEG	FALSE	TRUE	FALSE
ENSMUSG00000026304	protein_coding	1	90958133	90969661	Rab17	RAB17, member RAS oncogene family [Source:MGI Symbol;Acc:MGI:104640]	Rab17	19329	80.2565	-1.2905	0.397185	-3.24911	0.00115765	0.00340912	down	71.7428	-2.44616	0.368771	-6.63326	3.28346e-11	7.46891e-10	down	284.216	-0.452035	1.75116	-0.258135	0.796303	0.956797	non-DEG	FALSE	TRUE	FALSE
ENSMUSG00000026305	protein_coding	1	90998737	91128944	Lrrfip1	leucine rich repeat (in FLII) interacting protein 1 [Source:MGI Symbol;Acc:MGI:1342770]	Lrrfip1	16978	1672.63	-0.560254	0.141538	-3.95833	7.54743e-05	0.000297017	non-DEG	1586.88	-0.559031	0.174406	-3.20534	0.00134904	0.00469726	non-DEG	2067.26	-1.0954	0.538215	-2.03525	0.0418258	0.306659	non-DEG	TRUE	TRUE	TRUE
ENSMUSG00000026307	protein_coding	1	91298338	91321075	Scly	selenocysteine lyase [Source:MGI Symbol;Acc:MGI:1355310]	Scly	50880	292.929	-1.40343	0.144495	-9.71259	2.66468e-22	2.14026e-20	down	208.031	-0.980017	0.198779	-4.93018	8.21543e-07	7.05111e-06	down	615.73	-1.1553	0.584073	-1.978	0.0479283	0.329068	non-DEG	FALSE	FALSE	FALSE
ENSMUSG00000026308	protein_coding	1	91351016	91362416	Klhl30	kelch-like 30 [Source:MGI Symbol;Acc:MGI:1918038]	Klhl30	70788	70.0753	2.24838	0.552503	4.06944	4.71254e-05	0.000194434	up	16.162	2.93847	0.84034	3.49676	0.000470942	0.00187409	up	62.1164	1.85507	1.75545	1.05675	0.290627	0.721163	non-DEG	FALSE	FALSE	FALSE
ENSMUSG00000026309	protein_coding	1	91373861	91398815	Ilkap	integrin-linked kinase-associated serine/threonine phosphatase 2C [Source:MGI Symbol;Acc:MGI:1914694]	Ilkap	67444	768.735	0.085766	0.0843139	1.01722	0.309048	0.411126	non-DEG	496.732	-0.110468	0.112284	-0.983824	0.325202	0.450211	non-DEG	834.881	0.0276809	0.300454	0.0921305	0.926594	0.984828	non-DEG	FALSE	FALSE	TRUE
ENSMUSG00000026311	protein_coding	1	91540544	91559589	Asb1	ankyrin repeat and SOCS box-containing 1 [Source:MGI Symbol;Acc:MGI:1929735]	Asb1	65247	142.528	-0.259495	0.234953	-1.10446	0.269396	0.3682	non-DEG	106.755	-0.057618	0.2161	-0.266626	0.789757	0.856355	non-DEG	271.946	-0.0301047	0.82174	-0.0366353	0.970776	0.994457	non-DEG	FALSE	FALSE	FALSE
ENSMUSG00000026313	protein_coding	1	91928779	92180341	Hdac4	histone deacetylase 4 [Source:MGI Symbol;Acc:MGI:3036234]	Hdac4	208727	734.577	-0.761744	0.190578	-3.99701	6.41463e-05	0.000256821	down	468.01	-0.458448	0.166946	-2.74609	0.00603098	0.0170576	non-DEG	801.046	-0.153244	0.432273	-0.354506	0.72296	0.937594	non-DEG	FALSE	FALSE	FALSE
ENSMUSG00000026315	protein_coding	1	107590006	107610484	Serpinb8	serine (or cysteine) peptidase inhibitor, clade B, member 8 [Source:MGI Symbol;Acc:MGI:894657]	Serpinb8	20725	113.455	-1.15897	0.463687	-2.49947	0.012438	0.0277663	down	118.261	-1.54771	0.470192	-3.29165	0.000996005	0.00360472	down	87.956	-1.06913	0.974851	-1.09671	0.272769	0.70615	non-DEG	FALSE	FALSE	FALSE
ENSMUSG00000026319	protein_coding	1	105663861	105755191	2310035C23Rik	RIKEN cDNA 2310035C23 gene [Source:MGI Symbol;Acc:MGI:1922832]	2310035C23Rik	227446	580.176	-0.477893	0.0997773	-4.7896	1.67117e-06	9.40597e-06	non-DEG	453.523	-0.40571	0.126525	-3.20657	0.00134329	0.00468002	non-DEG	571.836	-0.12457	0.392754	-0.317169	0.751115	0.945271	non-DEG	FALSE	FALSE	FALSE
ENSMUSG00000026321	protein_coding	1	105780718	105847981	Tnfrsf11a	tumor necrosis factor receptor superfamily, member 11a [Source:MGI Symbol;Acc:MGI:1314891]	Tnfrsf11a	21934	273.427	-1.67707	0.281184	-5.96433	2.4564e-09	2.35406e-08	down	114.367	-1.09483	0.481939	-2.27172	0.0231037	0.0531687	non-DEG	203.541	0.692704	1.55821	0.444551	0.656644	0.918095	non-DEG	FALSE	FALSE	FALSE
ENSMUSG00000026327	protein_coding	1	107361198	107380475	Serpinb11	serine (or cysteine) peptidase inhibitor, clade B (ovalbumin), member 11 [Source:MGI Symbol;Acc:MGI:1914207]	Serpinb11	66957	13.4698	-3.38893	1.02192	-3.31625	0.000912336	0.00276737	down	9.21242	-1.54449	0.974833	-1.58436	0.113111	0.196437	non-DEG	1.58872	-2.27761	3.042	-0.74872	0.454026	NA	non-DEG	FALSE	FALSE	FALSE
ENSMUSG00000026333	protein_coding	1	97770172	97793709	Gin1	gypsy retrotransposon integrase 1 [Source:MGI Symbol;Acc:MGI:2182036]	Gin1	252876	163.837	0.353871	0.125171	2.8271	0.00469712	0.0118627	non-DEG	81.1701	-0.0592428	0.149558	-0.396118	0.692018	0.782907	non-DEG	184.73	-0.254627	0.423236	-0.601619	0.547428	0.876535	non-DEG	TRUE	TRUE	TRUE
ENSMUSG00000026335	protein_coding	1	97795114	98095646	Pam	peptidylglycine alpha-amidating monooxygenase [Source:MGI Symbol;Acc:MGI:97475]	Pam	18484	1077.52	-1.03797	0.228186	-4.5488	5.39529e-06	2.72447e-05	down	1029.23	-0.836858	0.319536	-2.61898	0.00881928	0.0234999	down	1565.18	0.104121	0.650676	0.16002	0.872866	0.974272	non-DEG	FALSE	TRUE	TRUE
ENSMUSG00000026339	protein_coding	1	121431049	121506460	Ccdc93	coiled-coil domain containing 93 [Source:MGI Symbol;Acc:MGI:1918079]	Ccdc93	70829	979.849	0.326724	0.132725	2.46166	0.0138294	0.0304288	non-DEG	527.692	0.408853	0.174275	2.34602	0.0189751	0.04504	non-DEG	1229.68	-0.115048	0.463998	-0.247949	0.804174	0.958132	non-DEG	FALSE	FALSE	TRUE
ENSMUSG00000026341	protein_coding	1	125392905	125435727	Actr3	ARP3 actin-related protein 3 [Source:MGI Symbol;Acc:MGI:1921367]	Actr3	74117	2830.54	-0.351826	0.118594	-2.96664	0.00301075	0.00798331	non-DEG	2508.35	-0.254414	0.120944	-2.10356	0.0354164	0.075753	non-DEG	3841.28	-0.489362	0.27862	-1.75638	0.0790239	0.421862	non-DEG	FALSE	FALSE	FALSE
ENSMUSG00000026342	protein_coding	1	125560595	125595820	Slc35f5	solute carrier family 35, member F5 [Source:MGI Symbol;Acc:MGI:1921400]	Slc35f5	74150	510.155	-0.957102	0.132663	-7.21454	5.41162e-13	9.74788e-12	down	479.876	-1.17822	0.20654	-5.70455	1.16653e-08	1.56864e-07	down	834.406	0.182162	0.371621	0.490181	0.624006	0.907888	non-DEG	FALSE	FALSE	FALSE
ENSMUSG00000026343	protein_coding	1	125676995	125873862	Gpr39	G protein-coupled receptor 39 [Source:MGI Symbol;Acc:MGI:1918361]	Gpr39	71111	13.8419	-2.44548	0.482893	-5.06424	4.10038e-07	2.59508e-06	down	15.9717	-1.40986	0.669642	-2.10539	0.0352576	0.0755163	non-DEG	62.8026	-3.70492	1.42137	-2.60658	0.00914504	0.144205	non-DEG	FALSE	TRUE	FALSE
ENSMUSG00000026344	protein_coding	1	125867622	125913101	Lypd1	Ly6/Plaur domain containing 1 [Source:MGI Symbol;Acc:MGI:1919835]	Lypd1	72585	2.10019	-0.451349	0.582191	-0.775259	0.438187	0.540395	non-DEG	2.9378	2.20218	1.35186	1.62899	0.103314	0.182169	non-DEG	1.78486	-0.633904	2.49099	-0.254479	0.799126	NA	non-DEG	FALSE	FALSE	FALSE
ENSMUSG00000026347	protein_coding	1	127486546	127679548	Tmem163	transmembrane protein 163 [Source:MGI Symbol;Acc:MGI:1919410]	Tmem163	72160	16.4345	4.29158	0.789	5.43926	5.35021e-08	4.02973e-07	up	1.66781	4.17394	1.59345	2.61944	0.00880754	0.0234792	up	139.52	9.38719	3.67836	2.552	NA	NA	non-DEG	FALSE	FALSE	FALSE
ENSMUSG00000026348	protein_coding	1	127729413	127767978	Acmsd	amino carboxymuconate semialdehyde decarboxylase [Source:MGI Symbol;Acc:MGI:2386323]	Acmsd	266645	0.239016	0.597385	2.72686	0.219074	0.826592	NA	non-DEG	0.0457625	0.497045	3.05092	0.162916	0.870584	NA	non-DEG	0.147833	0.292111	3.81694	0.0765303	0.938997	NA	non-DEG	FALSE	FALSE	FALSE
ENSMUSG00000026349	protein_coding	1	127774164	127808061	Ccnt2	cyclin T2 [Source:MGI Symbol;Acc:MGI:1920199]	Ccnt2	72949	1221.99	-0.0917616	0.0986549	-0.930127	0.352305	0.456133	non-DEG	701.431	-0.328473	0.0953943	-3.44332	0.000574621	0.00222491	non-DEG	1293.12	-0.0458739	0.387108	-0.118504	0.905668	0.981579	non-DEG	FALSE	TRUE	FALSE
ENSMUSG00000026353	protein_coding	1	128243964	128279378	Ubxn4	UBX domain protein 4 [Source:MGI Symbol;Acc:MGI:1915062]	Ubxn4	67812	1613.43	-0.286388	0.0900605	-3.17995	0.00147301	0.00423656	non-DEG	1345.5	-0.578856	0.1474	-3.9271	8.59764e-05	0.000425155	non-DEG	1882.04	0.0503053	0.284081	0.177081	0.859445	0.971524	non-DEG	FALSE	TRUE	TRUE
ENSMUSG00000026354	protein_coding	1	128284756	128328318	Lct	lactase [Source:MGI Symbol;Acc:MGI:104576]	Lct	226413	1.9532	-0.0861064	0.554983	-0.155151	0.876702	0.911394	non-DEG	1.90689	0.0311678	0.723705	0.043067	0.965648	0.977963	non-DEG	0.657054	1.11971	2.68712	0.416696	0.676901	NA	non-DEG	FALSE	FALSE	FALSE
ENSMUSG00000026355	protein_coding	1	128331590	128359664	Mcm6	minichromosome maintenance deficient 6 (MIS5 homolog, S. pombe) (S. cerevisiae) [Source:MGI Symbol;Acc:MGI:1298227]	Mcm6	17219	2925.16	0.188091	0.165714	1.13503	0.256363	0.353937	non-DEG	1839.53	0.754775	0.191756	3.93611	8.28116e-05	0.000412514	up	3984.83	0.37951	0.412312	0.920444	0.357341	0.77139	non-DEG	FALSE	TRUE	TRUE
ENSMUSG00000026356	protein_coding	1	128363707	128417368	Dars	aspartyl-tRNA synthetase [Source:MGI Symbol;Acc:MGI:2442544]	Dars	226414	1770.66	0.105914	0.104698	1.01162	0.311721	0.413785	non-DEG	1293.07	0.258105	0.0907328	2.84467	0.00444573	0.013106	non-DEG	2704.83	0.29666	0.229106	1.29486	0.195368	0.6194	non-DEG	TRUE	TRUE	TRUE
ENSMUSG00000026357	protein_coding	1	144752683	144775435	Rgs18	regulator of G-protein signaling 18 [Source:MGI Symbol;Acc:MGI:1927498]	Rgs18	64214	7.24004	-0.723823	0.427992	-1.69121	0.0907976	0.151082	non-DEG	0.665727	-1.79809	1.46639	-1.22621	0.220121	NA	non-DEG	0	NA	NA	NA	NA	NA	non-DEG	FALSE	FALSE	FALSE
ENSMUSG00000026358	protein_coding	1	144242296	144249242	Rgs1	regulator of G-protein signaling 1 [Source:MGI Symbol;Acc:MGI:1354694]	Rgs1	50778	96.7224	-1.04021	0.40142	-2.59133	0.00956064	0.0221241	down	38.9824	-1.76374	0.724497	-2.43443	0.0149151	0.0367387	down	0.363687	-0.669663	3.81694	-0.175445	0.86073	NA	non-DEG	FALSE	FALSE	FALSE
ENSMUSG00000026360	protein_coding	1	143999338	144004161	Rgs2	regulator of G-protein signaling 2 [Source:MGI Symbol;Acc:MGI:1098271]	Rgs2	19735	371.878	-1.65322	0.323065	-5.11732	3.09915e-07	2.01784e-06	down	741.381	-1.58319	0.346923	-4.56353	5.03005e-06	3.54416e-05	down	1119.55	1.52961	0.987804	1.54849	0.121504	0.510741	non-DEG	TRUE	TRUE	TRUE
ENSMUSG00000026361	protein_coding	1	143598800	143702893	Cdc73	cell division cycle 73, Paf1/RNA polymerase II complex component [Source:MGI Symbol;Acc:MGI:2384876]	Cdc73	214498	1254.86	0.106288	0.0673606	1.5779	0.114589	0.182906	non-DEG	982.534	0.0922088	0.104142	0.885411	0.375935	0.502017	non-DEG	1635.73	0.0914522	0.279669	0.327001	0.743667	0.943157	non-DEG	FALSE	TRUE	TRUE
ENSMUSG00000026365	protein_coding	1	140085855	140183411	Cfh	complement component factor h [Source:MGI Symbol;Acc:MGI:88385]	Cfh	12628	176.379	-1.29558	0.373277	-3.47082	0.00051888	0.00166787	down	40.8515	0.110543	0.623299	0.177352	0.859232	0.90615	non-DEG	138.939	0.716713	1.33578	0.536551	0.591577	0.896458	non-DEG	FALSE	FALSE	FALSE
ENSMUSG00000026368	protein_coding	1	139501707	139523756	F13b	coagulation factor XIII, beta subunit [Source:MGI Symbol;Acc:MGI:88379]	F13b	14060	0.10243	0.441536	3.07556	0.143563	0.885846	NA	non-DEG	0.0913483	0.176451	3.05092	0.0578353	0.95388	NA	non-DEG	0.234282	-0.669663	3.81694	-0.175445	0.86073	NA	non-DEG	FALSE	FALSE	FALSE
ENSMUSG00000026374	protein_coding	1	118294778	118311739	Tsn	translin [Source:MGI Symbol;Acc:MGI:109263]	Tsn	22099	1844.44	0.166457	0.0997872	1.66812	0.0952913	0.157159	non-DEG	1143.01	0.365001	0.127995	2.85169	0.00434869	0.0128629	non-DEG	2008.95	0.143471	0.252681	0.567795	0.570174	0.886591	non-DEG	FALSE	FALSE	FALSE
ENSMUSG00000026377	protein_coding	1	118321839	118333822	Nifk	nucleolar protein interacting with the FHA domain of MKI67 [Source:MGI Symbol;Acc:MGI:1915199]	Nifk	67949	1675.07	0.934664	0.124591	7.50187	6.29129e-14	1.32435e-12	up	1102.6	1.32854	0.113446	11.7108	1.12257e-31	1.41355e-28	up	1834.3	0.80992	0.373417	2.16894	0.0300873	0.25935	non-DEG	TRUE	TRUE	TRUE
ENSMUSG00000026380	protein_coding	1	118627945	118685168	Tfcp2l1	transcription factor CP2-like 1 [Source:MGI Symbol;Acc:MGI:2444691]	Tfcp2l1	81879	531.988	-0.694603	0.429096	-1.61876	0.105499	0.170578	non-DEG	194.804	-0.19526	0.31274	-0.624353	0.532396	0.650018	non-DEG	445.964	0.557012	1.61522	0.344852	0.730206	0.939991	non-DEG	FALSE	TRUE	FALSE
ENSMUSG00000026383	protein_coding	1	119545037	119649000	Epb4.1l5	erythrocyte protein band 4.1-like 5 [Source:MGI Symbol;Acc:MGI:103006]	Epb4.1l5	226352	493.38	-0.637164	0.19184	-3.32133	0.000895907	0.00272343	down	384.541	-0.764504	0.228357	-3.34784	0.000814434	0.00302012	down	872.123	-0.864834	0.700367	-1.23483	0.216894	0.647392	non-DEG	FALSE	FALSE	FALSE
ENSMUSG00000026384	protein_coding	1	119652467	119837613	Ptpn4	protein tyrosine phosphatase, non-receptor type 4 [Source:MGI Symbol;Acc:MGI:1099792]	Ptpn4	19258	1022.72	0.0186485	0.0971186	0.192018	0.847728	0.890151	non-DEG	772.547	-0.00438175	0.131346	-0.0333605	0.973387	0.98309	non-DEG	1392.28	-0.049371	0.517606	-0.0953833	0.92401	0.98421	non-DEG	FALSE	TRUE	TRUE
ENSMUSG00000026385	protein_coding	1	120113280	120121078	Dbi	diazepam binding inhibitor [Source:MGI Symbol;Acc:MGI:94865]	Dbi	13167	2581.4	-0.227586	0.293431	-0.775605	0.437982	0.540289	non-DEG	1714.42	-0.355037	0.317902	-1.11681	0.264075	0.383695	non-DEG	3408.76	-0.800692	0.820719	-0.975598	0.329264	0.749545	non-DEG	FALSE	TRUE	FALSE
ENSMUSG00000026387	protein_coding	1	120006894	120063536	Sctr	secretin receptor [Source:MGI Symbol;Acc:MGI:2441720]	Sctr	319229	0.734479	1.00371	0.970695	1.03402	0.301129	0.402423	non-DEG	0.963989	3.00928	1.26432	2.38016	0.0173049	0.0416988	non-DEG	0	NA	NA	NA	NA	NA	non-DEG	FALSE	FALSE	FALSE
ENSMUSG00000026388	protein_coding	1	120121187	120188189	3110009E18Rik	RIKEN cDNA 3110009E18 gene [Source:MGI Symbol;Acc:MGI:1920353]	3110009E18Rik	73103	56.8692	0.886615	0.239917	3.69551	0.000219449	0.000769916	up	30.1881	0.73779	0.243911	3.02483	0.00248775	0.00796957	up	53.1821	0.0699473	0.491848	0.142213	0.886912	0.976806	non-DEG	TRUE	TRUE	TRUE
ENSMUSG00000026389	protein_coding	1	120190757	120272705	Steap3	STEAP family member 3 [Source:MGI Symbol;Acc:MGI:1915678]	Steap3	68428	559.966	-0.556519	0.289077	-1.92516	0.0542097	0.097791	non-DEG	347.778	-0.544501	0.384853	-1.41483	0.157118	0.256111	non-DEG	460.48	-1.29073	0.777809	-1.65945	0.0970254	0.460094	non-DEG	TRUE	TRUE	TRUE
ENSMUSG00000026390	protein_coding	1	120474538	120505024	Marco	macrophage receptor with collagenous structure [Source:MGI Symbol;Acc:MGI:1309998]	Marco	17167	1.26082	-1.75658	1.47714	-1.18918	0.234371	0.329073	non-DEG	0.401174	0.276619	2.34442	0.11799	0.906076	NA	non-DEG	0	NA	NA	NA	NA	NA	non-DEG	FALSE	FALSE	FALSE
ENSMUSG00000026393	protein_coding	1	138483837	138620218	Nek7	NIMA (never in mitosis gene a)-related expressed kinase 7 [Source:MGI Symbol;Acc:MGI:1890645]	Nek7	59125	1023.28	-0.798175	0.187807	-4.24998	2.13787e-05	9.4706e-05	down	747.918	-0.407692	0.166999	-2.44129	0.0146349	0.0361495	non-DEG	2370.09	-0.165028	0.427134	-0.386361	0.69923	0.931627	non-DEG	FALSE	FALSE	FALSE
ENSMUSG00000026395	protein_coding	1	138063407	138175706	Ptprc	protein tyrosine phosphatase, receptor type, C [Source:MGI Symbol;Acc:MGI:97810]	Ptprc	19264	389.546	-1.37708	0.226663	-6.07544	1.23648e-09	1.24079e-08	down	48.0275	-2.1012	0.740168	-2.83881	0.00452824	0.0133136	down	0.151607	-1.391	3.81694	-0.364428	0.715538	NA	non-DEG	FALSE	FALSE	FALSE
ENSMUSG00000026398	protein_coding	1	136843584	136960427	Nr5a2	nuclear receptor subfamily 5, group A, member 2 [Source:MGI Symbol;Acc:MGI:1346834]	Nr5a2	26424	7.40368	-0.512051	0.519132	-0.98636	0.323956	0.42653	non-DEG	2.54766	-1.93876	0.851592	-2.27663	0.0228082	0.0526497	non-DEG	12.3894	-1.52525	2.15354	-0.708256	0.478787	0.842514	non-DEG	FALSE	FALSE	FALSE
ENSMUSG00000026399	protein_coding	1	130439027	130462744	Cd55	CD55 antigen [Source:MGI Symbol;Acc:MGI:104850]	Cd55	13136	87.7838	-2.09077	0.524959	-3.98272	6.81303e-05	0.00027067	down	47.0223	-1.88725	0.386215	-4.88653	1.02628e-06	8.59492e-06	down	52.9387	-0.646095	1.1801	-0.547491	0.584042	0.895221	non-DEG	FALSE	FALSE	FALSE
ENSMUSG00000026404	protein_coding	1	136415271	136440158	Ddx59	DEAD (Asp-Glu-Ala-Asp) box polypeptide 59 [Source:MGI Symbol;Acc:MGI:1915247]	Ddx59	67997	136.796	-0.593342	0.170254	-3.48505	0.000492054	0.0015913	down	93.1746	-0.479192	0.149951	-3.19565	0.00139515	0.00483109	non-DEG	230.92	-0.346621	0.390839	-0.886862	0.375153	0.786167	non-DEG	FALSE	FALSE	FALSE
ENSMUSG00000026405	protein_coding	1	130634773	130661632	C4bp	complement component 4 binding protein [Source:MGI Symbol;Acc:MGI:88229]	C4bp	12269	0.367599	-1.37775	1.66298	-0.82848	0.407398	NA	non-DEG	0.460496	-0.38211	1.34994	-0.283058	0.777133	NA	non-DEG	0.121779	-1.391	3.81694	-0.364428	0.715538	NA	non-DEG	FALSE	FALSE	FALSE
ENSMUSG00000026407	protein_coding	1	136052750	136119822	Cacna1s	calcium channel, voltage-dependent, L type, alpha 1S subunit [Source:MGI Symbol;Acc:MGI:88294]	Cacna1s	12292	2.16611	0.338793	0.998278	0.339377	0.734325	0.800006	non-DEG	0.227261	1.23983	3.05007	0.406492	0.684381	NA	non-DEG	0.382115	-0.00391151	3.80315	-0.00102849	0.999179	NA	non-DEG	FALSE	FALSE	FALSE
ENSMUSG00000026409	protein_coding	1	130689182	130729253	Pfkfb2	6-phosphofructo-2-kinase/fructose-2,6-biphosphatase 2 [Source:MGI Symbol;Acc:MGI:107815]	Pfkfb2	18640	208.966	-0.724525	0.142638	-5.07947	3.78486e-07	2.41042e-06	down	175.777	-0.640724	0.256801	-2.49502	0.0125951	0.0318656	down	217.68	-0.275649	0.547182	-0.50376	0.61443	0.905606	non-DEG	FALSE	FALSE	FALSE
ENSMUSG00000026411	protein_coding	1	136008219	136035030	Tmem9	transmembrane protein 9 [Source:MGI Symbol;Acc:MGI:1913491]	Tmem9	66241	672.134	-0.982637	0.124341	-7.90276	2.72785e-15	7.08085e-14	down	474.932	-1.2007	0.109115	-11.0039	3.65773e-28	2.08007e-25	down	1760.39	-0.312575	0.373366	-0.837181	0.402491	0.802301	non-DEG	FALSE	TRUE	FALSE
ENSMUSG00000026413	protein_coding	1	135871395	135919207	Pkp1	plakophilin 1 [Source:MGI Symbol;Acc:MGI:1328359]	Pkp1	18772	2994.13	-1.07208	0.664062	-1.61443	0.106434	0.17182	non-DEG	1926.75	-0.748999	0.465523	-1.60894	0.107629	0.18842	non-DEG	1141.62	-0.455226	1.50732	-0.302011	0.762644	0.948208	non-DEG	FALSE	TRUE	FALSE
ENSMUSG00000026414	protein_coding	1	135836354	135852260	Tnnt2	troponin T2, cardiac [Source:MGI Symbol;Acc:MGI:104597]	Tnnt2	21956	295.797	-0.907255	0.465866	-1.94746	0.0514796	0.0937201	non-DEG	381.586	-1.38037	0.44557	-3.09799	0.0019484	0.00643468	down	291.606	-0.487619	1.29098	-0.377711	0.705645	0.93304	non-DEG	FALSE	TRUE	FALSE
ENSMUSG00000026415	protein_coding	1	130800902	130814740	Fcamr	Fc receptor, IgA, IgM, high affinity [Source:MGI Symbol;Acc:MGI:1927803]	Fcamr	64435	0.584054	0.698506	1.18626	0.588832	0.555974	0.64857	non-DEG	0.456218	0.844128	1.48126	0.56987	0.568766	NA	non-DEG	0.109588	0.292111	3.81694	0.0765303	0.938997	NA	non-DEG	FALSE	FALSE	FALSE
ENSMUSG00000026416	protein_coding	1	130906985	130911451	Il20	interleukin 20 [Source:MGI Symbol;Acc:MGI:1890473]	Il20	58181	0.240417	1.04755	2.7897	0.375505	0.707285	NA	non-DEG	0.268003	0.536243	2.04112	0.26272	0.792766	NA	non-DEG	0	NA	NA	NA	NA	NA	non-DEG	FALSE	FALSE	FALSE
ENSMUSG00000026417	protein_coding	1	130826684	130852249	Pigr	polymeric immunoglobulin receptor [Source:MGI Symbol;Acc:MGI:103080]	Pigr	18703	146.312	-4.59242	0.732302	-6.27121	3.58253e-10	3.96893e-09	down	214.767	-3.32344	0.754031	-4.40756	1.0454e-05	6.74324e-05	down	261.157	5.61118	2.40672	2.33147	NA	NA	non-DEG	FALSE	FALSE	FALSE
ENSMUSG00000026418	protein_coding	1	135779434	135810989	Tnni1	troponin I, skeletal, slow 1 [Source:MGI Symbol;Acc:MGI:105073]	Tnni1	21952	13.5054	0.356278	0.620677	0.574015	0.565958	0.657594	non-DEG	8.51224	-1.08582	0.584751	-1.85689	0.0633264	0.122196	non-DEG	21.2974	3.5497	2.16648	1.63846	NA	NA	non-DEG	FALSE	FALSE	FALSE
ENSMUSG00000026420	protein_coding	1	130882074	130887454	Il24	interleukin 24 [Source:MGI Symbol;Acc:MGI:2135548]	Il24	93672	37.7699	-1.76988	1.00316	-1.7643	0.077681	0.132451	non-DEG	38.4774	0.383467	0.69356	0.552897	0.580334	0.69234	non-DEG	262.363	-6.04341	1.69684	-3.56156	0.000368651	0.0201383	down	FALSE	FALSE	FALSE
ENSMUSG00000026421	protein_coding	1	135720061	135752232	Csrp1	cysteine and glycine-rich protein 1 [Source:MGI Symbol;Acc:MGI:88549]	Csrp1	13007	2800.33	-0.780078	0.207676	-3.75624	0.000172488	0.000621287	down	3459.49	-0.794261	0.251635	-3.1564	0.00159728	0.00542657	down	2460.89	0.917246	0.625734	1.46587	0.142684	0.547481	non-DEG	FALSE	TRUE	FALSE
ENSMUSG00000026424	protein_coding	1	135160234	135167681	Gpr37l1	G protein-coupled receptor 37-like 1 [Source:MGI Symbol;Acc:MGI:1928503]	Gpr37l1	171469	11.7643	2.83095	0.939763	3.0124	0.00259187	0.00698705	up	6.41598	1.94104	1.17648	1.64988	0.0989682	0.176091	non-DEG	45.4488	7.5569	2.42917	3.1109	NA	NA	non-DEG	FALSE	TRUE	FALSE
ENSMUSG00000026425	protein_coding	1	131285251	131527352	Srgap2	SLIT-ROBO Rho GTPase activating protein 2 [Source:MGI Symbol;Acc:MGI:109605]	Srgap2	14270	952.003	-0.25104	0.121933	-2.05884	0.0395097	0.0750157	non-DEG	562.327	-0.0240771	0.158063	-0.152326	0.87893	0.918964	non-DEG	1178.31	0.160229	0.451396	0.354964	0.722616	0.937439	non-DEG	FALSE	FALSE	FALSE
ENSMUSG00000026426	protein_coding	1	135146824	135156269	Arl8a	ADP-ribosylation factor-like 8A [Source:MGI Symbol;Acc:MGI:1915974]	Arl8a	68724	580.93	-0.930795	0.169114	-5.50395	3.71365e-08	2.8904e-07	down	454.353	-1.17446	0.230246	-5.10089	3.38058e-07	3.20755e-06	down	851.562	-0.0529493	0.588351	-0.0899961	0.92829	0.985262	non-DEG	FALSE	FALSE	FALSE
ENSMUSG00000026427	protein_coding	1	131153181	131187658	Eif2d	eukaryotic translation initiation factor 2D [Source:MGI Symbol;Acc:MGI:109342]	Eif2d	16865	865.704	-0.412236	0.105812	-3.89593	9.78241e-05	0.000373642	non-DEG	623.278	-0.175814	0.120255	-1.46201	0.143738	0.238616	non-DEG	1242.41	-0.183085	0.420328	-0.435578	0.663143	0.921405	non-DEG	FALSE	FALSE	FALSE
ENSMUSG00000026429	protein_coding	1	134962565	134974162	Ube2t	ubiquitin-conjugating enzyme E2T (putative) [Source:MGI Symbol;Acc:MGI:1914446]	Ube2t	67196	166.745	0.756516	0.165267	4.57753	4.705e-06	2.40127e-05	up	58.8593	0.829736	0.22864	3.62901	0.000284511	0.00121151	up	329.018	-0.169682	0.356892	-0.475445	0.63447	0.910071	non-DEG	FALSE	FALSE	FALSE
ENSMUSG00000026430	protein_coding	1	131176410	131245258	Rassf5	Ras association (RalGDS/AF-6) domain family member 5 [Source:MGI Symbol;Acc:MGI:1926375]	Rassf5	54354	162.948	-1.39686	0.255546	-5.46619	4.59819e-08	3.5078e-07	down	86.9047	-1.39143	0.401423	-3.46624	0.000527796	0.00206813	down	68.7999	-3.21504	0.480486	-6.69123	2.21304e-11	6.09293e-08	down	FALSE	FALSE	FALSE
ENSMUSG00000026432	protein_coding	1	131599239	131612000	Avpr1b	arginine vasopressin receptor 1B [Source:MGI Symbol;Acc:MGI:1347010]	Avpr1b	26361	0.245084	1.49633	2.31809	0.645502	0.518602	NA	non-DEG	0.0705832	0.176451	3.05092	0.0578353	0.95388	NA	non-DEG	0.382115	-0.00391151	3.80315	-0.00102849	0.999179	NA	non-DEG	FALSE	FALSE	FALSE
ENSMUSG00000026433	protein_coding	1	131867224	131872887	Rab29	RAB29, member RAS oncogene family [Source:MGI Symbol;Acc:MGI:2385107]	Rab29	226422	145.489	-0.316346	0.196359	-1.61106	0.107167	0.172819	non-DEG	68.0418	-0.395886	0.301736	-1.31203	0.189512	0.295603	non-DEG	163.389	-0.132764	0.351074	-0.378164	0.705309	0.933003	non-DEG	FALSE	TRUE	FALSE
ENSMUSG00000026434	protein_coding	1	131910534	131936321	Nucks1	nuclear casein kinase and cyclin-dependent kinase substrate 1 [Source:MGI Symbol;Acc:MGI:1934811]	Nucks1	98415	5146.36	0.120871	0.127789	0.945862	0.344219	0.447942	non-DEG	2011.92	0.387756	0.142856	2.71432	0.00664113	0.018516	non-DEG	5762.82	0.0333851	0.368219	0.0906665	0.927758	0.985076	non-DEG	FALSE	TRUE	TRUE
ENSMUSG00000026435	protein_coding	1	131962967	131982969	Slc45a3	solute carrier family 45, member 3 [Source:MGI Symbol;Acc:MGI:1922082]	Slc45a3	212980	216.427	-0.803002	0.293704	-2.73405	0.00625599	0.0151983	down	162.785	-0.457007	0.310516	-1.47176	0.141085	0.234883	non-DEG	352.655	0.365897	1.12174	0.326187	0.744283	0.943356	non-DEG	FALSE	FALSE	FALSE
ENSMUSG00000026436	protein_coding	1	132007607	132032612	Elk4	ELK4, member of ETS oncogene family [Source:MGI Symbol;Acc:MGI:102853]	Elk4	13714	937.322	-0.202477	0.142674	-1.41916	0.155851	0.235314	non-DEG	730.235	-0.217192	0.135047	-1.60827	0.107775	0.188639	non-DEG	1029.26	-0.215663	0.371253	-0.580906	0.561304	0.884435	non-DEG	FALSE	TRUE	TRUE
ENSMUSG00000026437	protein_coding	1	132112237	132139684	Cdk18	cyclin-dependent kinase 18 [Source:MGI Symbol;Acc:MGI:97518]	Cdk18	18557	488.423	0.641025	0.150051	4.27204	1.93694e-05	8.65288e-05	up	356.69	0.6207	0.265284	2.33975	0.0192965	0.0456676	up	627.404	1.36345	0.668896	2.03836	0.0415135	0.30555	non-DEG	FALSE	FALSE	FALSE
ENSMUSG00000026439	protein_coding	1	132477365	132505659	Rbbp5	retinoblastoma binding protein 5 [Source:MGI Symbol;Acc:MGI:1918367]	Rbbp5	213464	799.206	0.012335	0.0733918	0.168071	0.866528	0.903934	non-DEG	524.026	-0.016212	0.158751	-0.102122	0.91866	0.945973	non-DEG	1037.78	0.0110208	0.458562	0.0240335	0.980826	0.996461	non-DEG	FALSE	FALSE	FALSE
ENSMUSG00000026442	protein_coding	1	132564690	132741797	Nfasc	neurofascin [Source:MGI Symbol;Acc:MGI:104753]	Nfasc	269116	230.724	1.57024	0.76374	2.05599	0.0397831	0.0754544	non-DEG	90.3658	3.3481	0.74418	4.49905	6.82586e-06	4.62464e-05	up	1418.39	10.7907	2.45617	4.39329	NA	NA	non-DEG	FALSE	FALSE	FALSE
ENSMUSG00000026443	protein_coding	1	132880273	132940005	Lrrn2	leucine rich repeat protein 2, neuronal [Source:MGI Symbol;Acc:MGI:106037]	Lrrn2	16980	20.0856	-0.0689777	0.392463	-0.175756	0.860486	0.899355	non-DEG	5.59559	0.942716	0.746956	1.26208	0.206921	0.316926	non-DEG	1.60223	3.7059	2.79944	1.3238	0.185569	NA	non-DEG	FALSE	TRUE	FALSE
ENSMUSG00000026447	protein_coding	1	133045667	133108687	Pik3c2b	phosphoinositide-3-kinase, class 2, beta polypeptide [Source:MGI Symbol;Acc:MGI:2685045]	Pik3c2b	240752	502.204	-1.16077	0.22808	-5.08931	3.59374e-07	2.30196e-06	down	195.812	-0.730755	0.273727	-2.66964	0.00759316	0.0207535	down	247.635	0.879862	0.58142	1.5133	0.130204	0.525472	non-DEG	FALSE	FALSE	FALSE
ENSMUSG00000026450	protein_coding	1	134111242	134151540	Chit1	chitinase 1 (chitotriosidase) [Source:MGI Symbol;Acc:MGI:1919134]	Chit1	71884	457.751	1.60719	0.502164	3.20052	0.00137178	0.00396638	up	352.559	2.5668	0.495118	5.18422	2.16927e-07	2.15265e-06	up	178.907	3.87366	1.5652	2.47487	0.0133285	0.171864	non-DEG	FALSE	FALSE	FALSE
ENSMUSG00000026452	protein_coding	1	134646677	134762593	Syt2	synaptotagmin II [Source:MGI Symbol;Acc:MGI:99666]	Syt2	20980	6.76088	4.02903	1.10922	3.63232	NA	NA	non-DEG	1.28251	2.2673	1.47772	1.53432	0.124951	0.21291	non-DEG	3.2375	3.69768	3.08545	1.19843	0.230751	NA	non-DEG	FALSE	FALSE	FALSE
ENSMUSG00000026455	protein_coding	1	134455531	134491018	Klhl12	kelch-like 12 [Source:MGI Symbol;Acc:MGI:2385619]	Klhl12	240756	498.912	-0.0137897	0.107399	-0.128397	0.897834	0.926678	non-DEG	312.122	-0.141053	0.138762	-1.01651	0.309388	0.433241	non-DEG	622.089	0.126214	0.380564	0.33165	0.740153	0.942287	non-DEG	FALSE	FALSE	FALSE
ENSMUSG00000026456	protein_coding	1	134405559	134411740	Cyb5r1	cytochrome b5 reductase 1 [Source:MGI Symbol;Acc:MGI:1919267]	Cyb5r1	72017	1035.51	0.186618	0.130816	1.42657	0.153703	0.232644	non-DEG	660.14	0.0731111	0.0783851	0.932716	0.350966	0.476428	non-DEG	1685.92	0.528578	0.730182	0.723899	0.469128	0.836964	non-DEG	FALSE	TRUE	FALSE
ENSMUSG00000026457	protein_coding	1	134415378	134433351	Adipor1	adiponectin receptor 1 [Source:MGI Symbol;Acc:MGI:1919924]	Adipor1	72674	2356.65	-0.402667	0.0763043	-5.27712	1.31228e-07	9.22784e-07	non-DEG	2098.17	-0.555323	0.0940193	-5.90648	3.49492e-09	5.26598e-08	non-DEG	3563.39	-0.149367	0.291235	-0.512874	0.60804	0.902747	non-DEG	FALSE	TRUE	FALSE
ENSMUSG00000026458	protein_coding	1	134296783	134332928	Ppfia4	protein tyrosine phosphatase, receptor type, f polypeptide (PTPRF), interacting protein (liprin), alpha 4 [Source:MGI Symbol;Acc:MGI:1915757]	Ppfia4	68507	85.2299	-1.16821	0.296161	-3.94453	7.9956e-05	0.000312583	down	17.8523	0.251032	0.420668	0.596747	0.550677	0.665881	non-DEG	11.1532	2.22972	1.26547	1.76197	0.0780748	0.418824	non-DEG	FALSE	FALSE	FALSE
ENSMUSG00000026459	protein_coding	1	134289989	134292548	Myog	myogenin [Source:MGI Symbol;Acc:MGI:97276]	Myog	17928	0.839793	1.58593	1.811	0.87572	0.381182	0.484745	non-DEG	0.058388	0.497045	3.05092	0.162916	0.870584	NA	non-DEG	0	NA	NA	NA	NA	NA	non-DEG	FALSE	FALSE	FALSE
ENSMUSG00000026463	protein_coding	1	133699457	133801041	Atp2b4	ATPase, Ca++ transporting, plasma membrane 4 [Source:MGI Symbol;Acc:MGI:88111]	Atp2b4	381290	479.157	-0.53305	0.370307	-1.43948	0.150015	0.228207	non-DEG	276.929	0.245946	0.411242	0.598056	0.549802	0.665057	non-DEG	482.691	-1.14314	1.28498	-0.889617	0.373671	0.785372	non-DEG	FALSE	FALSE	FALSE
ENSMUSG00000026466	protein_coding	1	156004599	156036480	Tor1aip1	torsin A interacting protein 1 [Source:MGI Symbol;Acc:MGI:3582693]	Tor1aip1	208263	898.795	-1.2087	0.117573	-10.2804	8.63437e-25	9.34897e-23	down	856.668	-0.988957	0.162414	-6.0891	1.1355e-09	1.88313e-08	down	876.97	-0.693531	0.510175	-1.3594	0.17402	0.59223	non-DEG	FALSE	TRUE	FALSE
ENSMUSG00000026468	protein_coding	1	155698031	155751710	Lhx4	LIM homeobox protein 4 [Source:MGI Symbol;Acc:MGI:101776]	Lhx4	16872	1.01405	0.433295	1.05867	0.409281	0.682333	0.756912	non-DEG	0.54622	-2.33487	2.33491	-0.999981	0.317319	NA	non-DEG	0.121779	-1.391	3.81694	-0.364428	0.715538	NA	non-DEG	FALSE	TRUE	FALSE
ENSMUSG00000026469	protein_coding	1	155275701	155417415	Xpr1	xenotropic and polytropic retrovirus receptor 1 [Source:MGI Symbol;Acc:MGI:97932]	Xpr1	19775	789.22	-0.378881	0.128683	-2.94429	0.00323696	0.00851743	non-DEG	615.093	-0.372354	0.167569	-2.2221	0.0262768	0.0592521	non-DEG	1089.38	0.850755	0.519977	1.63614	0.10181	0.472529	non-DEG	FALSE	FALSE	FALSE
ENSMUSG00000026470	protein_coding	1	155158703	155203517	Stx6	syntaxin 6 [Source:MGI Symbol;Acc:MGI:1926235]	Stx6	58244	818.97	-1.05025	0.119405	-8.79567	1.42195e-18	6.22038e-17	down	596.363	-1.24604	0.167415	-7.44285	9.85397e-14	3.80122e-12	down	973.797	-0.0268053	0.30766	-0.0871266	0.930571	0.986285	non-DEG	FALSE	FALSE	FALSE
ENSMUSG00000026471	protein_coding	1	155127878	155146783	Mr1	major histocompatibility complex, class I-related [Source:MGI Symbol;Acc:MGI:1195463]	Mr1	15064	202.984	-1.7827	0.210876	-8.45374	2.82112e-17	9.94393e-16	down	142.636	-1.84636	0.361945	-5.1012	3.37503e-07	3.204e-06	down	388.31	0.202054	0.551285	0.366514	0.713981	0.935812	non-DEG	FALSE	FALSE	FALSE
ENSMUSG00000026473	protein_coding	1	153899944	153909723	Glul	glutamate-ammonia ligase (glutamine synthetase) [Source:MGI Symbol;Acc:MGI:95739]	Glul	14645	1387.94	0.941971	0.298895	3.15151	0.00162429	0.00461478	up	990.316	-0.128415	0.403321	-0.318394	0.750186	0.827547	non-DEG	1847.39	1.98786	0.951426	2.08935	0.0366762	0.2865	non-DEG	FALSE	FALSE	FALSE
ENSMUSG00000026475	protein_coding	1	153740349	153745468	Rgs16	regulator of G-protein signaling 16 [Source:MGI Symbol;Acc:MGI:108407]	Rgs16	19734	473.81	-0.375355	0.519533	-0.722486	0.469996	0.569845	non-DEG	377.051	-0.188362	0.490885	-0.38372	0.701186	0.790028	non-DEG	944	-0.669437	0.802254	-0.834445	0.40403	0.804173	non-DEG	FALSE	FALSE	FALSE
ENSMUSG00000026478	protein_coding	1	153218922	153332786	Lamc1	laminin, gamma 1 [Source:MGI Symbol;Acc:MGI:99914]	Lamc1	226519	4128.43	-1.00028	0.207792	-4.81387	1.48036e-06	8.42638e-06	down	2782.48	-0.935228	0.271818	-3.44064	0.000580347	0.00224117	down	5331.26	-0.288388	0.790609	-0.364767	0.715285	0.936098	non-DEG	FALSE	TRUE	FALSE
ENSMUSG00000026479	protein_coding	1	153122756	153186447	Lamc2	laminin, gamma 2 [Source:MGI Symbol;Acc:MGI:99913]	Lamc2	16782	1782.28	-2.29511	0.462891	-4.95821	7.1147e-07	4.30618e-06	down	2585.46	-2.11465	0.324458	-6.51748	7.15004e-11	1.50236e-09	down	2589.25	-2.39849	1.32634	-1.80836	0.0705509	0.39918	non-DEG	FALSE	TRUE	FALSE
ENSMUSG00000026480	protein_coding	1	152800194	152836991	Ncf2	neutrophil cytosolic factor 2 [Source:MGI Symbol;Acc:MGI:97284]	Ncf2	17970	166.446	-0.971747	0.240618	-4.03855	5.3782e-05	0.000218813	down	42.4972	-0.144604	0.914997	-0.158037	0.874427	0.916104	non-DEG	1.6701	-1.22964	3.11231	-0.395089	0.692777	NA	non-DEG	FALSE	FALSE	FALSE
ENSMUSG00000026482	protein_coding	1	152516760	152766351	Rgl1	ral guanine nucleotide dissociation stimulator,-like 1 [Source:MGI Symbol;Acc:MGI:107484]	Rgl1	19731	306.419	-0.367775	0.230032	-1.5988	0.109865	0.176429	non-DEG	156.296	-0.14232	0.540178	-0.263468	0.79219	0.858181	non-DEG	286.623	1.92247	1.10555	1.73893	0.082047	0.42815	non-DEG	FALSE	FALSE	FALSE
ENSMUSG00000026483	protein_coding	1	151571186	151721939	Fam129a	family with sequence similarity 129, member A [Source:MGI Symbol;Acc:MGI:2137237]	Fam129a	63913	610.875	-0.999462	0.242921	-4.11435	3.88274e-05	0.000162803	down	483.306	-0.193976	0.461177	-0.42061	0.67404	0.768798	non-DEG	1434.63	-0.330522	0.877554	-0.376641	0.706441	0.933327	non-DEG	FALSE	FALSE	FALSE
ENSMUSG00000026484	protein_coding	1	151458004	151500955	Rnf2	ring finger protein 2 [Source:MGI Symbol;Acc:MGI:1101759]	Rnf2	19821	803.236	-0.3867	0.126947	-3.04616	0.00231788	0.00633798	non-DEG	658.368	-0.623336	0.131397	-4.74393	2.09615e-06	1.63364e-05	down	1460.14	0.311175	0.381814	0.81499	0.415078	0.809769	non-DEG	FALSE	FALSE	FALSE
ENSMUSG00000026489	protein_coding	1	180165238	180199602	Adck3	aarF domain containing kinase 3 [Source:MGI Symbol;Acc:MGI:1914676]	Adck3	67426	281.42	0.885957	0.274988	3.2218	0.00127389	0.00371347	up	205.013	0.651101	0.202236	3.2195	0.00128412	0.00450745	up	390.707	2.56492	0.764578	3.35469	0.000794531	0.032264	up	FALSE	TRUE	TRUE
ENSMUSG00000026490	protein_coding	1	179960472	180165603	Cdc42bpa	CDC42 binding protein kinase alpha [Source:MGI Symbol;Acc:MGI:2441841]	Cdc42bpa	226751	1182.12	-1.15041	0.134134	-8.57656	9.77553e-18	3.73966e-16	down	780.57	-0.892239	0.169371	-5.26797	1.3794e-07	1.4355e-06	down	1499.41	-0.985493	0.60662	-1.62456	0.104256	0.478874	non-DEG	FALSE	FALSE	FALSE
ENSMUSG00000026491	protein_coding	1	179744894	179803680	Ahctf1	AT hook containing transcription factor 1 [Source:MGI Symbol;Acc:MGI:1915033]	Ahctf1	226747	2463.91	0.180314	0.118042	1.52754	0.126627	0.198467	non-DEG	1979.31	0.236251	0.158164	1.49371	0.135251	0.226692	non-DEG	3384.4	-0.234333	0.388133	-0.603743	0.546014	0.876535	non-DEG	FALSE	FALSE	FALSE
ENSMUSG00000026492	protein_coding	1	179528055	179546267	Tfb2m	transcription factor B2, mitochondrial [Source:MGI Symbol;Acc:MGI:107937]	Tfb2m	15278	216.123	0.879131	0.115621	7.60354	2.8813e-14	6.42408e-13	up	199.471	0.647937	0.167966	3.85755	0.00011453	0.000546428	up	264.021	0.538473	0.491708	1.09511	0.27347	0.70615	non-DEG	FALSE	TRUE	TRUE
ENSMUSG00000026494	protein_coding	1	178529125	178932855	Kif26b	kinesin family member 26B [Source:MGI Symbol;Acc:MGI:2447076]	Kif26b	269152	191.381	-0.434766	0.318325	-1.36579	0.172003	0.254967	non-DEG	54.9089	0.369283	0.459632	0.803431	0.421725	0.546541	non-DEG	56.6311	-4.01899	1.2664	-3.17356	0.00150581	0.0485456	down	FALSE	TRUE	FALSE
ENSMUSG00000026495	protein_coding	1	178405881	178483247	Efcab2	EF-hand calcium binding domain 2 [Source:MGI Symbol;Acc:MGI:1915476]	Efcab2	68226	15.2292	0.510794	0.335588	1.52209	0.127987	0.200199	non-DEG	11.217	0.0221578	0.331168	0.066908	0.946655	0.964686	non-DEG	18.0143	-0.137674	0.684322	-0.201183	0.840556	0.966483	non-DEG	FALSE	TRUE	TRUE
ENSMUSG00000026496	protein_coding	1	180568955	180601253	Parp1	poly (ADP-ribose) polymerase family, member 1 [Source:MGI Symbol;Acc:MGI:1340806]	Parp1	11545	3356.7	0.738816	0.189402	3.90077	9.58856e-05	0.000367312	up	2001.7	0.823506	0.173444	4.74796	2.05483e-06	1.60428e-05	up	3369.41	0.88883	0.4109	2.16313	0.0305315	0.260568	non-DEG	FALSE	TRUE	TRUE
ENSMUSG00000026497	protein_coding	1	180693043	180697034	Mixl1	Mix1 homeobox-like 1 (Xenopus laevis) [Source:MGI Symbol;Acc:MGI:1351322]	Mixl1	27217	1.33226	2.12023	1.92786	1.09979	0.271425	0.370328	non-DEG	0.0383873	-0.063996	3.05092	-0.020976	0.983265	NA	non-DEG	0.661401	2.46184	3.73145	0.659754	0.509412	NA	non-DEG	FALSE	FALSE	FALSE
ENSMUSG00000026499	protein_coding	1	180726043	180754203	Acbd3	acyl-Coenzyme A binding domain containing 3 [Source:MGI Symbol;Acc:MGI:2181074]	Acbd3	170760	938.115	-0.680752	0.0902533	-7.54268	4.60406e-14	9.86124e-13	down	772.458	-0.830226	0.197315	-4.20761	2.58085e-05	0.000149664	down	1296.46	-0.184548	0.514315	-0.358823	0.719728	0.936889	non-DEG	FALSE	FALSE	FALSE
ENSMUSG00000026500	protein_coding	1	178319130	178322693	Cox20	COX20 Cox2 chaperone [Source:MGI Symbol;Acc:MGI:1913609]	Cox20	66359	120.121	-0.690373	0.194699	-3.54585	0.000391352	0.00129534	down	81.7062	-0.971662	0.190534	-5.09966	3.40259e-07	3.22496e-06	down	114.858	-1.26623	0.415831	-3.04505	0.00232639	0.0629175	non-DEG	TRUE	TRUE	TRUE
ENSMUSG00000026502	protein_coding	1	178187417	178252598	Desi2	desumoylating isopeptidase 2 [Source:MGI Symbol;Acc:MGI:1926075]	Desi2	78825	922.7	0.201242	0.0990106	2.03253	0.0420996	0.0791812	non-DEG	783.249	-0.0779085	0.174547	-0.446347	0.655347	0.753356	non-DEG	1350.51	0.0222886	0.228085	0.0977206	0.922154	0.983848	non-DEG	FALSE	FALSE	FALSE
ENSMUSG00000026504	protein_coding	1	176814660	177020437	Sdccag8	serologically defined colon cancer antigen 8 [Source:MGI Symbol;Acc:MGI:1924066]	Sdccag8	76816	112.141	-0.482012	0.14757	-3.26633	0.00108952	0.00323829	non-DEG	92.7769	-0.188766	0.254305	-0.742282	0.457916	0.581684	non-DEG	191.244	-0.0542795	0.525251	-0.10334	0.917693	0.983568	non-DEG	FALSE	FALSE	FALSE
ENSMUSG00000026509	protein_coding	1	182467256	182517495	Capn2	calpain 2 [Source:MGI Symbol;Acc:MGI:88264]	Capn2	12334	1154.12	-1.12381	0.207927	-5.40482	6.48736e-08	4.79771e-07	down	975.23	-1.05704	0.309278	-3.41776	0.000631387	0.00241395	down	1825.39	-1.25376	0.847304	-1.4797	0.138953	0.541222	non-DEG	FALSE	FALSE	TRUE
ENSMUSG00000026510	protein_coding	1	182409172	182462432	Trp53bp2	transformation related protein 53 binding protein 2 [Source:MGI Symbol;Acc:MGI:2138319]	Trp53bp2	209456	982.539	-0.928365	0.158951	-5.84059	5.20156e-09	4.70855e-08	down	1085.83	-1.21578	0.181989	-6.68048	2.38154e-11	5.51698e-10	down	730.208	0.173967	0.480111	0.362346	0.717093	0.936753	non-DEG	FALSE	TRUE	FALSE
ENSMUSG00000026511	protein_coding	1	182124737	182132407	Srp9	signal recognition particle 9 [Source:MGI Symbol;Acc:MGI:1350930]	Srp9	27058	618.667	-0.290265	0.149374	-1.94321	0.0519906	0.0944223	non-DEG	464.626	-0.442214	0.148789	-2.97209	0.00295783	0.00923713	non-DEG	962.409	-0.242312	0.268193	-0.903501	0.36626	0.778572	non-DEG	FALSE	TRUE	FALSE
ENSMUSG00000026514	protein_coding	1	181352628	181460641	Cnih3	cornichon homolog 3 (Drosophila) [Source:MGI Symbol;Acc:MGI:1920228]	Cnih3	72978	1.74792	0.0860812	0.781834	0.110102	0.912329	0.93695	non-DEG	0.959099	0.151856	1.36515	0.111238	0.911428	0.941164	non-DEG	4.17667	0.95836	1.98296	0.483298	0.628884	NA	non-DEG	TRUE	TRUE	TRUE
ENSMUSG00000026516	protein_coding	1	181093423	181144157	Nvl	nuclear VCP-like [Source:MGI Symbol;Acc:MGI:1914709]	Nvl	67459	935.875	0.382715	0.119943	3.19081	0.00141874	0.00409309	non-DEG	570.526	0.57647	0.134195	4.29577	1.74086e-05	0.00010645	non-DEG	1152.32	0.0551866	0.300054	0.183922	0.854075	0.9713	non-DEG	TRUE	TRUE	TRUE
ENSMUSG00000026519	protein_coding	1	180942344	180975112	Tmem63a	transmembrane protein 63a [Source:MGI Symbol;Acc:MGI:2384789]	Tmem63a	208795	885.44	-1.43465	0.228666	-6.274	3.51892e-10	3.90067e-09	down	648.08	-0.99668	0.165395	-6.02605	1.68018e-09	2.68297e-08	down	1130.1	-0.819504	0.44661	-1.83495	0.0665138	0.389694	non-DEG	FALSE	TRUE	FALSE
ENSMUSG00000026520	protein_coding	1	180904274	180908087	Pycr2	pyrroline-5-carboxylate reductase family, member 2 [Source:MGI Symbol;Acc:MGI:1277956]	Pycr2	69051	775.876	-0.181722	0.197469	-0.920254	0.35744	0.461135	non-DEG	542.737	0.264397	0.17489	1.51179	0.130588	0.220449	non-DEG	1163.5	0.708951	0.314804	2.25204	0.0243198	0.23428	non-DEG	FALSE	FALSE	TRUE
ENSMUSG00000026525	protein_coding	1	175662421	175692776	Opn3	opsin 3 [Source:MGI Symbol;Acc:MGI:1338022]	Opn3	13603	22.5234	-0.251829	0.295227	-0.853001	0.393659	0.497007	non-DEG	29.8335	-0.608668	0.332331	-1.83151	0.0670243	0.128028	non-DEG	26.4308	-0.813852	0.752602	-1.08138	0.279526	0.711074	non-DEG	FALSE	FALSE	TRUE
ENSMUSG00000026526	protein_coding	1	175600374	175625635	Fh1	fumarate hydratase 1 [Source:MGI Symbol;Acc:MGI:95530]	Fh1	14194	1068.53	0.425146	0.0970859	4.37907	1.19189e-05	5.58418e-05	non-DEG	913.761	0.345079	0.110261	3.12967	0.00175006	0.00585867	non-DEG	1768.42	0.255189	0.289698	0.880881	0.378382	0.789094	non-DEG	FALSE	FALSE	FALSE
ENSMUSG00000026527	protein_coding	1	175059736	175491130	Rgs7	regulator of G protein signaling 7 [Source:MGI Symbol;Acc:MGI:1346089]	Rgs7	24012	2.7909	-0.55999	0.669193	-0.836814	0.402697	0.505836	non-DEG	1.95387	0.941155	0.948301	0.992464	0.320971	0.445789	non-DEG	6.02292	5.60992	3.61753	1.55076	NA	NA	non-DEG	FALSE	FALSE	FALSE
ENSMUSG00000026532	protein_coding	1	174172776	174248450	Spta1	spectrin alpha, erythrocytic 1 [Source:MGI Symbol;Acc:MGI:98385]	Spta1	20739	6.09267	-0.465659	0.730323	-0.637607	0.52373	0.61966	non-DEG	1.11876	1.9568	1.59672	1.22551	0.220382	0.332917	non-DEG	0.147833	0.292111	3.81694	0.0765303	0.938997	NA	non-DEG	FALSE	FALSE	FALSE
ENSMUSG00000026535	protein_coding	1	173962569	173982844	Ifi202b	interferon activated gene 202B [Source:MGI Symbol;Acc:MGI:1347083]	Ifi202b	100044068	221.575	-1.19703	0.463587	-2.5821	0.00982025	0.022634	down	160.052	0.840585	0.597458	1.40694	0.159446	0.258862	non-DEG	1226.36	-2.06936	1.37283	-1.50737	0.131717	0.528528	non-DEG	FALSE	FALSE	FALSE
ENSMUSG00000026536	protein_coding	1	173896355	173912922	Mnda	myeloid cell nuclear differentiation antigen [Source:MGI Symbol;Acc:MGI:3041120]	Mnda	381308	7.74153	-1.50356	0.480907	-3.12651	0.00176894	0.00497171	down	5.79693	1.02891	0.774022	1.3293	0.183749	0.288632	non-DEG	63.7527	-2.67578	1.67186	-1.60048	0.109492	0.489215	non-DEG	FALSE	FALSE	FALSE
ENSMUSG00000026544	protein_coding	1	172630769	172632974	Dusp23	dual specificity phosphatase 23 [Source:MGI Symbol;Acc:MGI:1915690]	Dusp23	68440	13.8667	-0.27331	0.264397	-1.03371	0.301272	0.402517	non-DEG	6.35111	-0.168471	0.381278	-0.44186	0.65859	0.755977	non-DEG	15.8548	-0.5588	1.31103	-0.426231	0.66994	0.923615	non-DEG	FALSE	FALSE	FALSE
ENSMUSG00000026546	protein_coding	1	172521044	172545870	Ccdc19	coiled-coil domain containing 19 [Source:MGI Symbol;Acc:MGI:1919120]	Ccdc19	71870	5.03071	1.2667	0.525966	2.40833	0.0160256	0.0345968	up	3.20124	-0.334137	0.61962	-0.53926	0.589707	0.700347	non-DEG	3.03491	1.20516	1.95889	0.615225	0.538406	NA	non-DEG	FALSE	TRUE	FALSE
ENSMUSG00000026547	protein_coding	1	172500047	172507380	Tagln2	transgelin 2 [Source:MGI Symbol;Acc:MGI:1312985]	Tagln2	21346	5624.78	-0.190643	0.234584	-0.812684	0.416399	0.519452	non-DEG	4921.77	0.0383936	0.170438	0.225264	0.821774	0.879872	non-DEG	5957.72	-1.26704	1.02383	-1.23755	0.215883	0.646475	non-DEG	TRUE	TRUE	TRUE
ENSMUSG00000026548	protein_coding	1	172475358	172478575	Slamf9	SLAM family member 9 [Source:MGI Symbol;Acc:MGI:1923692]	Slamf9	98365	65.3843	-1.17942	0.314447	-3.75076	0.000176302	0.000633393	down	4.41931	-1.64695	0.811163	-2.03036	0.0423199	0.0877875	non-DEG	1.43318	0.0473316	3.61267	0.0131016	0.989547	NA	non-DEG	FALSE	FALSE	FALSE
ENSMUSG00000026553	protein_coding	1	172082529	172122330	Copa	coatomer protein complex subunit alpha [Source:MGI Symbol;Acc:MGI:1334462]	Copa	12847	4545.84	-0.776097	0.0770739	-10.0695	7.53475e-24	7.23853e-22	down	3844.8	-0.629479	0.117687	-5.34876	8.85591e-08	9.6236e-07	down	6526.18	-0.286395	0.332279	-0.861911	0.388736	0.793531	non-DEG	FALSE	FALSE	FALSE
ENSMUSG00000026554	protein_coding	1	172148015	172196393	Dcaf8	DDB1 and CUL4 associated factor 8 [Source:MGI Symbol;Acc:MGI:91860]	Dcaf8	98193	2070.15	-0.640135	0.10398	-6.15632	7.44528e-10	7.75306e-09	down	1452.33	-0.576067	0.181428	-3.17518	0.00149743	0.00513484	non-DEG	2764.65	-0.0331414	0.293516	-0.112912	0.9101	0.983114	non-DEG	TRUE	TRUE	TRUE
ENSMUSG00000026556	protein_coding	1	172000960	172028444	Vangl2	vang-like 2 (van gogh, Drosophila) [Source:MGI Symbol;Acc:MGI:2135272]	Vangl2	93840	554.853	0.113296	0.250917	0.451527	0.65161	0.731563	non-DEG	269.716	-0.149866	0.281706	-0.531993	0.594731	0.704282	non-DEG	393.668	-0.015591	0.514199	-0.030321	0.975811	0.995203	non-DEG	FALSE	FALSE	FALSE
ENSMUSG00000026558	protein_coding	1	167226090	167285127	Uck2	uridine-cytidine kinase 2 [Source:MGI Symbol;Acc:MGI:1931744]	Uck2	80914	1149.57	0.724206	0.130893	5.53282	3.15118e-08	2.49422e-07	up	808.375	0.986861	0.199062	4.95757	7.13812e-07	6.23577e-06	up	1473.44	0.0887696	0.430064	0.20641	0.836471	0.965768	non-DEG	FALSE	FALSE	FALSE
ENSMUSG00000026560	protein_coding	1	166662055	166681845	Fmo9	flavin containing monooxygenase 9 [Source:MGI Symbol;Acc:MGI:3606068]	Fmo9	240894	0.0562849	-0.150676	3.07556	-0.0489913	0.960926	NA	non-DEG	0.09829	0.176451	3.05092	0.0578353	0.95388	NA	non-DEG	0	NA	NA	NA	NA	NA	non-DEG	FALSE	FALSE	FALSE
ENSMUSG00000026563	protein_coding	1	166379097	166393621	Tada1	transcriptional adaptor 1 [Source:MGI Symbol;Acc:MGI:1196415]	Tada1	27878	429.459	0.236595	0.0979192	2.41623	0.0156823	0.0339379	non-DEG	267.039	0.163452	0.11052	1.47894	0.139157	0.232153	non-DEG	441.065	0.547679	0.408526	1.34062	0.180044	0.602011	non-DEG	FALSE	FALSE	FALSE
ENSMUSG00000026564	protein_coding	1	166098153	166127898	Dusp27	dual specificity phosphatase 27 (putative) [Source:MGI Symbol;Acc:MGI:2685055]	Dusp27	240892	1.62403	1.34772	0.796369	1.69234	0.0905818	0.150788	non-DEG	0.0447683	0.497045	3.05092	0.162916	0.870584	NA	non-DEG	1.07043	1.98019	2.59286	0.763707	0.445042	NA	non-DEG	FALSE	FALSE	FALSE
ENSMUSG00000026565	protein_coding	1	165875423	166002678	Pou2f1	POU domain, class 2, transcription factor 1 [Source:MGI Symbol;Acc:MGI:101898]	Pou2f1	18986	2.04647	-0.26164	0.536971	-0.487251	0.62608	0.709962	non-DEG	0.6296	0.0178595	0.960791	0.0185884	0.985169	NA	non-DEG	1.45236	-1.16246	1.69811	-0.684558	0.493623	NA	non-DEG	FALSE	TRUE	FALSE
ENSMUSG00000026566	protein_coding	1	165592181	165634541	Mpzl1	myelin protein zero-like 1 [Source:MGI Symbol;Acc:MGI:1915731]	Mpzl1	68481	1533.75	-0.415264	0.271899	-1.52727	0.126693	0.198523	non-DEG	1461.5	-0.784967	0.272472	-2.88091	0.00396535	0.0118523	down	3370.22	2.25012	0.864735	2.6021	NA	NA	non-DEG	FALSE	TRUE	FALSE
ENSMUSG00000026567	protein_coding	1	165485183	165576774	Adcy10	adenylate cyclase 10 [Source:MGI Symbol;Acc:MGI:2660854]	Adcy10	271639	2.27164	0.724876	0.65041	1.11449	0.265069	0.363477	non-DEG	1.80731	-0.39942	0.796209	-0.501651	0.615913	0.722417	non-DEG	0.548324	-0.413796	2.77338	-0.149203	0.881394	NA	non-DEG	FALSE	FALSE	FALSE
ENSMUSG00000026568	protein_coding	1	165461037	165481214	Mpc2	mitochondrial pyruvate carrier 2 [Source:MGI Symbol;Acc:MGI:1917706]	Mpc2	70456	440.507	0.0858371	0.229615	0.37383	0.708531	0.778323	non-DEG	372.392	-0.249652	0.174583	-1.42999	0.152719	0.250492	non-DEG	384.959	0.196403	0.433198	0.453378	0.650276	0.915588	non-DEG	FALSE	TRUE	FALSE
ENSMUSG00000026571	protein_coding	1	165329511	165460465	Dcaf6	DDB1 and CUL4 associated factor 6 [Source:MGI Symbol;Acc:MGI:1921356]	Dcaf6	74106	509.735	-0.834237	0.121879	-6.84479	7.65862e-12	1.13107e-10	down	526.617	-0.975712	0.17102	-5.70526	1.16164e-08	1.56324e-07	down	860.354	-0.0594297	0.450037	-0.132055	0.894941	0.978707	non-DEG	FALSE	FALSE	FALSE
ENSMUSG00000026572	protein_coding	1	165137855	165160773	Tbx19	T-box 19 [Source:MGI Symbol;Acc:MGI:1891158]	Tbx19	83993	0.917612	2.64753	1.23776	2.13898	0.0324377	0.0634888	non-DEG	0.566341	1.25301	1.71295	0.731491	0.464479	NA	non-DEG	1.92183	3.95829	3.69716	1.07063	0.284336	NA	non-DEG	FALSE	FALSE	FALSE
ENSMUSG00000026573	protein_coding	1	164931644	164935527	Xcl1	chemokine (C motif) ligand 1 [Source:MGI Symbol;Acc:MGI:104593]	Xcl1	16963	1.11807	-2.36935	0.928681	-2.5513	0.0107321	0.0244624	non-DEG	0.466368	-0.35084	1.78775	-0.196247	0.844417	NA	non-DEG	0	NA	NA	NA	NA	NA	non-DEG	FALSE	FALSE	FALSE
ENSMUSG00000026574	protein_coding	1	164796732	164824266	Dpt	dermatopontin [Source:MGI Symbol;Acc:MGI:1928392]	Dpt	56429	78.0185	0.417897	0.572388	0.730094	0.465333	0.565331	non-DEG	20.6259	1.49985	0.858034	1.74801	0.0804627	0.148718	non-DEG	7.28869	5.88667	3.26438	1.80331	0.0713403	0.401337	non-DEG	FALSE	FALSE	FALSE
ENSMUSG00000026575	protein_coding	1	164312879	164348181	Nme7	NME/NM23 family member 7 [Source:MGI Symbol;Acc:MGI:2449121]	Nme7	171567	176.896	-0.276004	0.119833	-2.30323	0.0212658	0.0442006	non-DEG	149.803	-0.326552	0.130692	-2.49865	0.0124668	0.0316177	non-DEG	299.279	-0.448167	0.456489	-0.98177	0.326213	0.746328	non-DEG	FALSE	FALSE	FALSE
ENSMUSG00000026576	protein_coding	1	164437267	164458355	Atp1b1	ATPase, Na+/K+ transporting, beta 1 polypeptide [Source:MGI Symbol;Acc:MGI:88108]	Atp1b1	11931	1224.13	-1.39746	0.354339	-3.94386	8.01808e-05	0.000313337	down	1452.97	-2.45066	0.375434	-6.52753	6.68632e-11	1.40997e-09	down	1308.14	1.83564	1.06705	1.72029	0.0853797	0.433035	non-DEG	FALSE	TRUE	FALSE
ENSMUSG00000026577	protein_coding	1	164289800	164307489	Blzf1	basic leucine zipper nuclear factor 1 [Source:MGI Symbol;Acc:MGI:1201607]	Blzf1	66352	565.495	0.0454813	0.118313	0.384414	0.700672	0.772011	non-DEG	477.799	-0.0504994	0.113544	-0.444757	0.656495	0.754288	non-DEG	580.292	-0.141095	0.376081	-0.375172	0.707533	0.93365	non-DEG	FALSE	FALSE	FALSE
ENSMUSG00000026578	protein_coding	1	164275585	164287847	Ccdc181	coiled-coil domain containing 181 [Source:MGI Symbol;Acc:MGI:1922145]	Ccdc181	74895	186.602	-0.357439	0.110711	-3.22858	0.00124407	0.00363358	non-DEG	112.82	-0.45158	0.167985	-2.68822	0.0071834	0.0198086	non-DEG	220.225	-0.438173	0.27192	-1.6114	0.107093	0.483915	non-DEG	FALSE	FALSE	FALSE
ENSMUSG00000026579	protein_coding	1	164151838	164220277	F5	coagulation factor V [Source:MGI Symbol;Acc:MGI:88382]	F5	14067	157.086	-2.05124	0.804338	-2.55022	0.0107655	0.02453	down	63.5706	1.18542	0.521717	2.27216	0.0230769	0.0531378	non-DEG	128.822	-4.62559	1.8913	-2.44572	NA	NA	non-DEG	FALSE	FALSE	FALSE
ENSMUSG00000026580	protein_coding	1	164115264	164150026	Selp	selectin, platelet [Source:MGI Symbol;Acc:MGI:98280]	Selp	20344	20.7719	-0.720242	0.573405	-1.25608	0.209088	0.299135	non-DEG	7.03903	-1.0994	0.916054	-1.20015	0.230081	0.344408	non-DEG	0.699073	-0.0892199	3.49943	-0.0254955	0.97966	NA	non-DEG	FALSE	FALSE	FALSE
ENSMUSG00000026581	protein_coding	1	164062076	164080785	Sell	selectin, lymphocyte [Source:MGI Symbol;Acc:MGI:98279]	Sell	20343	7.38775	-1.30929	0.378241	-3.46153	0.00053712	0.00172114	non-DEG	2.2184	-2.46519	1.01274	-2.43418	0.0149255	0.0367539	non-DEG	0	NA	NA	NA	NA	NA	non-DEG	FALSE	FALSE	FALSE
ENSMUSG00000026582	protein_coding	1	164048234	164057677	Sele	selectin, endothelial cell [Source:MGI Symbol;Acc:MGI:98278]	Sele	20339	3.27342	-1.12956	0.619127	-1.82444	0.0680851	0.118628	non-DEG	2.49981	0.0207222	1.03117	0.0200959	0.983967	0.990145	non-DEG	1.40548	3.53063	3.7037	0.953271	0.340453	NA	non-DEG	FALSE	FALSE	FALSE
ENSMUSG00000026584	protein_coding	1	163929100	163955126	Scyl3	SCY1-like 3 (S. cerevisiae) [Source:MGI Symbol;Acc:MGI:1921385]	Scyl3	240880	579.621	0.145095	0.146812	0.988308	0.323002	0.425502	non-DEG	336.088	0.170776	0.157728	1.08272	0.278931	0.400462	non-DEG	601.399	-0.0294825	0.362727	-0.0812801	0.935219	0.986973	non-DEG	FALSE	TRUE	FALSE
ENSMUSG00000026585	protein_coding	1	163779583	163917109	Kifap3	kinesin-associated protein 3 [Source:MGI Symbol;Acc:MGI:107566]	Kifap3	16579	503.546	-0.34515	0.0977256	-3.53183	0.000412697	0.00135956	non-DEG	389.527	-0.319527	0.138151	-2.31289	0.020729	0.0486085	non-DEG	800.685	-0.557131	0.616035	-0.904383	0.365792	0.778525	non-DEG	FALSE	FALSE	FALSE
ENSMUSG00000026586	protein_coding	1	163245119	163313710	Prrx1	paired related homeobox 1 [Source:MGI Symbol;Acc:MGI:97712]	Prrx1	18933	388.088	-0.432954	0.341989	-1.26599	0.205518	0.294937	non-DEG	81.2258	-2.13434	0.714573	-2.98687	0.00281852	0.00886015	down	899.876	-1.56214	1.77468	-0.880236	0.378731	0.789344	non-DEG	FALSE	FALSE	FALSE
ENSMUSG00000026587	protein_coding	1	158362304	158691786	Astn1	astrotactin 1 [Source:MGI Symbol;Acc:MGI:1098567]	Astn1	11899	10.0527	5.03678	1.25733	4.00592	NA	NA	non-DEG	1.18377	3.19802	1.24707	2.56442	0.0103349	0.0269518	non-DEG	14.3729	6.86562	3.34628	2.05172	NA	NA	non-DEG	FALSE	FALSE	FALSE
ENSMUSG00000026589	protein_coding	1	157506728	157568425	Sec16b	SEC16 homolog B (S. cerevisiae) [Source:MGI Symbol;Acc:MGI:2148802]	Sec16b	89867	117.051	-0.402624	0.389678	-1.03322	0.301501	0.402782	non-DEG	84.8549	0.0954353	0.46137	0.206852	0.836125	0.889885	non-DEG	87.102	5.63974	1.50565	3.74571	0.000179883	0.0115713	up	FALSE	FALSE	FALSE
ENSMUSG00000026592	protein_coding	1	157099139	157108680	Tex35	testis expressed 35 [Source:MGI Symbol;Acc:MGI:1920685]	Tex35	73435	0.583971	-1.01843	0.901951	-1.12915	0.258836	0.356803	non-DEG	0.400728	-1.01084	1.4873	-0.679646	0.496728	NA	non-DEG	0	NA	NA	NA	NA	NA	non-DEG	FALSE	FALSE	FALSE
ENSMUSG00000026594	protein_coding	1	156804166	156939626	Ralgps2	Ral GEF with PH domain and SH3 binding motif 2 [Source:MGI Symbol;Acc:MGI:1925505]	Ralgps2	78255	359.368	0.0108189	0.274438	0.0394221	0.968554	0.977985	non-DEG	365.142	-0.571675	0.281574	-2.03028	0.0423276	0.0877875	non-DEG	819.717	-0.195972	0.576184	-0.340122	0.733765	0.940679	non-DEG	FALSE	FALSE	FALSE
ENSMUSG00000026596	protein_coding	1	156558786	156649568	Abl2	v-abl Abelson murine leukemia viral oncogene 2 (arg, Abelson-related gene) [Source:MGI Symbol;Acc:MGI:87860]	Abl2	11352	1357.69	-0.203026	0.15735	-1.29028	0.196953	0.285158	non-DEG	1477.21	-0.305853	0.189236	-1.61625	0.106039	0.186155	non-DEG	1842.29	0.12093	0.393793	0.30709	0.758775	0.94646	non-DEG	FALSE	TRUE	FALSE
ENSMUSG00000026600	protein_coding	1	156424525	156474331	Soat1	sterol O-acyltransferase 1 [Source:MGI Symbol;Acc:MGI:104665]	Soat1	20652	951.414	0.22747	0.207451	1.0965	0.272861	0.371847	non-DEG	434.539	0.136325	0.338769	0.402412	0.687381	0.778981	non-DEG	1261.26	0.495802	1.12476	0.440806	0.659354	0.919435	non-DEG	FALSE	TRUE	FALSE
ENSMUSG00000026601	protein_coding	1	156323509	156421159	Axdnd1	axonemal dynein light chain domain containing 1 [Source:MGI Symbol;Acc:MGI:1924602]	Axdnd1	NA	5.72551	0.616591	0.478743	1.28794	0.197769	0.286169	non-DEG	3.41513	-0.0240521	0.473686	-0.0507765	0.959504	0.973463	non-DEG	3.14926	-1.35543	1.12812	-1.20149	0.229562	NA	non-DEG	FALSE	FALSE	FALSE
ENSMUSG00000026602	protein_coding	1	156310727	156328035	Nphs2	nephrosis 2, podocin [Source:MGI Symbol;Acc:MGI:2157018]	Nphs2	170484	2.19429	0.262278	0.855263	0.306663	0.7591	0.820701	non-DEG	1.62978	-0.485008	1.04936	-0.462193	0.643943	0.744545	non-DEG	0.565279	0.863834	3.76047	0.229715	0.818313	NA	non-DEG	FALSE	FALSE	FALSE
ENSMUSG00000026603	protein_coding	1	189880492	189922363	Smyd2	SET and MYND domain containing 2 [Source:MGI Symbol;Acc:MGI:1915889]	Smyd2	226830	1321.78	0.0219856	0.153121	0.143583	0.885829	0.918206	non-DEG	926.69	0.14873	0.136503	1.08957	0.275902	0.397051	non-DEG	1320.22	0.258213	0.392165	0.65843	0.510262	0.857036	non-DEG	FALSE	TRUE	TRUE
ENSMUSG00000026604	protein_coding	1	189728268	189876695	Ptpn14	protein tyrosine phosphatase, non-receptor type 14 [Source:MGI Symbol;Acc:MGI:102467]	Ptpn14	19250	1338.78	-0.506205	0.394761	-1.28231	0.199735	0.288354	non-DEG	987.235	-0.908336	0.295957	-3.06915	0.00214669	0.00700685	down	937.093	-0.313815	0.918045	-0.341829	0.732479	0.940454	non-DEG	FALSE	TRUE	FALSE
ENSMUSG00000026605	protein_coding	1	189640599	189688086	Cenpf	centromere protein F [Source:MGI Symbol;Acc:MGI:1313302]	Cenpf	108000	1572.01	-0.433154	0.189476	-2.28606	0.0222506	0.0459218	non-DEG	529.353	-0.0916936	0.266468	-0.344107	0.730765	0.813351	non-DEG	2922.6	-1.23733	0.374488	-3.30405	0.000952994	0.0359785	down	FALSE	FALSE	FALSE
ENSMUSG00000026608	protein_coding	1	188971098	189007840	Kctd3	potassium channel tetramerisation domain containing 3 [Source:MGI Symbol;Acc:MGI:2444629]	Kctd3	226823	986.908	-0.370633	0.0969209	-3.82408	0.000131262	0.000485923	non-DEG	762.608	-0.451137	0.157482	-2.86469	0.00417419	0.0124113	non-DEG	1196.31	-0.371437	0.458162	-0.810711	0.417532	0.810683	non-DEG	FALSE	TRUE	FALSE
ENSMUSG00000026609	protein_coding	1	188262023	188965041	Ush2a	Usher syndrome 2A (autosomal recessive, mild) [Source:MGI Symbol;Acc:MGI:1341292]	Ush2a	22283	0.454458	-0.27939	1.48182	-0.188545	0.850449	NA	non-DEG	0.568371	-0.209791	1.37402	-0.152685	0.878647	NA	non-DEG	0	NA	NA	NA	NA	NA	non-DEG	FALSE	FALSE	FALSE
ENSMUSG00000026610	protein_coding	1	187608791	188214885	Esrrg	estrogen-related receptor gamma [Source:MGI Symbol;Acc:MGI:1347056]	Esrrg	26381	93.5362	-4.08247	0.685418	-5.95618	2.58201e-09	2.4672e-08	down	58.2507	-3.21495	0.586309	-5.48337	4.17294e-08	4.88478e-07	down	35.3832	-1.65831	1.16521	-1.42319	0.154681	0.56737	non-DEG	FALSE	FALSE	FALSE
ENSMUSG00000026611	protein_coding	1	187044648	187215465	Spata17	spermatogenesis associated 17 [Source:MGI Symbol;Acc:MGI:1921967]	Spata17	74717	2.0267	-1.09721	0.536517	-2.04505	0.0408499	0.0771565	non-DEG	1.12338	-0.261777	0.883265	-0.296375	0.766944	0.839728	non-DEG	2.60284	-2.08579	1.41483	-1.47423	0.140419	NA	non-DEG	FALSE	FALSE	FALSE
ENSMUSG00000026614	protein_coding	1	185454848	185468762	Slc30a10	solute carrier family 30, member 10 [Source:MGI Symbol;Acc:MGI:2685058]	Slc30a10	226781	2.20541	3.7799	1.10925	3.40761	0.000655335	0.00205939	up	0.775975	-2.15906	1.17752	-1.83357	0.0667177	0.127527	non-DEG	3.2304	3.64185	3.69031	0.986869	0.323707	NA	non-DEG	FALSE	FALSE	FALSE
ENSMUSG00000026615	protein_coding	1	185363095	185428355	Eprs	glutamyl-prolyl-tRNA synthetase [Source:MGI Symbol;Acc:MGI:97838]	Eprs	107508	5353.22	0.35547	0.10989	3.23477	0.0012174	0.00356259	non-DEG	3936.73	0.500068	0.114753	4.35776	1.31397e-05	8.32559e-05	non-DEG	9177.15	0.419005	0.474925	0.882256	0.377638	0.78872	non-DEG	TRUE	TRUE	TRUE
ENSMUSG00000026616	protein_coding	1	195136811	195176715	Cr2	complement receptor 2 [Source:MGI Symbol;Acc:MGI:88489]	Cr2	12902	4.86352	1.73302	0.849195	2.04077	0.0412733	0.0778362	non-DEG	3.54916	2.12443	1.38395	1.53505	0.124773	0.21277	non-DEG	6.96704	2.60501	3.55807	0.73214	NA	NA	non-DEG	FALSE	FALSE	FALSE
ENSMUSG00000026617	protein_coding	1	185332149	185357777	Bpnt1	bisphosphate 3'-nucleotidase 1 [Source:MGI Symbol;Acc:MGI:1338800]	Bpnt1	23827	1117.91	0.332052	0.179641	1.84842	0.0645416	0.113422	non-DEG	754.2	0.234913	0.16373	1.43476	0.151356	0.248974	non-DEG	1410.13	0.559722	0.402126	1.39191	0.163951	0.579151	non-DEG	FALSE	TRUE	FALSE
ENSMUSG00000026618	protein_coding	1	185284726	185329396	Iars2	isoleucine-tRNA synthetase 2, mitochondrial [Source:MGI Symbol;Acc:MGI:1919586]	Iars2	381314	1729.05	-0.132745	0.158069	-0.839787	0.401028	0.504256	non-DEG	1346.88	0.0420635	0.15894	0.264651	0.791279	0.857583	non-DEG	2452.06	0.264598	0.360692	0.733586	0.463201	0.833302	non-DEG	FALSE	FALSE	TRUE
ENSMUSG00000026620	protein_coding	1	184896443	184999549	Mark1	MAP/microtubule affinity-regulating kinase 1 [Source:MGI Symbol;Acc:MGI:2664902]	Mark1	226778	311.032	-0.0136425	0.263853	-0.0517048	0.958764	0.971052	non-DEG	184.716	-0.627392	0.379887	-1.65152	0.0986317	0.17567	non-DEG	359.409	2.11897	1.28352	1.6509	0.0987585	0.46479	non-DEG	FALSE	TRUE	FALSE
ENSMUSG00000026621	protein_coding	1	184786767	184811313	2001-03-01	mitochondrial amidoxime reducing component 1 [Source:MGI Symbol;Acc:MGI:1913362]	2001-03-01	66112	3.33456	-2.19101	0.562901	-3.89235	9.9276e-05	0.000378818	non-DEG	3.36314	-1.55287	0.751954	-2.06511	0.0389129	0.0819392	non-DEG	39.7885	1.23657	1.86566	0.662803	NA	NA	non-DEG	FALSE	FALSE	FALSE
ENSMUSG00000026622	protein_coding	1	191821444	191833050	Nek2	NIMA (never in mitosis gene a)-related expressed kinase 2 [Source:MGI Symbol;Acc:MGI:109359]	Nek2	18005	950.01	0.313764	0.203638	1.5408	0.123366	0.194304	non-DEG	363.488	0.513444	0.200077	2.56623	0.0102811	0.0268233	non-DEG	1192.42	-0.92199	0.414549	-2.22408	0.0261432	0.243003	non-DEG	FALSE	FALSE	FALSE
ENSMUSG00000026623	protein_coding	1	191717834	191784255	Lpgat1	lysophosphatidylglycerol acyltransferase 1 [Source:MGI Symbol;Acc:MGI:2446186]	Lpgat1	226856	2480.45	-1.18737	0.182746	-6.49737	8.17388e-11	1.01067e-09	down	1731.17	-0.835019	0.209289	-3.98978	6.61348e-05	0.000339217	down	2293.27	-1.07091	0.35945	-2.97931	0.00288895	0.0728375	non-DEG	FALSE	FALSE	TRUE
ENSMUSG00000026626	protein_coding	1	191351981	191397041	Ppp2r5a	protein phosphatase 2, regulatory subunit B', alpha [Source:MGI Symbol;Acc:MGI:2388479]	Ppp2r5a	226849	1044.71	0.00904195	0.0819892	0.110282	0.912186	0.936852	non-DEG	931.742	-0.0633809	0.195065	-0.324922	0.74524	0.823741	non-DEG	1238.49	-0.413075	0.382894	-1.07882	0.280666	0.711931	non-DEG	FALSE	FALSE	FALSE
ENSMUSG00000026627	protein_coding	1	191325912	191350914	Tmem206	transmembrane protein 206 [Source:MGI Symbol;Acc:MGI:1914200]	Tmem206	66950	267.749	0.0540666	0.152316	0.354964	0.722617	0.790414	non-DEG	179.861	-0.00499605	0.164603	-0.0303522	0.975786	0.984949	non-DEG	377.819	-0.117828	0.512703	-0.229818	0.818233	0.96152	non-DEG	FALSE	FALSE	TRUE
ENSMUSG00000026628	protein_coding	1	191170296	191183340	Atf3	activating transcription factor 3 [Source:MGI Symbol;Acc:MGI:109384]	Atf3	11910	317.186	0.337138	0.266226	1.26636	0.205384	0.294794	non-DEG	6751.02	0.126543	0.242166	0.522548	0.601289	0.709772	non-DEG	183.458	-0.667711	0.688739	-0.96947	0.332311	0.7515	non-DEG	FALSE	TRUE	FALSE
ENSMUSG00000026630	protein_coding	1	191098414	191108943	Batf3	basic leucine zipper transcription factor, ATF-like 3 [Source:MGI Symbol;Acc:MGI:1925491]	Batf3	381319	23.5062	-0.575737	0.350914	-1.64068	0.100864	0.164467	non-DEG	10.8293	-0.709251	0.375954	-1.88653	0.0592231	0.115761	non-DEG	26.862	-0.739066	1.1129	-0.664092	0.506631	0.855273	non-DEG	FALSE	FALSE	FALSE
ENSMUSG00000026632	protein_coding	1	191045826	191062932	Tatdn3	TatD DNase domain containing 3 [Source:MGI Symbol;Acc:MGI:1916222]	Tatdn3	68972	77.5897	-0.467125	0.184687	-2.52928	0.0114296	0.0258299	non-DEG	45.0467	-0.372805	0.187345	-1.98994	0.0465975	0.0950552	non-DEG	113.454	-0.386728	0.474955	-0.814242	0.415507	0.809769	non-DEG	FALSE	FALSE	FALSE
ENSMUSG00000026634	protein_coding	1	190925112	190946962	Angel2	angel homolog 2 (Drosophila) [Source:MGI Symbol;Acc:MGI:1196310]	Angel2	52477	749.956	-0.0653892	0.113772	-0.574741	0.565467	0.657152	non-DEG	465.656	0.00270943	0.142011	0.0190791	0.984778	0.990735	non-DEG	788.371	0.196714	0.418664	0.469861	0.638454	0.910495	non-DEG	FALSE	FALSE	FALSE
ENSMUSG00000026637	protein_coding	1	191997430	192092559	Traf5	TNF receptor-associated factor 5 [Source:MGI Symbol;Acc:MGI:107548]	Traf5	NA	35.8696	-1.36533	0.221467	-6.16494	7.05089e-10	7.37765e-09	down	28.2517	-1.50016	0.38185	-3.92866	8.54204e-05	0.000422999	down	65.5046	-1.76654	0.913386	-1.93406	0.0531063	0.34909	non-DEG	FALSE	FALSE	FALSE
ENSMUSG00000026638	protein_coding	1	193153112	193172042	Irf6	interferon regulatory factor 6 [Source:MGI Symbol;Acc:MGI:1859211]	Irf6	54139	1320.61	-1.1159	0.362587	-3.07759	0.0020868	0.00576747	down	1323.68	-1.10718	0.260237	-4.25452	2.09498e-05	0.000125177	down	782.486	-0.374178	1.05748	-0.353839	0.72346	0.937764	non-DEG	FALSE	TRUE	FALSE
ENSMUSG00000026639	protein_coding	1	193301957	193343878	Lamb3	laminin, beta 3 [Source:MGI Symbol;Acc:MGI:99915]	Lamb3	16780	877.225	-2.63979	0.613607	-4.30209	1.69196e-05	7.65975e-05	down	1309.66	-2.33977	0.499084	-4.68813	2.75711e-06	2.08964e-05	down	1202.02	-1.21265	1.79503	-0.675561	0.499319	0.853624	non-DEG	FALSE	FALSE	FALSE
ENSMUSG00000026640	protein_coding	1	194619829	194816869	Plxna2	plexin A2 [Source:MGI Symbol;Acc:MGI:107684]	Plxna2	18845	254.697	1.74498	0.236923	7.36515	1.76954e-13	3.42681e-12	up	113.662	2.58507	0.519837	4.97285	6.59771e-07	5.81264e-06	up	52.3576	5.94219	1.48449	4.00284	6.25861e-05	0.00541861	up	FALSE	FALSE	FALSE
ENSMUSG00000026641	protein_coding	1	171411313	171420352	Usf1	upstream transcription factor 1 [Source:MGI Symbol;Acc:MGI:99542]	Usf1	226654	615.272	-0.386254	0.0734864	-5.25612	1.47125e-07	1.02501e-06	non-DEG	374.532	-0.41034	0.149527	-2.74426	0.00606479	0.0171395	non-DEG	738.933	-0.200663	0.251071	-0.799226	0.42416	0.814742	non-DEG	FALSE	TRUE	FALSE
ENSMUSG00000026649	protein_coding	1	171113918	171126967	1700009P17Rik	RIKEN cDNA 1700009P17 gene [Source:MGI Symbol;Acc:MGI:1922722]	1700009P17Rik	75472	12.3413	-0.428314	0.342422	-1.25083	0.210995	0.301456	non-DEG	6.97122	-0.817431	0.472234	-1.73099	0.0834541	0.15298	non-DEG	12.6499	1.35616	0.963256	1.40789	0.159163	0.572822	non-DEG	FALSE	TRUE	FALSE
ENSMUSG00000026656	protein_coding	1	170960558	170976547	Fcgr2b	Fc receptor, IgG, low affinity IIb [Source:MGI Symbol;Acc:MGI:95499]	Fcgr2b	14130	491.042	-0.988124	0.273468	-3.6133	0.000302325	0.00102953	down	146.214	1.48114	0.941538	1.57311	0.115693	0.199761	non-DEG	1.01168	-1.02762	3.35259	-0.306516	0.759212	NA	non-DEG	FALSE	FALSE	FALSE
ENSMUSG00000026659	protein_coding	1	170873498	170885540	Dusp12	dual specificity phosphatase 12 [Source:MGI Symbol;Acc:MGI:1890614]	Dusp12	80915	249.991	0.588856	0.125651	4.68644	2.78001e-06	1.48625e-05	up	148.602	0.421565	0.140094	3.00916	0.00261969	0.00834458	non-DEG	285.399	0.157743	0.547058	0.288348	0.77308	0.950368	non-DEG	FALSE	FALSE	FALSE
ENSMUSG00000026663	protein_coding	1	170704674	170867771	Atf6	activating transcription factor 6 [Source:MGI Symbol;Acc:MGI:1926157]	Atf6	226641	1022.33	-0.298092	0.0955291	-3.12044	0.00180584	0.00506959	non-DEG	956.72	-0.313673	0.180394	-1.73883	0.0820655	0.150953	non-DEG	1831.41	0.0472498	0.432369	0.109281	0.912979	0.983568	non-DEG	FALSE	TRUE	FALSE
ENSMUSG00000026667	protein_coding	1	170193420	170215397	Uhmk1	U2AF homology motif (UHM) kinase 1 [Source:MGI Symbol;Acc:MGI:1341908]	Uhmk1	16589	1667.5	-0.313404	0.105345	-2.97502	0.00292967	0.00778518	non-DEG	1232.27	-0.172199	0.11309	-1.52267	0.127842	0.216808	non-DEG	2157.95	0.208977	0.509556	0.410116	0.681721	0.928478	non-DEG	FALSE	FALSE	TRUE
ENSMUSG00000026670	protein_coding	1	170141938	170174957	Uap1	UDP-N-acetylglucosamine pyrophosphorylase 1 [Source:MGI Symbol;Acc:MGI:1334459]	Uap1	102642017	826.696	-1.06208	0.202547	-5.24363	1.57449e-07	1.09112e-06	down	870.616	-1.39431	0.17306	-8.05681	7.83132e-16	4.46791e-14	down	1217.83	-0.929487	0.484985	-1.91652	0.0552983	0.355054	non-DEG	FALSE	TRUE	FALSE
ENSMUSG00000026674	protein_coding	1	169972308	170110501	Ddr2	discoidin domain receptor family, member 2 [Source:MGI Symbol;Acc:MGI:1345277]	Ddr2	18214	338.448	-0.0242448	0.393594	-0.0615985	0.950883	0.965365	non-DEG	97.7788	0.379419	0.814518	0.46582	0.641344	0.742563	non-DEG	1596.08	2.6302	1.78585	1.4728	0.140804	0.543281	non-DEG	FALSE	TRUE	FALSE
ENSMUSG00000026675	protein_coding	1	169949535	169969241	Hsd17b7	hydroxysteroid (17-beta) dehydrogenase 7 [Source:MGI Symbol;Acc:MGI:1330808]	Hsd17b7	15490	475.735	-0.166751	0.168763	-0.988077	0.323115	0.425622	non-DEG	282.717	0.1431	0.169626	0.843616	0.398884	0.524262	non-DEG	1007.22	-0.226375	0.748769	-0.302329	0.762401	0.948208	non-DEG	FALSE	FALSE	FALSE
ENSMUSG00000026678	protein_coding	1	169655501	169695813	Rgs5	regulator of G-protein signaling 5 [Source:MGI Symbol;Acc:MGI:1098434]	Rgs5	19737	970.307	-0.594571	0.287972	-2.06469	0.0389526	0.0741375	non-DEG	23.7119	-0.545255	0.575924	-0.946749	0.343767	0.469061	non-DEG	0.578726	2.27393	3.73877	0.608203	0.543053	NA	non-DEG	FALSE	FALSE	FALSE
ENSMUSG00000026683	protein_coding	1	169497934	169531464	Nuf2	NUF2, NDC80 kinetochore complex component, homolog (S. cerevisiae) [Source:MGI Symbol;Acc:MGI:1914227]	Nuf2	66977	488.52	-0.00529702	0.163159	-0.0324654	0.974101	0.981852	non-DEG	184.051	0.220695	0.228007	0.96793	0.333079	0.458273	non-DEG	757.712	-0.948545	0.44284	-2.14196	0.0321968	0.268782	non-DEG	FALSE	FALSE	FALSE
ENSMUSG00000026686	protein_coding	1	167689237	167848741	Lmx1a	LIM homeobox transcription factor 1 alpha [Source:MGI Symbol;Acc:MGI:1888519]	Lmx1a	110648	12.3558	1.39931	0.75334	1.85748	0.0632432	0.111511	non-DEG	0.892283	2.45557	1.00825	2.43547	0.0148726	0.0366493	non-DEG	2.42492	-1.96038	3.02393	-0.648288	0.516799	NA	non-DEG	FALSE	TRUE	FALSE
ENSMUSG00000026687	protein_coding	1	167349991	167368530	Aldh9a1	aldehyde dehydrogenase 9, subfamily A1 [Source:MGI Symbol;Acc:MGI:1861622]	Aldh9a1	56752	1215.35	0.86079	0.173069	4.97369	6.56891e-07	4.00428e-06	up	904.8	0.639639	0.184922	3.45896	0.000542266	0.00211543	up	1143.91	0.236947	0.429785	0.551316	0.581417	0.893879	non-DEG	FALSE	FALSE	TRUE
ENSMUSG00000026688	protein_coding	1	167371966	167393841	Mgst3	microsomal glutathione S-transferase 3 [Source:MGI Symbol;Acc:MGI:1913697]	Mgst3	66447	176.823	-0.143397	0.242566	-0.591165	0.55441	0.647246	non-DEG	140.679	0.0556225	0.249757	0.222706	0.823764	0.88077	non-DEG	192.397	-0.995281	0.644945	-1.5432	0.122782	0.511999	non-DEG	FALSE	FALSE	FALSE
ENSMUSG00000026692	protein_coding	1	162793883	162813972	Fmo4	flavin containing monooxygenase 4 [Source:MGI Symbol;Acc:MGI:2429497]	Fmo4	226564	0.728235	-1.3411	1.15029	-1.16588	0.243664	0.339953	non-DEG	0.341042	-0.848982	1.48255	-0.57265	0.566881	NA	non-DEG	0	NA	NA	NA	NA	NA	non-DEG	FALSE	FALSE	FALSE
ENSMUSG00000026694	protein_coding	1	162532127	162548551	Mettl13	methyltransferase like 13 [Source:MGI Symbol;Acc:MGI:1918699]	Mettl13	71449	877.439	0.876309	0.139315	6.29014	3.17174e-10	3.54793e-09	up	523.475	1.05406	0.154677	6.81462	9.45121e-12	2.44304e-10	up	840.245	0.575052	0.485716	1.18393	0.236443	0.668077	non-DEG	FALSE	TRUE	TRUE
ENSMUSG00000026696	protein_coding	1	162570515	162599084	Vamp4	vesicle-associated membrane protein 4 [Source:MGI Symbol;Acc:MGI:1858730]	Vamp4	53330	343.913	-0.406537	0.145067	-2.80241	0.00507218	0.0126662	non-DEG	229.29	-0.722839	0.167413	-4.31771	1.57656e-05	9.74517e-05	down	907.531	-0.179747	0.490239	-0.366651	0.71388	0.935812	non-DEG	FALSE	TRUE	FALSE
ENSMUSG00000026697	protein_coding	1	162639150	162649693	Myoc	myocilin [Source:MGI Symbol;Acc:MGI:1202864]	Myoc	17926	1.30339	0.464236	0.785274	0.591177	0.554402	0.647246	non-DEG	1.13313	0.756784	0.941653	0.803676	0.421584	0.546541	non-DEG	3.52754	2.91331	3.64228	0.79986	NA	NA	non-DEG	FALSE	FALSE	FALSE
ENSMUSG00000026698	protein_coding	1	161969186	162027106	Pigc	phosphatidylinositol glycan anchor biosynthesis, class C [Source:MGI Symbol;Acc:MGI:1914542]	Pigc	67292	302.528	-0.449003	0.180633	-2.48571	0.0129292	0.0287253	non-DEG	176.028	-0.561934	0.194001	-2.89655	0.00377286	0.0113695	non-DEG	422.36	-0.0627945	0.387902	-0.161882	0.871399	0.973912	non-DEG	FALSE	FALSE	FALSE
ENSMUSG00000026700	protein_coding	1	161395409	161418410	Tnfsf4	tumor necrosis factor (ligand) superfamily, member 4 [Source:MGI Symbol;Acc:MGI:104511]	Tnfsf4	22164	1.70773	-2.83725	0.769871	-3.68535	0.000228385	0.000798126	non-DEG	1.53528	-2.13518	0.972538	-2.19547	0.0281299	0.0627884	non-DEG	2.16906	-4.20858	1.96102	-2.14612	0.0318634	NA	non-DEG	FALSE	FALSE	FALSE
ENSMUSG00000026701	protein_coding	1	161240112	161251219	Prdx6	peroxiredoxin 6 [Source:MGI Symbol;Acc:MGI:894320]	Prdx6	102642619	3718.64	0.722513	0.151595	4.76607	1.87851e-06	1.04144e-05	up	2548.3	0.623222	0.103952	5.99529	2.03125e-09	3.18585e-08	up	6046.3	0.0893906	0.30596	0.292164	0.770161	0.950268	non-DEG	TRUE	TRUE	TRUE
ENSMUSG00000026705	protein_coding	1	161088375	161131511	Klhl20	kelch-like 20 [Source:MGI Symbol;Acc:MGI:2444855]	Klhl20	226541	424.918	-0.358321	0.119916	-2.98811	0.00280713	0.00749103	non-DEG	237.876	-0.102343	0.162713	-0.628982	0.529361	0.647362	non-DEG	408.578	-0.233392	0.376917	-0.619213	0.535776	0.871003	non-DEG	FALSE	FALSE	FALSE
ENSMUSG00000026708	protein_coding	1	161070767	161086724	Cenpl	centromere protein L [Source:MGI Symbol;Acc:MGI:1917704]	Cenpl	70454	229.35	-0.0882751	0.118534	-0.744725	0.456438	0.557372	non-DEG	110.868	-0.280634	0.211625	-1.32609	0.184811	0.290066	non-DEG	259.286	-0.842443	0.308778	-2.72831	0.00636596	0.117779	non-DEG	FALSE	FALSE	FALSE
ENSMUSG00000026709	protein_coding	1	161040601	161070658	Dars2	aspartyl-tRNA synthetase 2 (mitochondrial) [Source:MGI Symbol;Acc:MGI:2442510]	Dars2	226539	467.425	1.26352	0.162194	7.79019	6.69067e-15	1.6563e-13	up	249.121	1.69919	0.184783	9.19558	3.72968e-20	4.76453e-18	up	673.099	0.471752	0.339368	1.39009	0.164502	0.580176	non-DEG	FALSE	TRUE	TRUE
ENSMUSG00000026715	protein_coding	1	160978606	161003010	Serpinc1	serine (or cysteine) peptidase inhibitor, clade C (antithrombin), member 1 [Source:MGI Symbol;Acc:MGI:88095]	Serpinc1	11905	2.87821	0.381525	0.547229	0.697195	0.485681	0.584702	non-DEG	2.38996	-0.200426	0.582423	-0.344124	0.730753	0.813351	non-DEG	0.777988	-1.59079	2.57811	-0.617039	0.537209	NA	non-DEG	FALSE	FALSE	FALSE
ENSMUSG00000026721	protein_coding	1	160219174	160792938	Rabgap1l	RAB GTPase activating protein 1-like [Source:MGI Symbol;Acc:MGI:1352507]	Rabgap1l	29809	472.802	0.0460855	0.128601	0.35836	0.720074	0.78816	non-DEG	453.539	-0.306676	0.198902	-1.54184	0.123112	0.210385	non-DEG	669.714	0.510499	0.295065	1.73012	0.083608	0.430066	non-DEG	FALSE	FALSE	FALSE
ENSMUSG00000026725	protein_coding	1	160085036	160153580	Tnn	tenascin N [Source:MGI Symbol;Acc:MGI:2665790]	Tnn	329278	75.511	-0.495775	0.615445	-0.805557	0.420499	0.5234	non-DEG	47.4309	3.3474	0.884737	3.7835	0.000154638	0.000710481	up	9.65662	-0.643262	2.29791	-0.279934	0.779528	0.952173	non-DEG	FALSE	FALSE	FALSE
ENSMUSG00000026729	protein_coding	1	160074735	160077985	4930562F07Rik	RIKEN cDNA 4930562F07 gene [Source:MGI Symbol;Acc:MGI:1922505]	4930562F07Rik	NA	0.354203	-0.699662	1.28604	-0.544044	0.586411	NA	non-DEG	0.142788	0.416898	3.05092	0.136647	0.89131	NA	non-DEG	0.300149	-0.669663	3.81694	-0.175445	0.86073	NA	non-DEG	FALSE	TRUE	FALSE
ENSMUSG00000026782	protein_coding	1	60409619	60481158	Abi2	abl-interactor 2 [Source:MGI Symbol;Acc:MGI:106913]	Abi2	329165	643.769	-0.361048	0.139334	-2.59125	0.00956285	0.0221266	non-DEG	428.597	-0.51654	0.109424	-4.72053	2.3523e-06	1.81086e-05	non-DEG	660.077	0.599136	0.485474	1.23413	0.217156	0.647408	non-DEG	FALSE	TRUE	FALSE
ENSMUSG00000027520	protein_coding	1	63273265	63314576	Zdbf2	zinc finger, DBF-type containing 2 [Source:MGI Symbol;Acc:MGI:1921134]	Zdbf2	73884	75.2624	4.50231	0.993832	4.53025	NA	NA	non-DEG	34.7867	2.87344	0.63683	4.51209	6.41923e-06	4.39645e-05	up	4.38988	4.16404	2.27216	1.83264	0.0668564	NA	non-DEG	FALSE	FALSE	FALSE
ENSMUSG00000028033	protein_coding	1	21398403	21961942	Kcnq5	potassium voltage-gated channel, subfamily Q, member 5 [Source:MGI Symbol;Acc:MGI:1924937]	Kcnq5	226922	152.215	4.90596	0.418872	11.7123	1.10225e-31	2.48297e-29	up	95.4487	3.97354	0.617546	6.4344	1.23958e-10	2.46922e-09	up	178.988	3.8369	1.25868	3.04834	0.00230107	0.0627257	non-DEG	FALSE	FALSE	FALSE
ENSMUSG00000028354	protein_coding	1	174501825	174822717	Fmn2	formin 2 [Source:MGI Symbol;Acc:MGI:1859252]	Fmn2	54418	16.3881	-0.0351339	1.09581	-0.0320621	0.974423	0.982079	non-DEG	17.0994	3.51266	1.23492	2.84444	0.00444895	0.0131133	up	24.8678	7.65668	2.74121	2.79317	NA	NA	non-DEG	FALSE	FALSE	FALSE
ENSMUSG00000030768	protein_coding	1	183086264	183221529	Disp1	dispatched homolog 1 (Drosophila) [Source:MGI Symbol;Acc:MGI:1916147]	Disp1	68897	224.743	-0.326926	0.169446	-1.92938	0.053684	0.0970053	non-DEG	154.308	-0.766275	0.278483	-2.75161	0.00593036	0.0168108	down	288.702	0.0635841	0.69861	0.0910151	0.927481	0.985076	non-DEG	FALSE	FALSE	FALSE
ENSMUSG00000031506	protein_coding	1	135132700	135145317	Ptpn7	protein tyrosine phosphatase, non-receptor type 7 [Source:MGI Symbol;Acc:MGI:2156893]	Ptpn7	320139	78.2737	-2.37719	0.396196	-6.00004	1.97265e-09	1.91291e-08	down	10.1346	-2.12133	0.73946	-2.86876	0.00412082	0.0122692	down	3.22433	4.71843	3.68937	1.27892	NA	NA	non-DEG	FALSE	FALSE	FALSE
ENSMUSG00000032487	protein_coding	1	150100031	150108227	Ptgs2	prostaglandin-endoperoxide synthase 2 [Source:MGI Symbol;Acc:MGI:97798]	Ptgs2	19225	199.125	-0.742019	0.438246	-1.69316	0.0904255	0.150553	non-DEG	1331.67	-1.83261	0.576947	-3.1764	0.00149116	0.00511832	down	788.413	-0.232546	1.77285	-0.131171	0.89564	0.978833	non-DEG	FALSE	TRUE	FALSE
ENSMUSG00000032649	protein_coding	1	152399830	152510695	Colgalt2	collagen beta(1-O)galactosyltransferase 2 [Source:MGI Symbol;Acc:MGI:2138232]	Colgalt2	269132	92.2731	1.40441	0.678132	2.071	0.0383592	0.0731714	non-DEG	40.2877	0.725786	0.937517	0.774158	0.438838	0.563026	non-DEG	392.212	7.89354	3.52663	2.23827	NA	NA	non-DEG	FALSE	FALSE	FALSE
ENSMUSG00000032666	protein_coding	1	151852403	152090125	1700025G04Rik	RIKEN cDNA 1700025G04 gene [Source:MGI Symbol;Acc:MGI:1916649]	1700025G04Rik	69399	1522.98	-1.97389	0.25824	-7.64363	2.11187e-14	4.82382e-13	down	1154	-1.76826	0.233019	-7.58848	3.23691e-14	1.36843e-12	down	1989.3	-1.04643	0.770072	-1.35887	0.174187	0.592356	non-DEG	FALSE	FALSE	TRUE
ENSMUSG00000032719	protein_coding	1	15853862	15892722	Sbspon	somatomedin B and thrombospondin, type 1 domain containing [Source:MGI Symbol;Acc:MGI:2684952]	Sbspon	226866	24.1668	-0.798056	0.450386	-1.77194	0.0764049	0.130593	non-DEG	11.0833	-1.96534	0.543773	-3.61426	0.000301208	0.00127277	down	5.09562	1.2853	1.69841	0.756763	0.449192	NA	non-DEG	FALSE	TRUE	FALSE
ENSMUSG00000032769	protein_coding	1	14872648	14918862	Trpa1	transient receptor potential cation channel, subfamily A, member 1 [Source:MGI Symbol;Acc:MGI:3522699]	Trpa1	277328	2.3097	-0.164088	0.934945	-0.175506	0.860682	0.899512	non-DEG	0.776922	2.64861	1.91208	1.3852	0.16599	0.267188	non-DEG	8.94103	-6.28201	3.23827	-1.93993	NA	NA	non-DEG	FALSE	FALSE	FALSE
ENSMUSG00000032883	protein_coding	1	78657825	78707743	Acsl3	acyl-CoA synthetase long-chain family member 3 [Source:MGI Symbol;Acc:MGI:1921455]	Acsl3	74205	1003.65	-0.227699	0.163458	-1.39301	0.163617	0.244496	non-DEG	1216.12	-0.954537	0.169502	-5.63143	1.78723e-08	2.29309e-07	down	1748.46	-0.0798295	0.388795	-0.205325	0.837318	0.965973	non-DEG	FALSE	FALSE	FALSE
ENSMUSG00000032908	protein_coding	1	78310345	78420289	Sgpp2	sphingosine-1-phosphate phosphotase 2 [Source:MGI Symbol;Acc:MGI:3589109]	Sgpp2	433323	58.4034	4.38324	0.58528	7.48912	6.93364e-14	1.45022e-12	up	33.2505	5.63842	0.849834	6.63474	3.25083e-11	7.40425e-10	up	58.7739	-7.02526	1.67028	-4.20604	2.5989e-05	0.00300642	down	FALSE	FALSE	FALSE
ENSMUSG00000032968	protein_coding	1	75507077	75510366	Inha	inhibin alpha [Source:MGI Symbol;Acc:MGI:96569]	Inha	16322	40.4016	0.999831	0.544889	1.83492	0.0665168	0.11632	non-DEG	21.8157	0.385352	0.492116	0.783051	0.433597	0.55811	non-DEG	6.48084	1.92839	2.35338	0.819411	NA	NA	non-DEG	FALSE	FALSE	FALSE
ENSMUSG00000032997	protein_coding	1	75474569	75479307	Chpf	chondroitin polymerizing factor [Source:MGI Symbol;Acc:MGI:106576]	Chpf	74241	463.351	-0.494684	0.206466	-2.39596	0.0165771	0.0356304	non-DEG	417.393	-0.614153	0.187764	-3.27087	0.00107218	0.00384879	down	437.029	-0.0339295	0.585785	-0.0579215	0.953811	0.990806	non-DEG	FALSE	FALSE	TRUE
ENSMUSG00000033007	protein_coding	1	75450436	75474343	Asic4	acid-sensing (proton-gated) ion channel family member 4 [Source:MGI Symbol;Acc:MGI:2652846]	Asic4	241118	0.64146	2.32722	3.04658	0.763881	0.444938	0.546942	non-DEG	0.322851	-0.311069	2.04432	-0.152162	0.879059	NA	non-DEG	0	NA	NA	NA	NA	NA	non-DEG	FALSE	FALSE	FALSE
ENSMUSG00000033021	protein_coding	1	75435930	75443179	Gmppa	GDP-mannose pyrophosphorylase A [Source:MGI Symbol;Acc:MGI:1916330]	Gmppa	69080	661.269	-0.0569415	0.0654852	-0.869533	0.384556	0.488011	non-DEG	461.912	0.0727058	0.114758	0.633559	0.526368	0.644221	non-DEG	701.421	0.0449206	0.217956	0.2061	0.836713	0.965905	non-DEG	FALSE	FALSE	FALSE
ENSMUSG00000033061	protein_coding	1	75272199	75278415	Resp18	regulated endocrine-specific protein 18 [Source:MGI Symbol;Acc:MGI:1098222]	Resp18	19711	0.0697371	0.272331	3.07556	0.0885469	0.929442	NA	non-DEG	0.0447683	0.497045	3.05092	0.162916	0.870584	NA	non-DEG	0.151607	-1.391	3.81694	-0.364428	0.715538	NA	non-DEG	FALSE	FALSE	FALSE
ENSMUSG00000033124	protein_coding	1	75180860	75192196	Atg9a	autophagy related 9A [Source:MGI Symbol;Acc:MGI:2138446]	Atg9a	245860	362.058	-0.528456	0.152713	-3.46045	0.000539279	0.00172693	non-DEG	303.128	-0.711738	0.13625	-5.22375	1.75336e-07	1.77338e-06	down	425.83	-0.0466368	0.270121	-0.172651	0.862925	0.972138	non-DEG	FALSE	TRUE	FALSE
ENSMUSG00000033159	protein_coding	1	75134554	75142711	Cnppd1	cyclin Pas1/PHO80 domain containing 1 [Source:MGI Symbol;Acc:MGI:1916421]	Cnppd1	69171	768.387	-0.448347	0.085204	-5.26204	1.42464e-07	9.95015e-07	non-DEG	670.104	-0.535916	0.0951176	-5.63425	1.75826e-08	2.25757e-07	non-DEG	804.978	0.107802	0.375187	0.28733	0.77386	0.950507	non-DEG	FALSE	FALSE	FALSE
ENSMUSG00000033227	protein_coding	1	74771892	74785322	Wnt6	wingless-related MMTV integration site 6 [Source:MGI Symbol;Acc:MGI:98960]	Wnt6	22420	10.5006	0.467755	0.715262	0.653963	0.513135	0.610331	non-DEG	7.43249	-1.21411	0.700862	-1.73231	0.0832183	0.152596	non-DEG	44.727	0.38453	1.44676	0.265787	0.790403	0.95496	non-DEG	FALSE	FALSE	FALSE
ENSMUSG00000033257	protein_coding	1	74661745	74703730	Ttll4	tubulin tyrosine ligase-like family, member 4 [Source:MGI Symbol;Acc:MGI:1914784]	Ttll4	67534	1989.42	0.746818	0.136105	5.48706	4.08688e-08	3.15334e-07	up	1239.87	0.63603	0.138243	4.6008	4.20872e-06	3.02839e-05	up	1806.99	0.315512	0.181113	1.74207	0.0814967	0.426896	non-DEG	FALSE	TRUE	TRUE
ENSMUSG00000033276	protein_coding	1	74601445	74636894	Stk36	serine/threonine kinase 36 [Source:MGI Symbol;Acc:MGI:1920831]	Stk36	269209	78.3639	-1.21847	0.20755	-5.87074	4.33864e-09	3.99759e-08	down	56.4493	-0.922447	0.234516	-3.93341	8.37478e-05	0.000416002	down	62.8036	0.464793	0.58058	0.800567	0.423382	0.814084	non-DEG	FALSE	FALSE	FALSE
ENSMUSG00000033364	protein_coding	1	74435511	74544284	Usp37	ubiquitin specific peptidase 37 [Source:MGI Symbol;Acc:MGI:2442483]	Usp37	319651	767.909	0.00537766	0.121102	0.0444061	0.964581	0.975079	non-DEG	557.043	0.0395435	0.134633	0.293712	0.768978	0.841223	non-DEG	1163.18	-0.0306177	0.364088	-0.0840943	0.932981	0.986897	non-DEG	FALSE	FALSE	FALSE
ENSMUSG00000033488	protein_coding	1	157458580	157489060	BC026585	cDNA sequence BC026585 [Source:MGI Symbol;Acc:MGI:2448516]	BC026585	226527	87.4165	-0.236665	0.346628	-0.682762	0.494757	0.593147	non-DEG	59.6182	0.445319	0.509815	0.873493	0.382395	0.50835	non-DEG	98.861	2.17901	2.07149	1.0519	0.292844	0.723362	non-DEG	FALSE	FALSE	FALSE
ENSMUSG00000033544	protein_coding	1	156838562	156861078	Angptl1	angiopoietin-like 1 [Source:MGI Symbol;Acc:MGI:1919963]	Angptl1	72713	9.2547	-0.107533	0.796796	-0.134957	0.892646	0.923024	non-DEG	10.1754	-2.34733	1.0204	-2.30039	0.0214259	0.0499626	down	4.36984	5.14655	3.68648	1.39606	0.162696	NA	non-DEG	FALSE	FALSE	FALSE
ENSMUSG00000033557	protein_coding	1	156678532	156719086	Fam20b	family with sequence similarity 20, member B [Source:MGI Symbol;Acc:MGI:2443990]	Fam20b	215015	1120.06	-0.848619	0.118928	-7.13557	9.63848e-13	1.65989e-11	down	885.371	-0.902844	0.13649	-6.61474	3.72211e-11	8.33761e-10	down	1480.75	-0.0874762	0.509243	-0.171777	0.863613	0.972149	non-DEG	FALSE	FALSE	FALSE
ENSMUSG00000033569	protein_coding	1	25067476	25829707	Bai3	brain-specific angiogenesis inhibitor 3 [Source:MGI Symbol;Acc:MGI:2441837]	Bai3	210933	5.90049	2.52408	0.935173	2.69906	0.00695365	0.0167479	up	4.96967	2.16544	1.14448	1.89207	0.0584813	0.114552	non-DEG	22.9586	7.54142	2.91114	2.59053	NA	NA	non-DEG	FALSE	FALSE	FALSE
ENSMUSG00000033671	protein_coding	1	155844966	155972890	Cep350	centrosomal protein 350 [Source:MGI Symbol;Acc:MGI:1921331]	Cep350	74081	777.705	-1.06514	0.161951	-6.57691	4.80335e-11	6.17691e-10	down	566.806	-0.497316	0.213877	-2.32525	0.0200587	0.0472117	non-DEG	868.939	-0.14736	0.300767	-0.489946	0.624172	0.907888	non-DEG	FALSE	FALSE	FALSE
ENSMUSG00000033684	protein_coding	1	155778155	155812883	Qsox1	quiescin Q6 sulfhydryl oxidase 1 [Source:MGI Symbol;Acc:MGI:1330818]	Qsox1	104009	1105.58	-0.801017	0.313541	-2.55474	0.0106267	0.0242475	down	934.381	-0.701405	0.296921	-2.36227	0.0181636	0.0434178	down	807.173	0.212894	0.446907	0.476372	0.63381	0.910071	non-DEG	FALSE	FALSE	FALSE
ENSMUSG00000033701	protein_coding	1	155558120	155687233	Acbd6	acyl-Coenzyme A binding domain containing 6 [Source:MGI Symbol;Acc:MGI:1919732]	Acbd6	72482	473.79	0.43418	0.109848	3.95255	7.73212e-05	0.000303129	non-DEG	447.367	0.233909	0.0990528	2.36145	0.0182035	0.0435012	non-DEG	629.104	0.775482	0.455357	1.70302	0.0885645	0.439469	non-DEG	FALSE	FALSE	TRUE
ENSMUSG00000033722	protein_coding	1	155212471	155244444	BC034090	cDNA sequence BC034090 [Source:MGI Symbol;Acc:MGI:2672904]	BC034090	207792	93.191	-0.229413	0.392253	-0.584861	0.558641	0.650674	non-DEG	65.7211	-0.973464	0.559707	-1.73924	0.0819926	0.15085	non-DEG	6.01206	4.61451	1.80004	2.56357	0.0103603	0.152898	non-DEG	FALSE	FALSE	FALSE
ENSMUSG00000033740	protein_coding	1	6487231	6860940	St18	suppression of tumorigenicity 18 [Source:MGI Symbol;Acc:MGI:2446700]	St18	240690	10.8236	0.877932	0.733936	1.1962	0.23162	0.325975	non-DEG	4.88388	1.37213	1.25031	1.09743	0.272454	0.393052	non-DEG	82.4375	3.95729	2.6604	1.48748	NA	NA	non-DEG	FALSE	FALSE	FALSE
ENSMUSG00000033774	protein_coding	1	5913707	5917398	Npbwr1	neuropeptides B/W receptor 1 [Source:MGI Symbol;Acc:MGI:891989]	Npbwr1	226304	2.71986	-0.0670281	0.903383	-0.0741968	NA	NA	non-DEG	1.57259	0.427399	1.50244	0.28447	0.77605	0.846544	non-DEG	1.44009	3.54133	3.70351	0.956208	0.338967	NA	non-DEG	FALSE	FALSE	FALSE
ENSMUSG00000033793	protein_coding	1	5083173	5162549	Atp6v1h	ATPase, H+ transporting, lysosomal V1 subunit H [Source:MGI Symbol;Acc:MGI:1914864]	Atp6v1h	108664	749.34	-0.145782	0.13828	-1.05425	0.291767	0.392751	non-DEG	689.722	-0.379562	0.126826	-2.99278	0.00276448	0.00872136	non-DEG	1259.24	-0.0238198	0.447871	-0.0531845	0.957585	0.992031	non-DEG	FALSE	FALSE	FALSE
ENSMUSG00000033813	protein_coding	1	4857814	4897909	Tcea1	transcription elongation factor A (SII) 1 [Source:MGI Symbol;Acc:MGI:1196624]	Tcea1	21399	1719.26	0.0672216	0.0900075	0.746845	0.455157	0.55612	non-DEG	1255.26	-0.124118	0.0897861	-1.38238	0.166856	0.268288	non-DEG	3176.61	-0.1249	0.287236	-0.434832	0.663685	0.921646	non-DEG	FALSE	TRUE	FALSE
ENSMUSG00000033845	protein_coding	1	4773206	4785739	Mrpl15	mitochondrial ribosomal protein L15 [Source:MGI Symbol;Acc:MGI:1351639]	Mrpl15	27395	952.782	0.780817	0.126069	6.19357	5.88148e-10	6.27465e-09	up	590.749	0.701156	0.132665	5.28518	1.2558e-07	1.31777e-06	up	1364.67	0.335339	0.351495	0.954037	0.340065	0.757743	non-DEG	FALSE	TRUE	FALSE
ENSMUSG00000033849	protein_coding	1	143640664	143654614	B3galt2	UDP-Gal:betaGlcNAc beta 1,3-galactosyltransferase, polypeptide 2 [Source:MGI Symbol;Acc:MGI:1349461]	B3galt2	26878	1.48524	0.207458	0.760377	0.272835	0.78498	0.841577	non-DEG	1.19096	2.0735	1.53639	1.34959	0.177146	0.280812	non-DEG	7.83894	5.00054	3.68287	1.35778	NA	NA	non-DEG	FALSE	FALSE	FALSE
ENSMUSG00000033952	protein_coding	1	139454773	139494090	Aspm	asp (abnormal spindle)-like, microcephaly associated (Drosophila) [Source:MGI Symbol;Acc:MGI:1334448]	Aspm	12316	741.994	-0.0521741	0.159527	-0.327054	0.743627	0.807715	non-DEG	322.679	0.379011	0.250938	1.51038	0.130947	0.220884	non-DEG	1530.97	-0.926958	0.462772	-2.00306	0.0451711	0.318235	non-DEG	FALSE	FALSE	FALSE
ENSMUSG00000033964	protein_coding	1	139422383	139453005	Zbtb41	zinc finger and BTB domain containing 41 homolog [Source:MGI Symbol;Acc:MGI:2444487]	Zbtb41	226470	880.43	-0.102103	0.144461	-0.706788	0.479698	0.579208	non-DEG	595.902	0.00146304	0.120433	0.0121481	0.990307	0.994254	non-DEG	1312.15	0.0542544	0.284246	0.190871	0.848627	0.969798	non-DEG	FALSE	FALSE	FALSE
ENSMUSG00000034000	protein_coding	1	94020451	94028334	Neu4	sialidase 4 [Source:MGI Symbol;Acc:MGI:2661364]	Neu4	241159	24.8791	7.70279	1.80546	4.2664	1.98656e-05	8.85636e-05	up	2.87133	4.9247	1.96063	2.5118	0.0120118	0.0306405	non-DEG	18.6308	6.46967	3.54592	1.82454	NA	NA	non-DEG	FALSE	FALSE	FALSE
ENSMUSG00000034066	protein_coding	1	93512079	93621976	Farp2	FERM, RhoGEF and pleckstrin domain protein 2 [Source:MGI Symbol;Acc:MGI:2385126]	Farp2	227377	458.981	0.0460772	0.198201	0.232478	0.816167	0.865925	non-DEG	396.178	0.00529604	0.18967	0.0279224	0.977724	0.986002	non-DEG	441.163	0.657923	0.552725	1.19033	0.233918	0.665176	non-DEG	TRUE	TRUE	TRUE
ENSMUSG00000034088	protein_coding	1	93405940	93478815	Hdlbp	high density lipoprotein (HDL) binding protein [Source:MGI Symbol;Acc:MGI:99256]	Hdlbp	110611	9197.83	-0.891394	0.098575	-9.0428	1.52704e-19	7.85486e-18	down	8101.79	-0.758091	0.0917525	-8.26234	1.42841e-16	9.32649e-15	down	12981.4	-0.511217	0.352202	-1.45149	0.146644	0.554629	non-DEG	FALSE	TRUE	FALSE
ENSMUSG00000034107	protein_coding	1	93373930	93404303	Ano7	anoctamin 7 [Source:MGI Symbol;Acc:MGI:3052714]	Ano7	404545	3.97787	0.331675	0.534559	0.620465	0.534952	0.629858	non-DEG	3.01393	0.515187	0.544107	0.946847	0.343717	0.469061	non-DEG	5.86358	3.21682	2.57629	1.24862	NA	NA	non-DEG	FALSE	FALSE	FALSE
ENSMUSG00000034159	protein_coding	1	93151349	93160948	2310007B03Rik	RIKEN cDNA 2310007B03 gene [Source:MGI Symbol;Acc:MGI:1919124]	2310007B03Rik	71874	34.1148	-0.482866	0.646349	-0.747067	0.455023	0.556096	non-DEG	48.5522	0.0215753	0.70497	0.0306046	0.975585	0.984802	non-DEG	140.635	-0.00688799	1.82555	-0.00377311	0.99699	0.999638	non-DEG	FALSE	FALSE	FALSE
ENSMUSG00000034212	protein_coding	1	92870129	92902906	Ankmy1	ankyrin repeat and MYND domain containing 1 [Source:MGI Symbol;Acc:MGI:3045261]	Ankmy1	241158	4.2977	-1.4988	0.427241	-3.50809	0.000451335	0.00147347	non-DEG	2.40004	-0.94004	0.594565	-1.58105	0.113866	0.197417	non-DEG	9.33584	0.111256	1.02793	0.108233	0.913811	0.983568	non-DEG	FALSE	FALSE	FALSE
ENSMUSG00000034220	protein_coding	1	92831645	92860779	Gpc1	glypican 1 [Source:MGI Symbol;Acc:MGI:1194891]	Gpc1	14733	1125.94	-0.449363	0.295265	-1.5219	0.128035	0.200257	non-DEG	721.45	-0.170178	0.428937	-0.396744	0.691556	0.782506	non-DEG	1701.25	-1.26621	0.505774	-2.5035	0.0122972	0.165408	non-DEG	FALSE	FALSE	FALSE
ENSMUSG00000034292	protein_coding	1	91494647	91529307	Traf3ip1	TRAF3 interacting protein 1 [Source:MGI Symbol;Acc:MGI:1921269]	Traf3ip1	74019	278.901	-0.140902	0.159479	-0.883519	0.376956	0.480462	non-DEG	131.546	0.000372539	0.142417	0.00261583	0.997913	0.998819	non-DEG	242.192	-0.282968	0.341565	-0.828446	0.407418	0.805474	non-DEG	FALSE	TRUE	FALSE
ENSMUSG00000034343	protein_coding	1	91250304	91290337	Ube2f	ubiquitin-conjugating enzyme E2F (putative) [Source:MGI Symbol;Acc:MGI:1915171]	Ube2f	67921	895.995	-0.802534	0.165281	-4.85556	1.20047e-06	6.97088e-06	down	880.069	-0.786517	0.169527	-4.63948	3.4928e-06	2.56668e-05	down	1538.16	-0.754367	0.673778	-1.11961	0.26288	0.69615	non-DEG	FALSE	FALSE	FALSE
ENSMUSG00000034353	protein_coding	1	91179822	91225196	Ramp1	receptor (calcitonin) activity modifying protein 1 [Source:MGI Symbol;Acc:MGI:1858418]	Ramp1	51801	102.845	-1.74244	0.423213	-4.11716	3.83569e-05	0.000160968	down	111.83	-0.235546	0.592354	-0.397644	0.690893	0.781983	non-DEG	481.061	-1.09432	1.3763	-0.795119	0.426545	0.815643	non-DEG	FALSE	FALSE	FALSE
ENSMUSG00000034432	protein_coding	1	90602981	90613341	Cops8	COP9 (constitutive photomorphogenic) homolog, subunit 8 (Arabidopsis thaliana) [Source:MGI Symbol;Acc:MGI:1915363]	Cops8	108679	969.994	0.152997	0.0754389	2.0281	0.0425505	0.0798529	non-DEG	713.846	0.11113	0.0819895	1.35541	0.175286	0.27874	non-DEG	1080.94	-0.162691	0.296375	-0.548935	0.58305	0.89469	non-DEG	FALSE	TRUE	FALSE
ENSMUSG00000034486	protein_coding	1	89927956	89931179	Gbx2	gastrulation brain homeobox 2 [Source:MGI Symbol;Acc:MGI:95668]	Gbx2	14472	1.98428	-0.351767	0.75558	-0.465559	0.641532	0.723111	non-DEG	0.160014	0.0963036	3.05092	0.0315654	0.974819	NA	non-DEG	0	NA	NA	NA	NA	NA	non-DEG	FALSE	FALSE	FALSE
ENSMUSG00000035131	protein_coding	1	146494760	146902472	Brinp3	bone morphogenetic protein/retinoic acid inducible neural specific 3 [Source:MGI Symbol;Acc:MGI:2443035]	Brinp3	215378	29.0285	-2.26085	0.799054	-2.82941	0.00466334	0.0117895	down	2.66631	-1.05603	1.0553	-1.0007	0.316972	0.441591	non-DEG	5.12996	1.46205	1.93689	0.754843	0.450343	0.826393	non-DEG	FALSE	FALSE	FALSE
ENSMUSG00000036086	protein_coding	1	127954184	128103047	Zranb3	zinc finger, RAN-binding domain containing 3 [Source:MGI Symbol;Acc:MGI:1918362]	Zranb3	226409	288.2	-0.264987	0.145389	-1.82261	0.0683628	0.119017	non-DEG	181.072	-0.000577474	0.162594	-0.00355163	0.997166	0.998355	non-DEG	460.438	0.397162	0.431643	0.920116	0.357512	0.771478	non-DEG	FALSE	FALSE	FALSE
ENSMUSG00000036104	protein_coding	1	127868773	127943868	Rab3gap1	RAB3 GTPase activating protein subunit 1 [Source:MGI Symbol;Acc:MGI:2445001]	Rab3gap1	226407	914.409	-0.547507	0.0890692	-6.14699	7.89691e-10	8.19289e-09	non-DEG	811.617	-0.56789	0.0888695	-6.39016	1.65711e-10	3.23717e-09	non-DEG	1373.17	-0.155425	0.271349	-0.572785	0.56679	0.886201	non-DEG	FALSE	FALSE	FALSE
ENSMUSG00000036155	protein_coding	1	127205015	127488336	Mgat5	mannoside acetylglucosaminyltransferase 5 [Source:MGI Symbol;Acc:MGI:894701]	Mgat5	107895	881.876	-0.534094	0.19925	-2.68052	0.00735088	0.01759	non-DEG	459.283	-0.737213	0.195901	-3.7632	0.000167752	0.00076357	down	782.819	-0.823523	0.558313	-1.47502	0.140207	0.542999	non-DEG	FALSE	FALSE	FALSE
ENSMUSG00000036206	protein_coding	1	89070415	89155068	Sh3bp4	SH3-domain binding protein 4 [Source:MGI Symbol;Acc:MGI:2138297]	Sh3bp4	98402	1371.15	-1.59197	0.152367	-10.4483	1.49232e-25	1.75128e-23	down	1021.44	-1.46488	0.159126	-9.20581	3.39097e-20	4.39554e-18	down	1930.02	0.0946448	0.670659	0.141122	0.887774	0.976806	non-DEG	FALSE	TRUE	FALSE
ENSMUSG00000036251	protein_coding	1	88277661	88389293	Trpm8	transient receptor potential cation channel, subfamily M, member 8 [Source:MGI Symbol;Acc:MGI:2181435]	Trpm8	171382	0.292197	-0.27443	1.67306	-0.164029	0.869709	NA	non-DEG	0.208633	0.0963072	2.52407	0.0381556	0.969564	NA	non-DEG	0.151607	-1.391	3.81694	-0.364428	0.715538	NA	non-DEG	FALSE	FALSE	FALSE
ENSMUSG00000036480	protein_coding	1	87183313	87188405	Prss56	protease, serine 56 [Source:MGI Symbol;Acc:MGI:1916703]	Prss56	69453	2.083	3.98961	1.30086	3.06691	0.00216283	0.00595242	up	1.75448	0.643069	0.952853	0.674888	0.499747	0.61964	non-DEG	0.985478	-1.0322	2.13083	-0.484413	0.628093	NA	non-DEG	FALSE	FALSE	FALSE
ENSMUSG00000036500	protein_coding	1	87124973	87127912	Akp3	alkaline phosphatase 3, intestine, not Mn requiring [Source:MGI Symbol;Acc:MGI:87984]	Akp3	11648	0.0970574	0.681979	3.07556	0.221741	0.824515	NA	non-DEG	0.272878	0.0173232	1.73084	0.0100085	0.992014	NA	non-DEG	0.261045	0.957862	3.80315	0.25186	0.801149	NA	non-DEG	FALSE	FALSE	FALSE
ENSMUSG00000036707	protein_coding	1	85793441	85851576	Cab39	calcium binding protein 39 [Source:MGI Symbol;Acc:MGI:107438]	Cab39	12283	1839.39	-0.494135	0.127544	-3.87422	0.000106965	0.000404926	non-DEG	1502.29	-0.53561	0.116084	-4.61398	3.95034e-06	2.86701e-05	non-DEG	2387.96	-0.329822	0.320772	-1.02822	0.303849	0.730927	non-DEG	FALSE	FALSE	FALSE
ENSMUSG00000036766	protein_coding	1	84369839	84696221	Dner	delta/notch-like EGF-related receptor [Source:MGI Symbol;Acc:MGI:2152889]	Dner	227325	1.20813	-0.052526	1.07908	-0.0486766	0.961177	0.972943	non-DEG	0.773868	-0.319193	1.58139	-0.201844	0.840039	0.892679	non-DEG	3.37343	-0.218268	1.7784	-0.122733	0.902319	NA	non-DEG	FALSE	FALSE	FALSE
ENSMUSG00000036815	protein_coding	1	123321471	124045559	Dpp10	dipeptidylpeptidase 10 [Source:MGI Symbol;Acc:MGI:2442409]	Dpp10	269109	177.221	-5.96713	0.88906	-6.71173	1.92327e-11	2.64136e-10	down	198.625	-6.87239	0.941422	-7.30002	2.8773e-13	1.00047e-11	down	26.9057	21.1771	3.67946	5.7555	NA	NA	non-DEG	FALSE	FALSE	FALSE
ENSMUSG00000036907	protein_coding	1	120340582	120343174	C1ql2	complement component 1, q subcomponent-like 2 [Source:MGI Symbol;Acc:MGI:3032521]	C1ql2	226359	6.15417	4.22032	0.83006	5.08436	3.68876e-07	2.35403e-06	non-DEG	4.05625	2.19476	0.733536	2.99202	0.00277134	0.00874144	non-DEG	2.86671	3.49158	2.39026	1.46075	0.144084	NA	non-DEG	FALSE	TRUE	FALSE
ENSMUSG00000036962	protein_coding	1	119923341	119997234	Gm101	predicted gene 101 [Source:MGI Symbol;Acc:MGI:2684947]	Gm101	226356	0.708606	0.7327	1.015	0.72187	0.470375	0.5701	non-DEG	0.438836	1.16177	1.51005	0.769357	0.441681	NA	non-DEG	0.29944	-0.669663	3.81694	-0.175445	0.86073	NA	non-DEG	FALSE	FALSE	FALSE
ENSMUSG00000036975	protein_coding	1	119907890	119913208	Tmem177	transmembrane protein 177 [Source:MGI Symbol;Acc:MGI:1913593]	Tmem177	66343	198.06	0.721787	0.16436	4.39151	1.12568e-05	5.29294e-05	up	64.0706	0.51645	0.279381	1.84855	0.064523	0.124097	non-DEG	274.009	0.842103	0.384513	2.19005	0.0285204	0.254447	non-DEG	FALSE	FALSE	FALSE
ENSMUSG00000037035	protein_coding	1	119415465	119422248	Inhbb	inhibin beta-B [Source:MGI Symbol;Acc:MGI:96571]	Inhbb	16324	1005.41	-1.80976	0.33837	-5.34847	8.87014e-08	6.42176e-07	down	822.81	-2.45654	0.389876	-6.30082	2.96081e-10	5.48278e-09	down	1185.37	-1.36865	1.09543	-1.24942	0.211512	0.641137	non-DEG	TRUE	TRUE	TRUE
ENSMUSG00000037138	protein_coding	1	38177326	38664955	Aff3	AF4/FMR2 family, member 3 [Source:MGI Symbol;Acc:MGI:106927]	Aff3	16764	146.74	1.99741	0.413239	4.83354	1.34125e-06	7.70395e-06	up	67.863	0.556545	0.496628	1.12065	0.262438	0.381853	non-DEG	175.788	4.75886	1.58026	3.01143	0.00260017	0.0683389	non-DEG	FALSE	FALSE	FALSE
ENSMUSG00000037216	protein_coding	1	37871738	37877387	Lipt1	lipoyltransferase 1 [Source:MGI Symbol;Acc:MGI:3645211]	Lipt1	623661	102.422	0.591834	0.162453	3.6431	0.000269369	0.000927786	up	37.3121	0.213316	0.191985	1.11111	0.266522	0.386369	non-DEG	178.808	0.0416066	0.531546	0.0782746	0.93761	0.987724	non-DEG	FALSE	TRUE	FALSE
ENSMUSG00000037318	protein_coding	1	193175506	193201703	Traf3ip3	TRAF3 interacting protein 3 [Source:MGI Symbol;Acc:MGI:2441706]	Traf3ip3	215243	13.6176	-2.33886	0.307061	-7.61693	2.5977e-14	5.83159e-13	down	2.73185	-2.13602	0.80333	-2.65896	0.00783827	0.0213242	non-DEG	3.48959	3.00363	2.14824	1.39818	0.162059	NA	non-DEG	FALSE	FALSE	FALSE
ENSMUSG00000037351	protein_coding	1	36698116	36714422	Actr1b	ARP1 actin-related protein 1B, centractin beta [Source:MGI Symbol;Acc:MGI:1917446]	Actr1b	226977	1887.14	-0.252891	0.0546302	-4.62915	3.67166e-06	1.91172e-05	non-DEG	1533.91	-0.278928	0.0772328	-3.61152	0.000304407	0.00128321	non-DEG	2454.18	-0.0407351	0.266994	-0.15257	0.878738	0.975027	non-DEG	FALSE	FALSE	FALSE
ENSMUSG00000037375	protein_coding	1	192512828	192771213	Hhat	hedgehog acyltransferase [Source:MGI Symbol;Acc:MGI:2444681]	Hhat	226861	97.9326	-1.22934	0.216663	-5.67398	1.39514e-08	1.17096e-07	down	87.1957	-0.719353	0.302781	-2.37582	0.0175099	0.042095	down	122.718	-0.373667	0.72957	-0.512174	0.608529	0.903164	non-DEG	FALSE	FALSE	FALSE
ENSMUSG00000037395	protein_coding	1	192098656	192138010	Rcor3	REST corepressor 3 [Source:MGI Symbol;Acc:MGI:2441920]	Rcor3	214742	290.716	-0.714228	0.12926	-5.5255	3.28541e-08	2.59104e-07	down	175.834	-0.984341	0.168777	-5.8322	5.47025e-09	7.82881e-08	down	388.062	-0.428588	0.324418	-1.3211	0.186468	0.610241	non-DEG	FALSE	FALSE	TRUE
ENSMUSG00000037408	protein_coding	1	36471620	36508764	Cnnm4	cyclin M4 [Source:MGI Symbol;Acc:MGI:2151060]	Cnnm4	94220	352.08	-0.729031	0.130245	-5.59739	2.17598e-08	1.76364e-07	down	365.857	-0.678658	0.183232	-3.70382	0.000212381	0.000936719	down	297.218	-0.523717	0.477999	-1.09564	0.273235	0.70615	non-DEG	FALSE	FALSE	FALSE
ENSMUSG00000037432	pseudogene	1	36372291	36422110	Fer1l5	fer-1-like 5 (C. elegans) [Source:MGI Symbol;Acc:MGI:3616091]	Fer1l5	NA	4.59321	-1.61444	0.475824	-3.39294	0.000691473	0.00215719	non-DEG	0.713407	-1.29804	1.08977	-1.19112	0.233607	NA	non-DEG	0.731909	-0.82209	2.80717	-0.292854	0.769634	NA	non-DEG	FALSE	FALSE	FALSE
ENSMUSG00000037434	protein_coding	1	191906767	191913247	Slc30a1	solute carrier family 30 (zinc transporter), member 1 [Source:MGI Symbol;Acc:MGI:1345281]	Slc30a1	22782	317.431	0.431644	0.119894	3.60021	0.000317958	0.00107753	non-DEG	450.218	-0.515027	0.349849	-1.47214	0.140983	0.234737	non-DEG	289.199	0.102271	0.504096	0.20288	0.839229	0.966235	non-DEG	FALSE	FALSE	FALSE
ENSMUSG00000037447	protein_coding	1	36307733	36324029	Arid5a	AT rich interactive domain 5A (MRF1-like) [Source:MGI Symbol;Acc:MGI:2443039]	Arid5a	214855	425.923	-1.73132	0.234808	-7.37335	1.66392e-13	3.24206e-12	down	1114.59	-0.943655	0.269987	-3.49518	0.000473734	0.00188308	down	519.08	-1.13453	0.562054	-2.01853	0.0435358	0.311657	non-DEG	FALSE	FALSE	FALSE
ENSMUSG00000037461	protein_coding	1	191575763	191622672	Ints7	integrator complex subunit 7 [Source:MGI Symbol;Acc:MGI:1924315]	Ints7	77065	1386.8	-0.0266045	0.134777	-0.197397	0.843517	0.887012	non-DEG	795.51	0.320837	0.150297	2.13469	0.032786	0.0709271	non-DEG	1343.71	-0.00463884	0.407535	-0.0113827	0.990918	0.998821	non-DEG	FALSE	TRUE	FALSE
ENSMUSG00000037470	protein_coding	1	36141530	36244305	Uggt1	UDP-glucose glycoprotein glucosyltransferase 1 [Source:MGI Symbol;Acc:MGI:2443162]	Uggt1	320011	2440.55	-0.734462	0.111604	-6.58095	4.67438e-11	6.02291e-10	down	1943.75	-0.59419	0.120408	-4.93479	8.02378e-07	6.90006e-06	down	2961.03	-0.0374491	0.263592	-0.142072	0.887023	0.976806	non-DEG	FALSE	TRUE	FALSE
ENSMUSG00000037474	protein_coding	1	191537365	191575534	Dtl	denticleless homolog (Drosophila) [Source:MGI Symbol;Acc:MGI:1924093]	Dtl	76843	1150.89	0.170265	0.185076	0.919971	0.357588	0.461296	non-DEG	546.2	0.638218	0.239805	2.6614	0.00778169	0.0211997	up	1615.89	0.034615	0.508912	0.0680176	0.945772	0.988929	non-DEG	TRUE	TRUE	TRUE
ENSMUSG00000037499	protein_coding	1	191306789	191318194	Nenf	neuron derived neurotrophic factor [Source:MGI Symbol;Acc:MGI:1913458]	Nenf	66208	232.836	-0.903997	0.250482	-3.60903	0.000307347	0.00104482	down	175.326	-0.590692	0.238975	-2.47177	0.0134445	0.0336571	down	498.74	-0.212546	0.459644	-0.462415	0.643784	0.912999	non-DEG	FALSE	FALSE	TRUE
ENSMUSG00000037503	protein_coding	1	34813219	34843065	Fam168b	family with sequence similarity 168, member B [Source:MGI Symbol;Acc:MGI:2448487]	Fam168b	214469	3201.65	-0.358738	0.0981716	-3.6542	0.000257989	0.000892586	non-DEG	2327.66	-0.317886	0.0941054	-3.37797	0.000730224	0.00274422	non-DEG	3657.42	0.113642	0.321721	0.35323	0.723916	0.937764	non-DEG	FALSE	TRUE	FALSE
ENSMUSG00000037509	protein_coding	1	34678188	34813309	Arhgef4	Rho guanine nucleotide exchange factor (GEF) 4 [Source:MGI Symbol;Acc:MGI:2442507]	Arhgef4	226970	249.068	1.39773	0.377317	3.70438	0.000211909	0.000746136	up	175.476	1.17425	0.487671	2.40787	0.0160457	0.0391244	up	162.229	0.676573	0.892974	0.757663	0.448653	0.825743	non-DEG	FALSE	FALSE	FALSE
ENSMUSG00000037568	protein_coding	1	190947648	190979296	Vash2	vasohibin 2 [Source:MGI Symbol;Acc:MGI:2444826]	Vash2	226841	179.11	2.31183	0.392747	5.88632	3.9489e-09	3.6574e-08	up	84.84	0.718673	0.482935	1.48814	0.136715	0.228667	non-DEG	272.499	0.612833	0.846695	0.723794	0.469192	0.836971	non-DEG	FALSE	FALSE	TRUE
ENSMUSG00000037624	protein_coding	1	189207931	189343832	Kcnk2	potassium channel, subfamily K, member 2 [Source:MGI Symbol;Acc:MGI:109366]	Kcnk2	16526	27.4598	-2.70332	0.415482	-6.50647	7.69389e-11	9.56757e-10	down	17.0603	-3.13682	0.434884	-7.213	5.47319e-13	1.77692e-11	down	69.3091	-5.99186	0.91236	-6.56743	5.11899e-11	1.00669e-07	down	FALSE	FALSE	FALSE
ENSMUSG00000037849	protein_coding	1	173468509	173491041	Gm4955	predicted gene 4955 [Source:MGI Symbol;Acc:MGI:3646410]	Gm4955	102639543	0.905579	-2.0921	0.758804	-2.7571	0.0058317	0.0143074	non-DEG	0.0427027	0.497045	3.05092	0.162916	0.870584	NA	non-DEG	0	NA	NA	NA	NA	NA	non-DEG	FALSE	FALSE	FALSE
ENSMUSG00000037860	protein_coding	1	173350879	173466040	Aim2	absent in melanoma 2 [Source:MGI Symbol;Acc:MGI:2686159]	Aim2	383619	52.2192	0.0639733	0.380628	0.168073	0.866526	0.903934	non-DEG	33.5554	3.70709	0.753067	4.92266	8.53769e-07	7.29544e-06	up	38.9081	5.0655	1.80247	2.81031	0.00494931	0.10049	non-DEG	FALSE	FALSE	FALSE
ENSMUSG00000037872	protein_coding	1	173331886	173333503	Ackr1	atypical chemokine receptor 1 (Duffy blood group) [Source:MGI Symbol;Acc:MGI:1097689]	Ackr1	13349	4.89872	-0.389952	0.594999	-0.655382	0.512222	0.609652	non-DEG	0.876838	-0.868788	1.26464	-0.686987	0.492091	0.612638	non-DEG	0.330701	1.49926	3.78013	0.396616	0.691651	NA	non-DEG	FALSE	FALSE	FALSE
ENSMUSG00000037995	protein_coding	1	172481788	172498878	Igsf9	immunoglobulin superfamily, member 9 [Source:MGI Symbol;Acc:MGI:2135283]	Igsf9	93842	1037.06	-0.122028	0.208023	-0.586611	0.557465	0.649537	non-DEG	615.895	-0.140867	0.204421	-0.6891	0.49076	0.611206	non-DEG	771.982	-0.35118	1.12313	-0.31268	0.754524	0.945637	non-DEG	TRUE	TRUE	TRUE
ENSMUSG00000038026	protein_coding	1	172321033	172329263	Kcnj9	potassium inwardly-rectifying channel, subfamily J, member 9 [Source:MGI Symbol;Acc:MGI:108007]	Kcnj9	16524	3.95499	3.38315	0.89188	3.79328	0.000148671	0.000543896	non-DEG	0.63154	2.32624	1.46817	1.58444	0.113093	NA	non-DEG	0.53511	2.06958	3.74785	0.552205	0.580808	NA	non-DEG	FALSE	FALSE	FALSE
ENSMUSG00000038034	protein_coding	1	172261641	172319841	Igsf8	immunoglobulin superfamily, member 8 [Source:MGI Symbol;Acc:MGI:2154090]	Igsf8	140559	1710.5	-0.834499	0.135375	-6.16437	7.07649e-10	7.39653e-09	down	1719.46	-0.746522	0.202461	-3.68724	0.0002267	0.000990456	down	2197.75	-0.819632	0.491302	-1.66828	0.0952594	0.456595	non-DEG	FALSE	FALSE	FALSE
ENSMUSG00000038079	protein_coding	1	59100590	59120408	Tmem237	transmembrane protein 237 [Source:MGI Symbol;Acc:MGI:2138365]	Tmem237	381259	277.098	-0.146895	0.129134	-1.13753	0.255315	0.352789	non-DEG	194.922	-0.0721477	0.163092	-0.442374	0.658218	0.755656	non-DEG	510.801	-0.0312682	0.378702	-0.0825667	0.934196	0.986938	non-DEG	FALSE	FALSE	FALSE
ENSMUSG00000038147	protein_coding	1	171839697	171890718	Cd84	CD84 antigen [Source:MGI Symbol;Acc:MGI:1336885]	Cd84	12523	139.655	-0.265113	0.224291	-1.18201	0.237203	0.332383	non-DEG	19.9965	0.6837	0.914876	0.747314	0.454874	0.578691	non-DEG	0.329977	-0.669663	3.81694	-0.175445	0.86073	NA	non-DEG	FALSE	FALSE	FALSE
ENSMUSG00000038174	protein_coding	1	58522806	58586323	Fam126b	family with sequence similarity 126, member B [Source:MGI Symbol;Acc:MGI:1098784]	Fam126b	213056	434.369	-1.15518	0.183274	-6.30301	2.91923e-10	3.28422e-09	down	328.373	-1.04068	0.155362	-6.69845	2.10649e-11	4.96461e-10	down	871.015	-0.763552	0.597043	-1.27889	0.200936	0.628086	non-DEG	FALSE	FALSE	FALSE
ENSMUSG00000038179	protein_coding	1	171634925	171649007	Slamf7	SLAM family member 7 [Source:MGI Symbol;Acc:MGI:1922595]	Slamf7	75345	2.67579	0.369467	0.481016	0.768098	0.442429	0.544541	non-DEG	0.438745	0.951204	2.45588	0.387317	0.698521	NA	non-DEG	0	NA	NA	NA	NA	NA	non-DEG	FALSE	FALSE	FALSE
ENSMUSG00000038209	protein_coding	1	171518122	171535294	Itln1	intelectin 1 (galactofuranose binding) [Source:MGI Symbol;Acc:MGI:1333831]	Itln1	493583	0.533967	-2.43661	1.73067	-1.4079	0.159161	0.239223	non-DEG	0.185151	-1.03188	2.59334	-0.397894	0.690708	NA	non-DEG	1.14392	-3.23896	3.6773	-0.880798	0.378427	NA	non-DEG	FALSE	FALSE	FALSE
ENSMUSG00000038235	protein_coding	1	171437535	171464603	F11r	F11 receptor [Source:MGI Symbol;Acc:MGI:1321398]	F11r	16456	1626.38	-1.23631	0.203626	-6.07145	1.2676e-09	1.26941e-08	down	1794.63	-1.09637	0.21411	-5.12059	3.04579e-07	2.92771e-06	down	2093.73	-1.40272	1.07924	-1.29972	0.193697	0.618517	non-DEG	FALSE	FALSE	FALSE
ENSMUSG00000038242	protein_coding	1	58210397	58268597	Aox4	aldehyde oxidase 4 [Source:MGI Symbol;Acc:MGI:1919122]	Aox4	71872	23.2404	5.9622	0.864483	6.89684	5.31701e-12	8.08401e-11	up	6.54168	1.96133	0.952085	2.06003	0.0393954	0.0828365	non-DEG	2.62347	4.40739	3.69208	1.19374	0.232579	NA	non-DEG	FALSE	FALSE	FALSE
ENSMUSG00000038305	protein_coding	1	57774162	57948394	Spats2l	spermatogenesis associated, serine-rich 2-like [Source:MGI Symbol;Acc:MGI:1914448]	Spats2l	67198	235.038	-0.685314	0.513719	-1.33403	0.182196	0.267283	non-DEG	188.105	-1.12419	0.430335	-2.61235	0.00899226	0.0238994	down	47.465	2.59894	1.1686	2.22397	NA	NA	non-DEG	FALSE	FALSE	FALSE
ENSMUSG00000038323	protein_coding	1	57377620	57385423	1700066M21Rik	RIKEN cDNA 1700066M21 gene [Source:MGI Symbol;Acc:MGI:1920717]	1700066M21Rik	73467	166.093	0.262314	0.119145	2.20164	0.027691	0.0554272	non-DEG	58.9807	-0.0932899	0.173522	-0.537625	0.590836	0.701074	non-DEG	273.87	-0.305839	0.285176	-1.07246	0.283514	0.715485	non-DEG	FALSE	FALSE	FALSE
ENSMUSG00000038331	protein_coding	1	56793981	56978650	Satb2	special AT-rich sequence binding protein 2 [Source:MGI Symbol;Acc:MGI:2679336]	Satb2	212712	86.8245	2.38013	0.316553	7.51889	5.52418e-14	1.17168e-12	up	41.4893	1.96469	0.419508	4.68333	2.82246e-06	2.13458e-05	up	137.033	0.623967	0.934867	0.66744	0.504491	0.854953	non-DEG	FALSE	TRUE	FALSE
ENSMUSG00000038349	protein_coding	1	55405921	55754285	Plcl1	phospholipase C-like 1 [Source:MGI Symbol;Acc:MGI:3036262]	Plcl1	227120	79.518	-0.642624	0.35344	-1.8182	0.0690338	0.119908	non-DEG	52.5722	-0.746404	0.396177	-1.88402	0.0595628	0.116231	non-DEG	51.3874	-0.391715	2.02063	-0.193858	NA	NA	non-DEG	FALSE	FALSE	FALSE
ENSMUSG00000038370	protein_coding	1	171173262	171196268	Pcp4l1	Purkinje cell protein 4-like 1 [Source:MGI Symbol;Acc:MGI:1913675]	Pcp4l1	66425	10.8908	1.31526	0.605583	2.1719	0.0298634	0.0591413	non-DEG	4.20137	1.20879	0.862567	1.40138	0.161099	0.260888	non-DEG	102.399	7.63055	2.62795	2.90361	NA	NA	non-DEG	FALSE	TRUE	FALSE
ENSMUSG00000038421	protein_coding	1	170917576	170927583	Fcrla	Fc receptor-like A [Source:MGI Symbol;Acc:MGI:2138647]	Fcrla	98752	4.29668	-1.96598	0.507285	-3.87549	0.000106411	0.000403061	non-DEG	0.478354	-2.12023	2.33532	-0.907896	0.363933	NA	non-DEG	0	NA	NA	NA	NA	NA	non-DEG	FALSE	FALSE	FALSE
ENSMUSG00000038463	protein_coding	1	170644532	170682789	Olfml2b	olfactomedin-like 2B [Source:MGI Symbol;Acc:MGI:2443310]	Olfml2b	320078	271.632	-0.513956	0.23815	-2.15812	0.0309187	0.0609419	non-DEG	32.7669	-0.236669	0.635183	-0.3726	0.709446	0.79707	non-DEG	101.418	2.36001	1.7748	1.32973	0.183607	0.606773	non-DEG	FALSE	FALSE	FALSE
ENSMUSG00000038473	protein_coding	1	170298193	170589861	Nos1ap	nitric oxide synthase 1 (neuronal) adaptor protein [Source:MGI Symbol;Acc:MGI:1917979]	Nos1ap	665574	334.958	-3.54308	0.301949	-11.7341	8.52708e-32	1.96604e-29	down	300.412	-3.09306	0.498612	-6.20333	5.52798e-10	9.81397e-09	down	236.131	0.115212	1.12096	0.10278	0.918137	0.983568	non-DEG	FALSE	TRUE	FALSE
ENSMUSG00000038496	protein_coding	1	83012523	83038448	Slc19a3	solute carrier family 19, member 3 [Source:MGI Symbol;Acc:MGI:1931307]	Slc19a3	80721	7.2199	-1.45949	0.548453	-2.6611	0.00778856	0.0184884	non-DEG	6.55087	-1.64535	0.712004	-2.31087	0.0208399	0.0488482	non-DEG	14.3471	2.3743	1.64309	1.44502	0.148452	0.557291	non-DEG	FALSE	FALSE	FALSE
ENSMUSG00000038530	protein_coding	1	169741477	169747642	Rgs4	regulator of G-protein signaling 4 [Source:MGI Symbol;Acc:MGI:108409]	Rgs4	19736	151.806	-0.31552	0.306502	-1.02942	0.303281	0.40483	non-DEG	13.4745	0.508837	0.693045	0.734204	0.462824	0.586617	non-DEG	27.7956	5.31313	2.1991	2.41604	0.0156901	0.187298	non-DEG	FALSE	TRUE	FALSE
ENSMUSG00000038576	protein_coding	1	182763860	182896598	Susd4	sushi domain containing 4 [Source:MGI Symbol;Acc:MGI:2138351]	Susd4	96935	147.787	-0.83296	0.429216	-1.94065	0.0523002	0.0948946	non-DEG	84.022	-0.513644	0.482827	-1.06382	0.287408	0.410028	non-DEG	186.306	0.0976219	1.44044	0.0677724	0.945967	0.988929	non-DEG	FALSE	FALSE	FALSE
ENSMUSG00000038599	protein_coding	1	182565007	182632352	Capn8	calpain 8 [Source:MGI Symbol;Acc:MGI:2181366]	Capn8	170725	2.10007	-2.23455	1.09027	-2.04954	0.0404096	0.076406	non-DEG	4.04746	-0.771402	1.11191	-0.693764	0.48783	0.608545	non-DEG	0.35674	1.32849	3.78868	0.350646	0.725854	NA	non-DEG	FALSE	FALSE	FALSE
ENSMUSG00000038608	protein_coding	1	80501073	80758527	Dock10	dedicator of cytokinesis 10 [Source:MGI Symbol;Acc:MGI:2146320]	Dock10	210293	132.662	-0.908708	0.273341	-3.32445	0.000885934	0.00269688	down	58.7689	-0.550595	0.739042	-0.745013	0.456264	0.579961	non-DEG	405.408	8.74237	2.26364	3.86208	NA	NA	non-DEG	FALSE	FALSE	FALSE
ENSMUSG00000038633	protein_coding	1	182275772	182282804	Degs1	degenerative spermatocyte homolog 1 (Drosophila) [Source:MGI Symbol;Acc:MGI:1097711]	Degs1	13244	1505.48	0.0755097	0.153399	0.492244	0.622547	0.706876	non-DEG	1282.45	-0.263503	0.178873	-1.47312	0.140718	0.234383	non-DEG	2342.34	-0.685291	0.461288	-1.4856	0.137384	0.539586	non-DEG	FALSE	TRUE	TRUE
ENSMUSG00000038702	protein_coding	1	111858702	111864918	Dsel	dermatan sulfate epimerase-like [Source:MGI Symbol;Acc:MGI:2442948]	Dsel	319901	376.459	-1.35976	0.140349	-9.68844	3.37645e-22	2.6575e-20	down	265.143	-1.89323	0.224179	-8.44516	3.03621e-17	2.3476e-15	down	460.282	-1.07003	0.673432	-1.58892	0.112078	0.494622	non-DEG	FALSE	FALSE	FALSE
ENSMUSG00000038733	protein_coding	1	181173228	181211552	Wdr26	WD repeat domain 26 [Source:MGI Symbol;Acc:MGI:1923825]	Wdr26	226757	3457.88	-0.745222	0.0946759	-7.8713	3.50978e-15	8.97972e-14	down	3109.8	-0.533207	0.148721	-3.58528	0.000336716	0.00140223	non-DEG	4312.63	-0.0742955	0.29485	-0.251977	0.801059	0.957487	non-DEG	FALSE	FALSE	TRUE
ENSMUSG00000038768	protein_coding	1	181051237	181060667	9130409I23Rik	RIKEN cDNA 9130409I23 gene [Source:MGI Symbol;Acc:MGI:3588271]	9130409I23Rik	619326	0.442616	1.17172	1.97712	0.59264	0.553422	NA	non-DEG	0.152761	0.416898	3.05092	0.136647	0.89131	NA	non-DEG	0.382115	-0.00391151	3.80315	-0.00102849	0.999179	NA	non-DEG	FALSE	FALSE	FALSE
ENSMUSG00000038776	protein_coding	1	180976155	181020904	Ephx1	epoxide hydrolase 1, microsomal [Source:MGI Symbol;Acc:MGI:95405]	Ephx1	13849	329.039	-0.728131	0.341537	-2.13192	0.0330132	0.064448	non-DEG	285.306	-1.03453	0.273267	-3.78579	0.000153224	0.000704351	down	434.867	1.73334	0.772476	2.24387	0.0248405	0.23649	non-DEG	FALSE	TRUE	FALSE
ENSMUSG00000038793	protein_coding	1	180935022	180938400	Lefty1	left right determination factor 1 [Source:MGI Symbol;Acc:MGI:107405]	Lefty1	13590	13.1099	-1.63125	0.541176	-3.01426	0.00257604	0.00695006	down	5.39778	-2.4815	0.613055	-4.04775	5.17113e-05	0.00027294	non-DEG	20.9774	-5.49923	1.82447	-3.01416	0.00257693	0.0679579	non-DEG	FALSE	FALSE	FALSE
ENSMUSG00000038806	protein_coding	1	180851151	180868097	Sde2	SDE2 telomere maintenance homolog (S. pombe) [Source:MGI Symbol;Acc:MGI:2384788]	Sde2	208768	850.032	-0.0867146	0.0967942	-0.895865	0.370325	0.47395	non-DEG	846.49	-0.311172	0.164957	-1.88638	0.0592434	0.115775	non-DEG	1044.8	0.0422955	0.406403	0.104073	0.917111	0.983568	non-DEG	TRUE	TRUE	TRUE
ENSMUSG00000038855	protein_coding	1	180330485	180424802	Itpkb	inositol 1,4,5-trisphosphate 3-kinase B [Source:MGI Symbol;Acc:MGI:109235]	Itpkb	320404	656.527	-0.398218	0.330877	-1.20352	0.228774	0.322462	non-DEG	360.574	-0.79707	0.447818	-1.7799	0.0750926	0.140658	non-DEG	596.737	0.627424	0.962875	0.651615	0.514649	0.859773	non-DEG	FALSE	TRUE	FALSE
ENSMUSG00000038866	protein_coding	1	105990406	106034074	Zcchc2	zinc finger, CCHC domain containing 2 [Source:MGI Symbol;Acc:MGI:2444114]	Zcchc2	227449	970.56	-0.771412	0.147922	-5.21499	1.83828e-07	1.25267e-06	down	719.279	-0.693296	0.205565	-3.37264	0.000744521	0.00278843	down	931.144	-0.709783	0.619567	-1.14561	0.251956	0.682157	non-DEG	TRUE	TRUE	TRUE
ENSMUSG00000038936	protein_coding	1	179668210	179687189	Sccpdh	saccharopine dehydrogenase (putative) [Source:MGI Symbol;Acc:MGI:1924486]	Sccpdh	109232	530.148	0.107823	0.397203	0.271454	0.786042	0.841971	non-DEG	348.1	-0.290131	0.434369	-0.667935	0.504175	0.62377	non-DEG	612.02	0.242824	0.918965	0.264236	0.791598	0.955552	non-DEG	FALSE	FALSE	FALSE
ENSMUSG00000038949	protein_coding	1	179546370	179627478	Cnst	consortin, connexin sorting protein [Source:MGI Symbol;Acc:MGI:2445141]	Cnst	226744	426.677	0.109225	0.171426	0.637159	0.524021	0.61993	non-DEG	297.9	-0.134271	0.201883	-0.665092	0.505992	0.625623	non-DEG	259.23	-0.237027	0.347788	-0.681527	0.495538	0.851705	non-DEG	FALSE	TRUE	FALSE
ENSMUSG00000039210	protein_coding	1	187215508	187351704	Gpatch2	G patch domain containing 2 [Source:MGI Symbol;Acc:MGI:1915019]	Gpatch2	67769	406.412	-0.40896	0.104107	-3.92827	8.55598e-05	0.000331777	non-DEG	269.07	-0.324062	0.159216	-2.03536	0.0418143	0.0868762	non-DEG	464.015	-0.351183	0.343249	-1.02311	0.306254	0.732237	non-DEG	FALSE	FALSE	FALSE
ENSMUSG00000039224	protein_coding	1	186967416	186970627	D1Pas1	DNA segment, Chr 1, Pasteur Institute 1 [Source:MGI Symbol;Acc:MGI:91842]	D1Pas1	110957	0.0901203	0.00516905	3.07556	0.00168069	0.998659	NA	non-DEG	0.0557293	0.497045	3.05092	0.162916	0.870584	NA	non-DEG	0.147833	0.292111	3.81694	0.0765303	0.938997	NA	non-DEG	FALSE	FALSE	FALSE
ENSMUSG00000039239	protein_coding	1	186623186	186705992	Tgfb2	transforming growth factor, beta 2 [Source:MGI Symbol;Acc:MGI:98726]	Tgfb2	21808	794.392	-0.221754	0.39948	-0.555106	0.578822	0.668893	non-DEG	470.327	0.0249597	0.415226	0.060111	0.952067	0.968997	non-DEG	1014.66	-0.95318	0.93173	-1.02302	0.306297	0.732237	non-DEG	FALSE	FALSE	FALSE
ENSMUSG00000039246	protein_coding	1	186087731	186117310	Lyplal1	lysophospholipase-like 1 [Source:MGI Symbol;Acc:MGI:2385115]	Lyplal1	226791	228.681	0.168126	0.24263	0.692932	0.488352	0.587125	non-DEG	142.788	0.660259	0.259077	2.54851	0.0108185	0.0280427	up	254.656	-0.0812	0.570863	-0.142241	0.88689	0.976806	non-DEG	FALSE	TRUE	FALSE
ENSMUSG00000039318	protein_coding	1	185204168	185286743	Rab3gap2	RAB3 GTPase activating protein subunit 2 [Source:MGI Symbol;Acc:MGI:1916043]	Rab3gap2	98732	1256.08	-0.217511	0.131643	-1.65228	0.0984779	0.161261	non-DEG	957.347	-0.225709	0.150105	-1.50368	0.132665	0.223221	non-DEG	1192.79	-0.0538711	0.355874	-0.151377	0.879678	0.975027	non-DEG	FALSE	TRUE	FALSE
ENSMUSG00000039323	protein_coding	1	72824503	72852474	Igfbp2	insulin-like growth factor binding protein 2 [Source:MGI Symbol;Acc:MGI:96437]	Igfbp2	16008	919.504	0.695183	0.485198	1.43278	0.15192	0.230569	non-DEG	596.896	-1.01577	0.766492	-1.32522	0.185098	0.290362	non-DEG	140.609	-0.106696	2.03879	-0.0523332	0.958263	0.992205	non-DEG	FALSE	FALSE	FALSE
ENSMUSG00000039349	protein_coding	1	184871926	184883218	C130074G19Rik	RIKEN cDNA C130074G19 gene [Source:MGI Symbol;Acc:MGI:2444831]	C130074G19Rik	226777	167.027	-1.66103	0.372961	-4.45364	8.44271e-06	4.07337e-05	down	168.628	-2.65228	0.57497	-4.6129	3.97086e-06	2.87484e-05	down	755.346	0.606822	1.5691	0.386733	0.698954	0.931627	non-DEG	FALSE	TRUE	FALSE
ENSMUSG00000039354	protein_coding	1	72583251	72633134	Smarcal1	SWI/SNF related matrix associated, actin dependent regulator of chromatin, subfamily a-like 1 [Source:MGI Symbol;Acc:MGI:1859183]	Smarcal1	54380	385.93	-0.31354	0.125819	-2.49199	0.012703	0.0282902	non-DEG	264.281	-0.224399	0.108599	-2.06631	0.0387989	0.081709	non-DEG	440.436	-0.149746	0.26127	-0.573144	0.566547	0.886201	non-DEG	FALSE	TRUE	FALSE
ENSMUSG00000039372	protein_coding	1	72427112	72536930	2004-03-01	membrane-associated ring finger (C3HC4) 4 [Source:MGI Symbol;Acc:MGI:2683550]	2004-03-01	381270	0.848055	-0.795221	1.02395	-0.776621	0.437382	0.539753	non-DEG	3.28752	-1.74468	0.980223	-1.77988	0.0750962	0.140658	non-DEG	1.73951	-3.00234	2.91545	-1.0298	0.303102	NA	non-DEG	FALSE	FALSE	FALSE
ENSMUSG00000039377	protein_coding	1	184727140	184732619	Hlx	H2.0-like homeobox [Source:MGI Symbol;Acc:MGI:96109]	Hlx	15284	37.6212	-0.286767	0.298339	-0.961213	0.336445	0.439547	non-DEG	7.72584	1.1056	0.648998	1.70355	0.0884649	0.160184	non-DEG	25.8955	-0.492577	1.62048	-0.30397	0.761151	0.947491	non-DEG	FALSE	FALSE	FALSE
ENSMUSG00000039384	protein_coding	1	184013302	184075636	Dusp10	dual specificity phosphatase 10 [Source:MGI Symbol;Acc:MGI:1927070]	Dusp10	63953	89.4051	0.504032	0.368449	1.36798	0.171318	0.254124	non-DEG	200.147	0.398039	0.299231	1.33021	0.183449	0.288264	non-DEG	162.239	-1.90578	0.906348	-2.1027	0.035492	0.282092	non-DEG	FALSE	FALSE	FALSE
ENSMUSG00000039395	protein_coding	1	72159442	72212307	Mreg	melanoregulin [Source:MGI Symbol;Acc:MGI:2151839]	Mreg	381269	255.279	3.54612	0.443646	7.99313	1.3155e-15	3.62605e-14	up	146.694	1.77117	0.526393	3.36474	0.000766158	0.00286035	up	50.0772	-0.493666	0.818553	-0.603096	0.546445	0.876535	non-DEG	FALSE	TRUE	FALSE
ENSMUSG00000039630	protein_coding	1	178324343	178337797	Hnrnpu	heterogeneous nuclear ribonucleoprotein U [Source:MGI Symbol;Acc:MGI:1858195]	Hnrnpu	51810	2238.59	0.36404	0.110423	3.29676	0.000978062	0.00294079	non-DEG	1503.17	-0.0454505	0.132921	-0.341936	0.732399	0.814552	non-DEG	2088.2	0.0657499	0.350497	0.18759	0.851198	0.970803	non-DEG	FALSE	FALSE	FALSE
ENSMUSG00000039748	protein_coding	1	175880778	175911396	Exo1	exonuclease 1 [Source:MGI Symbol;Acc:MGI:1349427]	Exo1	26909	663.521	0.853442	0.177286	4.81392	1.48002e-06	8.42638e-06	up	244.2	1.34826	0.238199	5.66021	1.51189e-08	1.96268e-07	up	618.179	0.416257	0.470271	0.885142	0.37608	0.787274	non-DEG	FALSE	FALSE	FALSE
ENSMUSG00000039783	protein_coding	1	175620381	175662116	Kmo	kynurenine 3-monooxygenase (kynurenine 3-hydroxylase) [Source:MGI Symbol;Acc:MGI:2138151]	Kmo	98256	8.9472	-2.04733	0.406158	-5.04073	4.63747e-07	2.90183e-06	non-DEG	0.707347	-1.39109	1.73777	-0.800505	0.423418	NA	non-DEG	0.0826751	0.292111	3.81694	0.0765303	0.938997	NA	non-DEG	FALSE	FALSE	FALSE
ENSMUSG00000039997	protein_coding	1	173920407	173942672	Ifi203	interferon activated gene 203 [Source:MGI Symbol;Acc:MGI:96428]	Ifi203	102641031	171.657	-1.53839	0.352525	-4.36392	1.27751e-05	5.94994e-05	down	69.8012	1.47592	0.640357	2.30483	0.0211759	0.0495106	up	413.908	-2.73123	1.18035	-2.31392	0.0206719	0.21619	non-DEG	FALSE	FALSE	FALSE
ENSMUSG00000040113	protein_coding	1	163702256	163725232	Mettl11b	methyltransferase like 11B [Source:MGI Symbol;Acc:MGI:2685053]	Mettl11b	240879	0.131731	1.02039	3.07556	0.331773	0.740061	NA	non-DEG	0.0384709	0.497045	3.05092	0.162916	0.870584	NA	non-DEG	0.269612	-0.669663	3.81694	-0.175445	0.86073	NA	non-DEG	FALSE	FALSE	FALSE
ENSMUSG00000040124	protein_coding	1	163384908	163403669	Gorab	golgin, RAB6-interacting [Source:MGI Symbol;Acc:MGI:2138271]	Gorab	98376	238.733	-0.34065	0.10526	-3.23627	0.00121101	0.00354654	non-DEG	150.555	-0.501847	0.183264	-2.73838	0.00617422	0.0174125	non-DEG	482.694	-1.10455	0.435587	-2.53577	0.0112201	0.158558	non-DEG	FALSE	FALSE	FALSE
ENSMUSG00000040170	protein_coding	1	162874317	162898726	Fmo2	flavin containing monooxygenase 2 [Source:MGI Symbol;Acc:MGI:1916776]	Fmo2	55990	59.5916	-1.44826	0.482359	-3.00245	0.00267816	0.00718405	down	63.7102	-2.71846	0.485868	-5.59505	2.20555e-08	2.74007e-07	down	2.86262	0.22462	1.57351	0.142751	0.886487	NA	non-DEG	FALSE	FALSE	FALSE
ENSMUSG00000040181	protein_coding	1	162829561	162866548	Fmo1	flavin containing monooxygenase 1 [Source:MGI Symbol;Acc:MGI:1310002]	Fmo1	14261	26.0619	0.432376	0.392445	1.10175	0.270571	0.369415	non-DEG	9.38997	-0.646417	0.622072	-1.03914	0.298741	0.422267	non-DEG	33.6634	-2.10984	1.87767	-1.12365	NA	NA	non-DEG	FALSE	TRUE	FALSE
ENSMUSG00000040225	protein_coding	1	162670725	162740556	Prrc2c	proline-rich coiled-coil 2C [Source:MGI Symbol;Acc:MGI:1913754]	Prrc2c	226562	5813.08	-0.0179776	0.134414	-0.133748	0.893602	0.923769	non-DEG	4271.69	0.196253	0.0987155	1.98806	0.0468045	0.095383	non-DEG	6102.31	-0.237136	0.388766	-0.60997	0.541882	0.875017	non-DEG	FALSE	TRUE	TRUE
ENSMUSG00000040265	protein_coding	1	161982453	162478034	Dnm3	dynamin 3 [Source:MGI Symbol;Acc:MGI:1341299]	Dnm3	103967	26.1249	-0.23623	0.34225	-0.690228	0.490051	0.588698	non-DEG	17.8677	-0.0985234	0.527024	-0.186943	0.851705	0.901038	non-DEG	37.0075	4.54716	2.00331	2.26982	0.0232186	0.22949	non-DEG	FALSE	FALSE	FALSE
ENSMUSG00000040297	protein_coding	1	161816112	161876661	Suco	SUN domain containing ossification factor [Source:MGI Symbol;Acc:MGI:2138346]	Suco	226551	692.648	-0.988635	0.106245	-9.30527	1.33658e-20	7.88985e-19	down	824.61	-1.251	0.163402	-7.65597	1.91856e-14	8.56259e-13	down	1358.8	-1.28479	0.426204	-3.01449	0.00257416	0.0679579	non-DEG	FALSE	TRUE	FALSE
ENSMUSG00000040423	protein_coding	1	160906418	160974978	Rc3h1	RING CCCH (C3H) domains 1 [Source:MGI Symbol;Acc:MGI:2685397]	Rc3h1	381305	1298.01	-0.134483	0.103643	-1.29755	0.19444	0.282144	non-DEG	1306.13	-0.319196	0.161289	-1.97903	0.0478126	0.0970845	non-DEG	1358.78	0.172238	0.358982	0.479797	0.631372	0.909735	non-DEG	FALSE	FALSE	TRUE
ENSMUSG00000040596	protein_coding	1	166384622	166409863	Pogk	pogo transposable element with KRAB domain [Source:MGI Symbol;Acc:MGI:1918842]	Pogk	71592	888.451	-0.377403	0.145805	-2.5884	0.00964226	0.0222893	non-DEG	631.558	-0.525395	0.163381	-3.21576	0.00130101	0.00455159	non-DEG	1207.74	1.36865	0.494634	2.76699	0.00565757	0.109876	non-DEG	FALSE	TRUE	TRUE
ENSMUSG00000040612	protein_coding	1	166254139	166316823	Ildr2	immunoglobulin-like domain containing receptor 2 [Source:MGI Symbol;Acc:MGI:1196370]	Ildr2	100039795	30.9015	0.542724	0.380159	1.42762	0.1534	0.232347	non-DEG	3.6936	0.371252	0.693545	0.535296	0.592445	0.702274	non-DEG	1.56316	1.16997	3.33434	0.350886	0.725674	NA	non-DEG	FALSE	FALSE	FALSE
ENSMUSG00000040648	protein_coding	1	97706048	97770411	Ppip5k2	diphosphoinositol pentakisphosphate kinase 2 [Source:MGI Symbol;Acc:MGI:2142810]	Ppip5k2	227399	1616.45	0.460621	0.126398	3.6442	0.00026822	0.000924314	non-DEG	1188.01	0.56783	0.153034	3.71048	0.000206869	0.000915385	non-DEG	1829.51	0.372491	0.436732	0.852905	0.393712	0.796333	non-DEG	FALSE	FALSE	FALSE
ENSMUSG00000040693	protein_coding	1	96816270	96872171	Slco4c1	solute carrier organic anion transporter family, member 4C1 [Source:MGI Symbol;Acc:MGI:2442784]	Slco4c1	227394	2.18042	-0.323848	0.62085	-0.52162	0.601935	0.689504	non-DEG	4.06692	0.429967	0.712629	0.603353	0.546274	0.66172	non-DEG	1.05025	-1.88623	3.37859	-0.558288	0.576647	NA	non-DEG	FALSE	FALSE	FALSE
ENSMUSG00000040710	protein_coding	1	95587682	95667571	St8sia4	ST8 alpha-N-acetyl-neuraminide alpha-2,8-sialyltransferase 4 [Source:MGI Symbol;Acc:MGI:106018]	St8sia4	20452	95.957	-0.604118	0.210231	-2.87359	0.00405835	0.0104391	down	32.3625	0.26399	0.539229	0.489569	0.624439	0.729335	non-DEG	292.108	-3.03347	1.18369	-2.56273	0.0103854	0.152898	non-DEG	FALSE	TRUE	FALSE
ENSMUSG00000040713	protein_coding	1	165763746	165775308	Creg1	cellular repressor of E1A-stimulated genes 1 [Source:MGI Symbol;Acc:MGI:1344382]	Creg1	433375	625.624	0.548023	0.194243	2.82132	0.00478258	0.0120459	non-DEG	412.334	0.125997	0.211529	0.595647	0.551411	0.666541	non-DEG	901.355	0.644436	0.560737	1.14927	0.250446	0.681515	non-DEG	FALSE	TRUE	FALSE
ENSMUSG00000040723	protein_coding	1	165648945	165708094	Rcsd1	RCSD domain containing 1 [Source:MGI Symbol;Acc:MGI:2676394]	Rcsd1	226594	68.6629	-0.98629	0.244449	-4.03475	5.46595e-05	0.000221784	down	15.905	-0.699757	0.619453	-1.12964	0.258629	0.377494	non-DEG	7.03633	5.84044	2.59943	2.24681	0.024652	0.235538	non-DEG	FALSE	FALSE	FALSE
ENSMUSG00000040782	protein_coding	1	159232326	159347580	Rfwd2	ring finger and WD repeat domain 2 [Source:MGI Symbol;Acc:MGI:1347046]	Rfwd2	26374	863.763	-0.45138	0.122179	-3.69441	0.0002204	0.000772702	non-DEG	730.777	-0.45829	0.0969837	-4.72544	2.29619e-06	1.77076e-05	non-DEG	1419.34	-0.134208	0.338863	-0.396055	0.692065	0.931241	non-DEG	FALSE	TRUE	FALSE
ENSMUSG00000040836	protein_coding	1	165301863	165322930	Gpr161	G protein-coupled receptor 161 [Source:MGI Symbol;Acc:MGI:2685054]	Gpr161	240888	101.669	-0.251405	0.295475	-0.85085	0.394852	0.498105	non-DEG	75.6104	0.0177524	0.371304	0.047811	0.961867	0.975124	non-DEG	163.716	-0.112456	0.467294	-0.240653	0.809824	0.958712	non-DEG	FALSE	FALSE	FALSE
ENSMUSG00000040843	protein_coding	1	165214922	165236943	Tiprl	TIP41, TOR signalling pathway regulator-like (S. cerevisiae) [Source:MGI Symbol;Acc:MGI:1915087]	Tiprl	226591	733.359	0.040168	0.0966654	0.415537	0.677749	0.753044	non-DEG	549.527	-0.0196868	0.122509	-0.160696	0.872333	0.91467	non-DEG	1161.38	-0.254148	0.349344	-0.727501	0.466919	0.835679	non-DEG	FALSE	TRUE	FALSE
ENSMUSG00000040848	protein_coding	1	165174341	165194433	Sft2d2	SFT2 domain containing 2 [Source:MGI Symbol;Acc:MGI:1917362]	Sft2d2	108735	2195.62	-0.735891	0.156675	-4.69692	2.64112e-06	1.41655e-05	down	1633.67	-0.707832	0.181272	-3.9048	9.43047e-05	0.000460781	down	3472.4	-0.421965	0.611231	-0.690353	0.489972	0.848284	non-DEG	TRUE	TRUE	TRUE
ENSMUSG00000040865	protein_coding	1	62958418	63114667	Ino80d	INO80 complex subunit D [Source:MGI Symbol;Acc:MGI:3027003]	Ino80d	227195	1004.31	-0.461472	0.11082	-4.16415	3.12508e-05	0.000134045	non-DEG	842.95	-0.367342	0.132782	-2.76651	0.00566607	0.0161839	non-DEG	1264	-0.361507	0.495075	-0.730206	0.465264	0.834512	non-DEG	FALSE	FALSE	FALSE
ENSMUSG00000040918	protein_coding	1	164249046	164265385	Slc19a2	solute carrier family 19 (thiamine transporter), member 2 [Source:MGI Symbol;Acc:MGI:1928761]	Slc19a2	116914	258.579	0.981244	0.137437	7.13957	9.36234e-13	1.61944e-11	up	279.628	0.0370936	0.210272	0.176408	0.859974	0.906564	non-DEG	245.693	-0.420889	0.58066	-0.724847	0.468546	0.836576	non-DEG	FALSE	FALSE	FALSE
ENSMUSG00000041040	protein_coding	1	59913006	59985346	Fam117b	family with sequence similarity 117, member B [Source:MGI Symbol;Acc:MGI:1920000]	Fam117b	72750	877.257	-0.128186	0.12229	-1.04822	0.294538	0.395584	non-DEG	701.767	-0.33195	0.132387	-2.50741	0.0121618	0.0309514	non-DEG	1046.19	0.0876274	0.280049	0.3129	0.754357	0.945637	non-DEG	FALSE	FALSE	TRUE
ENSMUSG00000041075	protein_coding	1	59482424	59486955	Fzd7	frizzled homolog 7 (Drosophila) [Source:MGI Symbol;Acc:MGI:108570]	Fzd7	14369	2577.83	-0.767204	0.231226	-3.31799	0.000906679	0.00275106	down	1917.04	-0.909436	0.23484	-3.87257	0.000107693	0.000518029	down	2918.11	-1.12822	0.905155	-1.24644	0.212602	0.641856	non-DEG	TRUE	TRUE	TRUE
ENSMUSG00000041144	protein_coding	1	46066315	46373546	Dnah7b	dynein, axonemal, heavy chain 7B [Source:MGI Symbol;Acc:MGI:2684953]	Dnah7b	227058	6.17866	0.235708	0.688333	0.342433	0.732025	0.79821	non-DEG	3.1326	1.68778	0.690267	2.44511	0.0144808	0.035809	non-DEG	5.39943	3.67357	1.37833	2.66523	0.00769355	0.13201	non-DEG	FALSE	FALSE	FALSE
ENSMUSG00000041303	protein_coding	1	54396004	54438971	Gtf3c3	general transcription factor IIIC, polypeptide 3 [Source:MGI Symbol;Acc:MGI:2138383]	Gtf3c3	98488	621.526	-0.288506	0.0941152	-3.06546	0.00217336	0.00597721	non-DEG	385.671	-0.120527	0.106051	-1.1365	0.255747	0.373875	non-DEG	893.7	-0.130303	0.268131	-0.485967	0.62699	0.909518	non-DEG	FALSE	FALSE	FALSE
ENSMUSG00000041396	protein_coding	1	163994889	163997243	Mettl18	methyltransferase like 18 [Source:MGI Symbol;Acc:MGI:1917212]	Mettl18	69962	88.1711	0.440885	0.147614	2.98675	0.00281963	0.00751928	non-DEG	34.6367	0.532673	0.208875	2.5502	0.0107661	0.0279193	non-DEG	124.972	-0.360203	0.564112	-0.638531	0.523128	0.863818	non-DEG	FALSE	TRUE	FALSE
ENSMUSG00000041406	protein_coding	1	163945993	163994796	BC055324	cDNA sequence BC055324 [Source:MGI Symbol;Acc:MGI:3590554]	BC055324	381306	369.392	0.369653	0.14644	2.52426	0.0115941	0.0261505	non-DEG	187.999	0.44549	0.185878	2.39668	0.0165444	0.0401793	non-DEG	561.085	-0.585698	0.506253	-1.15693	0.247302	0.67965	non-DEG	FALSE	FALSE	FALSE
ENSMUSG00000041426	protein_coding	1	52844929	52920986	Hibch	3-hydroxyisobutyryl-Coenzyme A hydrolase [Source:MGI Symbol;Acc:MGI:1923792]	Hibch	227095	374.898	0.227823	0.13448	1.6941	0.0902467	0.150301	non-DEG	283.411	0.241849	0.210397	1.14949	0.250355	0.368037	non-DEG	652.287	0.753262	0.557411	1.35136	0.176581	0.596811	non-DEG	FALSE	TRUE	FALSE
ENSMUSG00000041439	protein_coding	1	52656286	52727462	Mfsd6	major facilitator superfamily domain containing 6 [Source:MGI Symbol;Acc:MGI:1922925]	Mfsd6	98682	1014.2	-1.39757	0.239617	-5.83251	5.45987e-09	4.92418e-08	down	952.569	-1.30049	0.237313	-5.48008	4.25134e-08	4.96336e-07	down	901.058	0.0781137	0.934574	0.0835821	0.933389	0.986897	non-DEG	FALSE	TRUE	FALSE
ENSMUSG00000041483	protein_coding	1	136624901	136630053	Zfp281	zinc finger protein 281 [Source:MGI Symbol;Acc:MGI:3029290]	Zfp281	226442	722.744	-0.68528	0.16426	-4.17192	3.0204e-05	0.000130039	down	755.897	-0.843258	0.207592	-4.06209	4.86357e-05	0.000258486	down	1616.22	-0.601977	0.362063	-1.66263	0.0963858	0.459343	non-DEG	FALSE	FALSE	FALSE
ENSMUSG00000041498	protein_coding	1	136466343	136531511	Kif14	kinesin family member 14 [Source:MGI Symbol;Acc:MGI:1098226]	Kif14	381293	528.49	0.359417	0.182361	1.97091	0.048734	0.089453	non-DEG	174.736	0.798098	0.252506	3.16071	0.00157386	0.00536146	up	618.94	-0.295026	0.408513	-0.722194	0.470175	0.837255	non-DEG	FALSE	TRUE	FALSE
ENSMUSG00000041559	protein_coding	1	134037254	134048277	Fmod	fibromodulin [Source:MGI Symbol;Acc:MGI:1328364]	Fmod	14264	254.812	-0.060333	0.362253	-0.166549	0.867725	0.904846	non-DEG	19.1078	1.04931	0.672191	1.56103	0.118516	0.203597	non-DEG	4.66763	5.24717	3.38922	1.54819	0.121576	NA	non-DEG	FALSE	FALSE	FALSE
ENSMUSG00000041570	protein_coding	1	136268123	136346104	Camsap2	calmodulin regulated spectrin-associated protein family, member 2 [Source:MGI Symbol;Acc:MGI:1922434]	Camsap2	67886	1427	-0.387198	0.152226	-2.54357	0.0109728	0.0249355	non-DEG	1212.28	-0.32972	0.131837	-2.50097	0.0123854	0.0314432	non-DEG	1755.39	0.131275	0.450549	0.291368	0.77077	0.950268	non-DEG	FALSE	TRUE	FALSE
ENSMUSG00000041577	protein_coding	1	133910304	133921414	Prelp	proline arginine-rich end leucine-rich repeat [Source:MGI Symbol;Acc:MGI:2151110]	Prelp	116847	453.552	-1.8514	0.423084	-4.37596	1.20897e-05	5.65476e-05	down	510.756	-0.915051	0.556477	-1.64436	0.100101	0.177515	non-DEG	355.07	2.63076	1.47735	1.78073	NA	NA	non-DEG	FALSE	TRUE	FALSE
ENSMUSG00000041605	protein_coding	1	136213531	136234264	5730559C18Rik	RIKEN cDNA 5730559C18 gene [Source:MGI Symbol;Acc:MGI:1921579]	5730559C18Rik	67313	456.945	-1.15691	0.399197	-2.89809	0.00375448	0.00972771	down	443.213	-0.808142	0.325204	-2.48503	0.0129541	0.0326586	down	429.623	-0.841261	0.549344	-1.53139	0.125673	0.516884	non-DEG	FALSE	FALSE	FALSE
ENSMUSG00000041642	protein_coding	1	136131389	136177998	Kif21b	kinesin family member 21B [Source:MGI Symbol;Acc:MGI:109234]	Kif21b	16565	508.405	0.816346	0.315437	2.58799	0.00965383	0.0223108	up	218.803	1.40475	0.280249	5.01249	5.37288e-07	4.84494e-06	up	608.654	1.97937	0.798237	2.47968	0.0131501	0.171583	non-DEG	FALSE	FALSE	FALSE
ENSMUSG00000041670	protein_coding	1	22286251	22805724	Rims1	regulating synaptic membrane exocytosis 1 [Source:MGI Symbol;Acc:MGI:2152971]	Rims1	NA	4.35587	4.71656	1.08818	4.33436	1.46181e-05	6.71086e-05	up	0.911898	2.51502	1.1927	2.10867	0.0349729	0.0749973	non-DEG	0.674009	2.44355	3.73212	0.654735	0.512639	NA	non-DEG	FALSE	FALSE	FALSE
ENSMUSG00000041684	protein_coding	1	44118957	44144770	Bivm	basic, immunoglobulin-like variable motif containing [Source:MGI Symbol;Acc:MGI:2179809]	Bivm	246229	402.132	-0.145154	0.0939538	-1.54496	0.122357	0.192963	non-DEG	236.144	0.09719	0.116362	0.835236	0.403585	0.528628	non-DEG	617.394	-0.143398	0.420135	-0.341315	0.732866	0.94049	non-DEG	FALSE	FALSE	FALSE
ENSMUSG00000041757	protein_coding	1	133181321	133303435	Plekha6	pleckstrin homology domain containing, family A member 6 [Source:MGI Symbol;Acc:MGI:2388662]	Plekha6	240753	427.615	-1.10449	0.31259	-3.53334	0.000410339	0.00135225	down	350.119	-0.420304	0.369454	-1.13764	0.255273	0.373435	non-DEG	655.808	0.688351	0.847615	0.812104	0.416732	0.810519	non-DEG	FALSE	TRUE	FALSE
ENSMUSG00000041763	protein_coding	1	43933647	44003000	Tpp2	tripeptidyl peptidase II [Source:MGI Symbol;Acc:MGI:102724]	Tpp2	22019	1564.34	-0.139153	0.108471	-1.28286	0.199541	0.288201	non-DEG	1302.15	-0.0374205	0.0888979	-0.420938	0.673801	0.768631	non-DEG	2408.65	-0.282993	0.340554	-0.830979	0.405986	0.804642	non-DEG	FALSE	FALSE	FALSE
ENSMUSG00000041779	protein_coding	1	20996299	21079229	Tram2	translocating chain-associating membrane protein 2 [Source:MGI Symbol;Acc:MGI:1924817]	Tram2	170829	610.963	-1.57003	0.185168	-8.47892	2.27296e-17	8.2036e-16	down	345.994	-1.45845	0.358193	-4.07169	4.66738e-05	0.000249488	down	358.292	-0.598786	0.689469	-0.868474	0.385135	0.7919	non-DEG	FALSE	FALSE	FALSE
ENSMUSG00000041782	protein_coding	1	135818598	135833342	Lad1	ladinin [Source:MGI Symbol;Acc:MGI:109343]	Lad1	16763	2426.32	-1.06917	0.275627	-3.87907	0.000104858	0.000398104	down	2197.13	-0.928698	0.232377	-3.99652	6.42806e-05	0.000331112	down	1865.94	-0.625781	1.53929	-0.406538	0.684348	0.929075	non-DEG	FALSE	FALSE	TRUE
ENSMUSG00000041801	protein_coding	1	135766119	135769136	Phlda3	pleckstrin homology-like domain, family A, member 3 [Source:MGI Symbol;Acc:MGI:1351485]	Phlda3	27280	280.18	-0.837977	0.441645	-1.8974	0.0577753	0.103188	non-DEG	221.301	-1.53381	0.429251	-3.57323	0.000352605	0.00145678	down	334.046	-0.724622	0.76936	-0.94185	0.346269	0.762301	non-DEG	FALSE	FALSE	FALSE
ENSMUSG00000041809	protein_coding	1	20951626	20990841	Efhc1	EF-hand domain (C-terminal) containing 1 [Source:MGI Symbol;Acc:MGI:1919127]	Efhc1	71877	26.4522	-0.737986	0.225615	-3.271	0.00107167	0.00319238	down	25.7023	-0.451497	0.429617	-1.05093	0.293291	0.416432	non-DEG	45.2581	1.52351	0.817086	1.86457	0.0622421	0.378958	non-DEG	FALSE	TRUE	FALSE
ENSMUSG00000041859	protein_coding	1	20802968	20820312	Mcm3	minichromosome maintenance deficient 3 (S. cerevisiae) [Source:MGI Symbol;Acc:MGI:101845]	Mcm3	17215	2379.5	0.448229	0.183179	2.44695	0.0144072	0.0315689	non-DEG	1396.81	1.04964	0.221678	4.73499	2.19063e-06	1.69752e-05	up	2514.76	-0.0330805	0.239127	-0.138339	0.889972	0.977246	non-DEG	FALSE	FALSE	FALSE
ENSMUSG00000041872	protein_coding	1	20777146	20790617	Il17f	interleukin 17F [Source:MGI Symbol;Acc:MGI:2676631]	Il17f	257630	2.34331	0.281119	0.64698	0.434509	0.663919	0.741437	non-DEG	2.08085	1.13158	0.863295	1.31077	0.189935	0.296091	non-DEG	2.12963	-0.848589	1.91766	-0.442513	0.658118	NA	non-DEG	FALSE	FALSE	FALSE
ENSMUSG00000041878	antisense	1	43092588	43093835	8430432A02Rik	RIKEN cDNA 8430432A02 gene [Source:MGI Symbol;Acc:MGI:1918774]	8430432A02Rik	NA	2.48592	-0.73902	0.477395	-1.54803	0.121616	0.192088	non-DEG	1.56893	-2.07406	0.842518	-2.46174	0.0138265	0.0344471	non-DEG	3.78969	-0.124761	1.50781	-0.0827429	0.934056	NA	non-DEG	FALSE	FALSE	FALSE
ENSMUSG00000041879	protein_coding	1	135382312	135430499	Ipo9	importin 9 [Source:MGI Symbol;Acc:MGI:1918944]	Ipo9	226432	2239.6	-0.377652	0.114998	-3.284	0.00102346	0.00306133	non-DEG	1303.27	-0.180159	0.0868582	-2.07418	0.0380627	0.0804275	non-DEG	2835.64	-0.176247	0.350433	-0.50294	0.615007	0.905606	non-DEG	FALSE	FALSE	FALSE
ENSMUSG00000041889	protein_coding	1	135371057	135375237	Shisa4	shisa homolog 4 (Xenopus laevis) [Source:MGI Symbol;Acc:MGI:1924802]	Shisa4	77552	51.0053	-1.75866	0.512015	-3.43479	0.000593017	0.00188423	down	46.7977	-2.86067	0.759926	-3.76441	0.000166945	0.000760092	down	184.201	-0.95961	1.29842	-0.739062	0.459869	0.831665	non-DEG	FALSE	FALSE	FALSE
ENSMUSG00000041907	protein_coding	1	42952872	43035456	Gpr45	G protein-coupled receptor 45 [Source:MGI Symbol;Acc:MGI:2135882]	Gpr45	93690	2.56261	2.16334	0.807829	2.67797	0.00740695	0.0177069	non-DEG	0.63852	1.53192	1.70474	0.898624	0.368853	NA	non-DEG	0.16535	0.804553	3.80881	0.211235	0.832704	NA	non-DEG	FALSE	FALSE	FALSE
ENSMUSG00000041926	protein_coding	1	135262712	135284084	Rnpep	arginyl aminopeptidase (aminopeptidase B) [Source:MGI Symbol;Acc:MGI:2384902]	Rnpep	215615	780.938	-1.08895	0.143736	-7.57608	3.5615e-14	7.80741e-13	down	678.301	-1.0278	0.27724	-3.70724	0.00020953	0.000925535	down	667.768	-0.609134	0.589832	-1.03272	0.301733	0.729821	non-DEG	FALSE	TRUE	FALSE
ENSMUSG00000041945	protein_coding	1	40772038	40790687	Mfsd9	major facilitator superfamily domain containing 9 [Source:MGI Symbol;Acc:MGI:2443548]	Mfsd9	211798	92.5601	-0.470374	0.287771	-1.63454	0.102145	0.166101	non-DEG	43.9396	-0.141613	0.359136	-0.394315	0.693348	0.78383	non-DEG	100.443	-1.03586	0.673757	-1.53744	0.124185	0.513992	non-DEG	FALSE	FALSE	FALSE
ENSMUSG00000042046	protein_coding	1	132417555	132466958	Dstyk	dual serine/threonine and tyrosine protein kinase [Source:MGI Symbol;Acc:MGI:1925064]	Dstyk	213452	484.408	-1.09171	0.120601	-9.05225	1.40054e-19	7.22309e-18	down	373.298	-1.23363	0.203879	-6.05078	1.44144e-09	2.34205e-08	down	565.782	0.199022	0.468336	0.424955	0.670869	0.923666	non-DEG	FALSE	FALSE	TRUE
ENSMUSG00000042066	protein_coding	1	132356315	132391281	Tmcc2	transmembrane and coiled-coil domains 2 [Source:MGI Symbol;Acc:MGI:1916125]	Tmcc2	68875	160.159	0.889228	0.344045	2.58463	0.00974842	0.0224896	up	120.723	0.60468	0.437757	1.38131	0.167182	0.268714	non-DEG	494.58	2.78895	0.933771	2.98676	0.0028195	0.0722585	non-DEG	FALSE	FALSE	FALSE
ENSMUSG00000042111	protein_coding	1	34436670	34439672	Ccdc115	coiled-coil domain containing 115 [Source:MGI Symbol;Acc:MGI:1916918]	Ccdc115	69668	475.536	0.328773	0.0897923	3.66149	0.000250756	0.000869481	non-DEG	277.074	0.549583	0.14029	3.91747	8.94832e-05	0.000440273	non-DEG	445.548	0.403811	0.411407	0.981537	0.326328	0.746373	non-DEG	FALSE	FALSE	FALSE
ENSMUSG00000042115	protein_coding	1	132298626	132307357	Klhdc8a	kelch domain containing 8A [Source:MGI Symbol;Acc:MGI:2442630]	Klhdc8a	213417	14.0242	-1.46795	0.48166	-3.04768	0.00230614	0.00631048	down	8.79497	-2.39675	0.671956	-3.56683	0.000361332	0.001489	down	150.87	-4.0618	1.95386	-2.07886	0.03763	0.290367	non-DEG	FALSE	FALSE	FALSE
ENSMUSG00000042182	protein_coding	1	33852052	33907816	Bend6	BEN domain containing 6 [Source:MGI Symbol;Acc:MGI:2444572]	Bend6	320705	110.282	0.0626712	0.40084	0.15635	0.875757	0.910654	non-DEG	81.2901	-0.542756	0.584978	-0.927823	0.353499	0.479335	non-DEG	169.302	0.619241	0.905941	0.683534	0.49427	0.85094	non-DEG	FALSE	FALSE	FALSE
ENSMUSG00000042197	protein_coding	1	33761544	33814595	Zfp451	zinc finger protein 451 [Source:MGI Symbol;Acc:MGI:2137896]	Zfp451	98403	1283.61	-0.0266455	0.10242	-0.260158	0.794742	0.848978	non-DEG	779.475	0.0841557	0.104201	0.80763	0.419304	0.54429	non-DEG	1419.48	0.23339	0.426202	0.547604	0.583964	0.895221	non-DEG	TRUE	TRUE	TRUE
ENSMUSG00000042207	protein_coding	1	134560171	134635285	Kdm5b	lysine (K)-specific demethylase 5B [Source:MGI Symbol;Acc:MGI:1922855]	Kdm5b	75605	1524.93	-0.581805	0.187805	-3.09791	0.00194887	0.00542683	down	1365.56	-0.540413	0.121815	-4.43635	9.14983e-06	6.0053e-05	non-DEG	1702.06	0.473034	0.34053	1.38911	0.164799	0.580347	non-DEG	FALSE	TRUE	FALSE
ENSMUSG00000042215	protein_coding	1	33745484	33757795	Bag2	BCL2-associated athanogene 2 [Source:MGI Symbol;Acc:MGI:1891254]	Bag2	213539	717.478	0.382886	0.0934339	4.09794	4.16848e-05	0.000173337	non-DEG	446.648	0.134139	0.15292	0.877188	0.380384	0.506556	non-DEG	963.132	0.467631	0.465335	1.00493	0.314929	0.737238	non-DEG	TRUE	TRUE	TRUE
ENSMUSG00000042229	protein_coding	1	134494648	134508774	Rabif	RAB interacting factor [Source:MGI Symbol;Acc:MGI:2138605]	Rabif	98710	434.706	-0.538914	0.176998	-3.04474	0.00232885	0.00636463	non-DEG	283.678	-0.354258	0.291999	-1.21322	0.225047	0.338252	non-DEG	486.779	0.209351	0.353026	0.593019	0.553168	0.880235	non-DEG	FALSE	TRUE	FALSE
ENSMUSG00000042251	protein_coding	1	131797381	131821473	Pm20d1	peptidase M20 domain containing 1 [Source:MGI Symbol;Acc:MGI:2442939]	Pm20d1	212933	11.168	0.711687	0.766268	0.928771	0.353008	0.45677	non-DEG	3.95731	1.16101	0.749297	1.54946	0.121271	0.207562	non-DEG	0.230509	0.957862	3.80315	0.25186	0.801149	NA	non-DEG	FALSE	FALSE	FALSE
ENSMUSG00000042268	protein_coding	1	131744022	131771504	Slc26a9	solute carrier family 26, member 9 [Source:MGI Symbol;Acc:MGI:2444594]	Slc26a9	320718	91.1145	-1.17715	0.47134	-2.49746	0.0125087	0.0279082	down	55.447	-0.62962	0.470797	-1.33735	0.181109	0.285298	non-DEG	82.7056	-4.42115	1.26862	-3.48499	0.000492151	0.0241962	down	FALSE	TRUE	FALSE
ENSMUSG00000042305	protein_coding	1	134346097	134361979	Tmem183a	transmembrane protein 183A [Source:MGI Symbol;Acc:MGI:1914729]	Tmem183a	57439	1286.33	-0.279807	0.119066	-2.35002	0.0187723	0.039623	non-DEG	976.203	-0.321647	0.119909	-2.68244	0.00730878	0.0201103	non-DEG	1481.11	-0.498027	0.322621	-1.54369	0.122663	0.511871	non-DEG	FALSE	TRUE	FALSE
ENSMUSG00000042349	protein_coding	1	131254343	131279606	Ikbke	inhibitor of kappaB kinase epsilon [Source:MGI Symbol;Acc:MGI:1929612]	Ikbke	56489	191.914	-1.31683	0.21529	-6.11657	9.56138e-10	9.78506e-09	down	116.982	-1.12494	0.228764	-4.91748	8.76657e-07	7.46599e-06	down	332.417	-0.325201	1.17607	-0.276516	0.782151	0.953462	non-DEG	FALSE	FALSE	FALSE
ENSMUSG00000042414	protein_coding	1	13113457	13127163	Prdm14	PR domain containing 14 [Source:MGI Symbol;Acc:MGI:3588194]	Prdm14	383491	0.244418	1.21827	1.69072	0.720561	0.47118	NA	non-DEG	1.02222	-0.495006	1.08105	-0.457895	0.647028	0.746941	non-DEG	0.121779	-1.391	3.81694	-0.364428	0.715538	NA	non-DEG	FALSE	FALSE	FALSE
ENSMUSG00000042429	protein_coding	1	134199223	134235431	Adora1	adenosine A1 receptor [Source:MGI Symbol;Acc:MGI:99401]	Adora1	11539	146.304	-0.202749	0.61947	-0.327294	0.743446	0.807563	non-DEG	75.665	-1.18188	0.625177	-1.89047	0.0586946	0.114855	non-DEG	238.375	1.85659	1.87261	0.991448	0.321467	0.742343	non-DEG	FALSE	FALSE	FALSE
ENSMUSG00000042451	protein_coding	1	134193448	134201232	Mybph	myosin binding protein H [Source:MGI Symbol;Acc:MGI:1858196]	Mybph	53311	11.3181	-2.46662	0.573595	-4.30028	1.70584e-05	7.71546e-05	down	41.7432	-1.35835	0.800017	-1.69791	0.0895257	0.161706	non-DEG	12.9515	2.04827	1.98698	1.03085	0.302613	0.730197	non-DEG	FALSE	FALSE	FALSE
ENSMUSG00000042474	protein_coding	1	130865669	130880791	Faim3	Fas apoptotic inhibitory molecule 3 [Source:MGI Symbol;Acc:MGI:1916419]	Faim3	69169	4.65269	-1.57054	0.79013	-1.9877	0.0468453	0.0864883	non-DEG	2.86698	-0.0536843	0.738557	-0.0726881	0.942054	0.961941	non-DEG	13.7996	-1.90266	1.59769	-1.19088	0.233701	0.665036	non-DEG	FALSE	FALSE	FALSE
ENSMUSG00000042501	protein_coding	1	10324720	10719945	Cpa6	carboxypeptidase A6 [Source:MGI Symbol;Acc:MGI:3045348]	Cpa6	329093	0.815077	-1.21605	0.991252	-1.22678	0.219906	0.31205	non-DEG	0.299591	-1.29134	2.4479	-0.527529	0.597827	NA	non-DEG	1.21285	-4.15189	3.67156	-1.13083	0.258128	NA	non-DEG	FALSE	FALSE	FALSE
ENSMUSG00000042510	protein_coding	1	130731976	130744622	AA986860	expressed sequence AA986860 [Source:MGI Symbol;Acc:MGI:2138143]	AA986860	212439	69.344	-1.1979	0.365734	-3.27533	0.00105538	0.00314767	down	59.8041	-1.66206	0.351245	-4.73191	2.22416e-06	1.72199e-05	down	65.631	0.0853731	0.824419	0.103555	0.917522	0.983568	non-DEG	FALSE	FALSE	FALSE
ENSMUSG00000042581	protein_coding	1	129273302	130219278	Thsd7b	thrombospondin, type I, domain containing 7B [Source:MGI Symbol;Acc:MGI:2443925]	Thsd7b	210417	1.15286	-0.674368	0.976544	-0.690566	0.489838	0.588551	non-DEG	2.0328	-0.310983	1.171	-0.265569	0.790571	0.856922	non-DEG	2.13295	-0.82841	3.06546	-0.27024	0.786976	NA	non-DEG	FALSE	FALSE	FALSE
ENSMUSG00000042641	protein_coding	1	153779381	153844142	Rgsl1	regulator of G-protein signaling like 1 [Source:MGI Symbol;Acc:MGI:2685048]	Rgsl1	240816	0.143802	0.570662	3.03876	0.187794	0.851038	NA	non-DEG	0.282494	-0.566759	2.45585	-0.230779	0.817486	NA	non-DEG	0.397546	1.67627	3.76927	0.444719	0.656523	NA	non-DEG	FALSE	FALSE	FALSE
ENSMUSG00000042671	protein_coding	1	153653025	153700323	Rgs8	regulator of G-protein signaling 8 [Source:MGI Symbol;Acc:MGI:108408]	Rgs8	67792	12.6408	-0.372428	1.0066	-0.369987	NA	NA	non-DEG	1.89458	3.22848	1.35164	2.38856	0.0169144	0.0408976	non-DEG	7.36849	-1.73911	1.1754	-1.47959	0.138982	0.541222	non-DEG	FALSE	FALSE	FALSE
ENSMUSG00000042684	protein_coding	1	153503015	153550045	Npl	N-acetylneuraminate pyruvate lyase [Source:MGI Symbol;Acc:MGI:1921341]	Npl	74091	237.645	-0.173598	0.240597	-0.721531	0.470583	0.57031	non-DEG	23.5569	-0.235417	0.57989	-0.405969	0.684765	0.776816	non-DEG	62.7829	1.9273	1.42464	1.35283	0.176111	0.595685	non-DEG	FALSE	FALSE	FALSE
ENSMUSG00000042686	protein_coding	1	16964560	17097889	Jph1	junctophilin 1 [Source:MGI Symbol;Acc:MGI:1891495]	Jph1	57339	112.523	3.06029	0.351439	8.70789	3.09573e-18	1.27996e-16	up	80.0889	1.34342	0.4156	3.23248	0.00122722	0.0043304	up	253.976	0.90001	0.74098	1.21462	0.224511	0.656223	non-DEG	FALSE	FALSE	FALSE
ENSMUSG00000042699	protein_coding	1	153455758	153487660	Dhx9	DEAH (Asp-Glu-Ala-His) box polypeptide 9 [Source:MGI Symbol;Acc:MGI:108177]	Dhx9	13211	4755.42	0.116794	0.120025	0.97308	0.330513	0.433213	non-DEG	3832.85	0.423124	0.114499	3.69545	0.000219498	0.000964489	non-DEG	5378.5	0.202871	0.210485	0.963826	0.335133	0.753991	non-DEG	FALSE	TRUE	TRUE
ENSMUSG00000042708	protein_coding	1	153425162	153452574	Shcbp1l	Shc SH2-domain binding protein 1-like [Source:MGI Symbol;Acc:MGI:1919086]	Shcbp1l	71836	26.6391	2.6723	0.440713	6.06358	1.33124e-09	1.32704e-08	up	14.2018	2.62263	0.362053	7.24376	4.36412e-13	1.45289e-11	up	53.5645	4.32249	1.22981	3.51477	0.000440139	0.022524	up	FALSE	FALSE	FALSE
ENSMUSG00000042751	protein_coding	1	152954993	153119261	Nmnat2	nicotinamide nucleotide adenylyltransferase 2 [Source:MGI Symbol;Acc:MGI:2444155]	Nmnat2	226518	15.0125	-1.11895	0.543098	-2.06031	0.0393693	0.0748234	non-DEG	16.7306	-2.84121	0.487615	-5.82676	5.65135e-09	8.03643e-08	down	41.1404	-2.22001	1.20898	-1.83627	0.0663182	0.389694	non-DEG	FALSE	FALSE	FALSE
ENSMUSG00000042772	protein_coding	1	152836995	152902646	Smg7	Smg-7 homolog, nonsense mediated mRNA decay factor (C. elegans) [Source:MGI Symbol;Acc:MGI:2682334]	Smg7	226517	1892.8	-0.364872	0.115141	-3.16893	0.00153002	0.00438127	non-DEG	1515.85	-0.348767	0.100011	-3.48729	0.000487938	0.00193213	non-DEG	1466.18	-0.0839344	0.248726	-0.337458	0.735772	0.941228	non-DEG	FALSE	TRUE	FALSE
ENSMUSG00000042793	protein_coding	1	134983301	135105276	Lgr6	leucine-rich repeat-containing G protein-coupled receptor 6 [Source:MGI Symbol;Acc:MGI:2441805]	Lgr6	329252	354.118	-3.7815	0.524222	-7.21355	5.45113e-13	9.81004e-12	down	463.881	-2.89381	0.62298	-4.64511	3.39889e-06	2.50393e-05	down	402.259	-2.75731	1.14096	-2.41665	0.0156639	0.187298	non-DEG	FALSE	TRUE	FALSE
ENSMUSG00000042807	protein_coding	1	53806876	54195168	Hecw2	HECT, C2 and WW domain containing E3 ubiquitin protein ligase 2 [Source:MGI Symbol;Acc:MGI:2685817]	Hecw2	329152	42.2962	-0.569746	0.233896	-2.43589	0.014855	0.0324125	non-DEG	10.0651	-0.94168	0.563574	-1.67091	0.0947401	0.169803	non-DEG	20.1494	1.57518	1.50778	1.0447	0.296162	0.725886	non-DEG	FALSE	FALSE	FALSE
ENSMUSG00000042901	protein_coding	1	183297060	183324501	Aida	axin interactor, dorsalization associated [Source:MGI Symbol;Acc:MGI:1919737]	Aida	108909	585.37	-0.903717	0.140386	-6.43736	1.21572e-10	1.4608e-09	down	399.127	-0.708656	0.163778	-4.32692	1.51207e-05	9.3932e-05	down	830.805	-0.514324	0.6203	-0.829154	0.407017	0.805029	non-DEG	FALSE	FALSE	FALSE
ENSMUSG00000043015	protein_coding	1	52630703	52651919	Tmem194b	transmembrane protein 194B [Source:MGI Symbol;Acc:MGI:2444113]	Tmem194b	227094	155.386	-0.657319	0.142554	-4.61102	4.00702e-06	2.06983e-05	down	77.4252	-0.682223	0.185926	-3.66932	0.000243194	0.00105261	down	186.053	-0.578717	0.497076	-1.16424	0.244325	0.676298	non-DEG	FALSE	FALSE	FALSE
ENSMUSG00000043019	protein_coding	1	151755371	151822051	Edem3	ER degradation enhancer, mannosidase alpha-like 3 [Source:MGI Symbol;Acc:MGI:1914217]	Edem3	66967	1078.12	-0.728873	0.108091	-6.74314	1.55e-11	2.17288e-10	down	909.211	-0.808436	0.135497	-5.96645	2.42474e-09	3.76947e-08	down	1442.48	-0.151149	0.364511	-0.414662	0.678389	0.927139	non-DEG	FALSE	FALSE	FALSE
ENSMUSG00000043230	protein_coding	1	80198706	80218473	Fam124b	family with sequence similarity 124, member B [Source:MGI Symbol;Acc:MGI:3026880]	Fam124b	241128	1.74036	-0.978623	0.918406	-1.06557	0.28662	0.387258	non-DEG	0.35411	0.275326	2.00614	0.137242	0.89084	NA	non-DEG	0.0826751	0.292111	3.81694	0.0765303	0.938997	NA	non-DEG	FALSE	FALSE	FALSE
ENSMUSG00000043263	protein_coding	1	173630859	173647928	Pyhin1	pyrin and HIN domain family, member 1 [Source:MGI Symbol;Acc:MGI:2138243]	Pyhin1	236312	30.4961	-1.64328	0.354185	-4.63962	3.49052e-06	1.82629e-05	down	2.23248	-2.0716	1.06527	-1.94468	0.0518137	0.103727	non-DEG	2.54441	-0.239628	1.89121	-0.126706	0.899173	NA	non-DEG	FALSE	FALSE	FALSE
ENSMUSG00000043282	protein_coding	1	153874345	153876871	Gm5531	predicted gene 5531 [Source:MGI Symbol;Acc:MGI:3646829]	Gm5531	433365	0.785856	1.61145	0.86956	1.85318	0.0638563	0.11241	non-DEG	0.483711	0.149014	1.25453	0.11878	0.90545	NA	non-DEG	0.864665	-0.827359	2.6122	-0.316728	0.75145	NA	non-DEG	FALSE	FALSE	FALSE
ENSMUSG00000043467	protein_coding	1	161008794	161034849	Zbtb37	zinc finger and BTB domain containing 37 [Source:MGI Symbol;Acc:MGI:2444467]	Zbtb37	240869	74.6478	-0.591627	0.214284	-2.76095	0.00576338	0.0141721	down	62.6189	-0.376637	0.203202	-1.85351	0.0638089	0.122931	non-DEG	185.305	-0.0182205	0.614618	-0.0296453	0.97635	0.995259	non-DEG	FALSE	FALSE	FALSE
ENSMUSG00000043629	protein_coding	1	52922324	53020179	1700019D03Rik	RIKEN cDNA 1700019D03 gene [Source:MGI Symbol;Acc:MGI:1914330]	1700019D03Rik	67080	157.769	2.64839	0.354363	7.47365	7.79988e-14	1.61588e-12	up	84.8029	1.02321	0.544906	1.87777	0.0604122	0.11755	non-DEG	233.922	4.37064	1.14597	3.81391	0.000136783	0.00952579	up	FALSE	TRUE	FALSE
ENSMUSG00000043716	protein_coding	1	16101295	16104662	Rpl7	ribosomal protein L7 [Source:MGI Symbol;Acc:MGI:98073]	Rpl7	19989	12633.1	0.611897	0.175625	3.48411	0.000493772	0.00159528	up	12313	0.166333	0.148353	1.1212	0.262203	0.381667	non-DEG	26071.7	0.0970289	0.42873	0.226317	0.820955	0.962112	non-DEG	TRUE	TRUE	TRUE
ENSMUSG00000043760	protein_coding	1	20057779	20618064	Pkhd1	polycystic kidney and hepatic disease 1 [Source:MGI Symbol;Acc:MGI:2155808]	Pkhd1	241035	1.43105	-1.42023	1.15367	-1.23105	0.218305	0.310114	non-DEG	1.12924	1.97941	2.38811	0.82886	0.407184	0.532371	non-DEG	37.4539	-3.99194	2.93068	-1.36212	NA	NA	non-DEG	FALSE	FALSE	FALSE
ENSMUSG00000044055	protein_coding	1	92644218	92648841	Otos	otospiralin [Source:MGI Symbol;Acc:MGI:2672814]	Otos	260301	0.877513	-0.21456	0.903297	-0.23753	0.812246	0.86302	non-DEG	0.423008	0.719588	1.52518	0.471804	0.637067	NA	non-DEG	0.674009	2.44355	3.73212	0.654735	0.512639	NA	non-DEG	FALSE	FALSE	FALSE
ENSMUSG00000044306	protein_coding	1	170214860	170215556	4930500M09Rik	RIKEN cDNA 4930500M09 gene [Source:MGI Symbol;Acc:MGI:3630173]	4930500M09Rik	NA	0.0728375	0.695338	3.07556	0.226085	0.821135	NA	non-DEG	0.0475285	-0.063996	3.05092	-0.020976	0.983265	NA	non-DEG	0.109588	0.292111	3.81694	0.0765303	0.938997	NA	non-DEG	FALSE	FALSE	FALSE
ENSMUSG00000044337	protein_coding	1	90203980	90216751	Ackr3	atypical chemokine receptor 3 [Source:MGI Symbol;Acc:MGI:109562]	Ackr3	12778	177.083	0.0383391	0.357717	0.107177	0.914648	0.93889	non-DEG	224.655	-0.564122	0.544799	-1.03547	0.30045	0.423884	non-DEG	370.875	-2.95727	1.67428	-1.76629	0.0773464	0.417136	non-DEG	FALSE	FALSE	FALSE
ENSMUSG00000044340	protein_coding	1	106171752	106394250	Phlpp1	PH domain and leucine rich repeat protein phosphatase 1 [Source:MGI Symbol;Acc:MGI:2138327]	Phlpp1	98432	549.086	-1.0816	0.167999	-6.4381	1.20975e-10	1.45453e-09	down	488.961	-0.917629	0.191499	-4.79183	1.65268e-06	1.32372e-05	down	609.076	0.336463	0.645508	0.521238	0.602201	0.900587	non-DEG	FALSE	FALSE	FALSE
ENSMUSG00000044708	protein_coding	1	172341210	172374085	Kcnj10	potassium inwardly-rectifying channel, subfamily J, member 10 [Source:MGI Symbol;Acc:MGI:1194504]	Kcnj10	16513	121.702	1.10631	0.608722	1.81743	0.069151	0.12009	non-DEG	7.55725	1.69126	0.852561	1.98375	0.0472843	0.096189	non-DEG	106.363	1.2045	2.09847	0.573988	NA	NA	non-DEG	FALSE	FALSE	FALSE
ENSMUSG00000044757	pseudogene	1	97024681	97025928	Gm6430	predicted gene 6430 [Source:MGI Symbol;Acc:MGI:3648857]	Gm6430	NA	58.5568	0.0685289	0.182677	0.375137	0.707559	0.777589	non-DEG	1.56999	0.688288	0.672557	1.02339	0.306124	0.429877	non-DEG	1.19381	-1.21659	1.6889	-0.720342	0.471315	NA	non-DEG	FALSE	FALSE	FALSE
ENSMUSG00000044768	protein_coding	1	97606318	97662074	D1Ertd622e	DNA segment, Chr 1, ERATO Doi 622, expressed [Source:MGI Symbol;Acc:MGI:1277184]	D1Ertd622e	52392	501.233	0.31866	0.123333	2.58373	0.00977378	0.0225402	non-DEG	417.967	0.391671	0.112429	3.4837	0.000494535	0.00195474	non-DEG	768.541	0.0749947	0.332083	0.225831	0.821333	0.962112	non-DEG	FALSE	TRUE	TRUE
ENSMUSG00000044783	protein_coding	1	88262471	88277633	Hjurp	Holliday junction recognition protein [Source:MGI Symbol;Acc:MGI:2685821]	Hjurp	381280	1447.84	-0.138718	0.171445	-0.80911	0.418452	0.521482	non-DEG	688.135	-0.224726	0.202257	-1.11109	0.266529	0.386369	non-DEG	1360.24	-0.119297	0.443962	-0.268711	0.788152	0.954155	non-DEG	FALSE	FALSE	FALSE
ENSMUSG00000044816	protein_coding	1	65105285	65123214	D630023F18Rik	RIKEN cDNA D630023F18 gene [Source:MGI Symbol;Acc:MGI:2138198]	D630023F18Rik	98303	1.26401	1.94904	0.931749	2.09181	0.0364554	0.0700787	non-DEG	0.811967	0.528898	1.20942	0.437317	0.661882	0.758452	non-DEG	1.3305	3.42541	3.70562	0.924382	0.355287	NA	non-DEG	FALSE	FALSE	FALSE
ENSMUSG00000044835	protein_coding	1	161142691	161169106	Ankrd45	ankyrin repeat domain 45 [Source:MGI Symbol;Acc:MGI:1921094]	Ankrd45	73844	4.50609	2.25551	0.614702	3.66928	0.000243239	0.000845512	non-DEG	1.29921	1.34162	0.99747	1.34502	0.178618	0.282367	non-DEG	0.817078	0.447563	2.61734	0.170999	0.864224	NA	non-DEG	FALSE	FALSE	FALSE
ENSMUSG00000044854	protein_coding	1	184033030	184034301	1700056E22Rik	RIKEN cDNA 1700056E22 gene [Source:MGI Symbol;Acc:MGI:1920613]	1700056E22Rik	73363	2.28186	-0.606781	0.515781	-1.17643	0.239423	0.335086	non-DEG	2.42004	0.0140842	0.576397	0.0244349	0.980506	0.987564	non-DEG	6.65613	-1.87255	1.01354	-1.84753	0.0646708	0.385727	non-DEG	FALSE	TRUE	TRUE
ENSMUSG00000045005	protein_coding	1	64730558	64737751	Fzd5	frizzled homolog 5 (Drosophila) [Source:MGI Symbol;Acc:MGI:108571]	Fzd5	14367	630.924	-1.99488	0.305565	-6.5285	6.64318e-11	8.36716e-10	down	585.757	-1.45098	0.224227	-6.47103	9.73368e-11	1.98376e-09	down	317.381	-0.525764	0.440942	-1.19237	0.233118	0.664115	non-DEG	FALSE	TRUE	FALSE
ENSMUSG00000045210	protein_coding	1	9718622	9748382	Vcpip1	valosin containing protein (p97)/p47 complex interacting protein 1 [Source:MGI Symbol;Acc:MGI:1917925]	Vcpip1	70675	932.691	-0.209068	0.0878695	-2.3793	0.0173457	0.0370185	non-DEG	813.227	-0.465246	0.162908	-2.85589	0.0042917	0.0127264	non-DEG	1410.79	-0.567187	0.244849	-2.31648	0.0205323	0.215926	non-DEG	FALSE	TRUE	FALSE
ENSMUSG00000045216	protein_coding	1	36068400	36106446	Hs6st1	heparan sulfate 6-O-sulfotransferase 1 [Source:MGI Symbol;Acc:MGI:1354958]	Hs6st1	50785	1398.25	-0.578728	0.16092	-3.59637	0.000322684	0.00109166	non-DEG	1135.32	-0.562012	0.187187	-3.00241	0.00267847	0.0084941	non-DEG	1380.23	-0.565394	0.600591	-0.941396	0.346502	0.762381	non-DEG	FALSE	TRUE	FALSE
ENSMUSG00000045259	protein_coding	1	171358446	171360798	Klhdc9	kelch domain containing 9 [Source:MGI Symbol;Acc:MGI:1916124]	Klhdc9	68874	1.84236	1.04305	0.782686	1.33265	0.182647	0.267788	non-DEG	0.806322	1.39234	1.34693	1.03372	0.301267	0.424815	non-DEG	2.20037	-0.969176	1.55285	-0.624126	0.532545	NA	non-DEG	FALSE	FALSE	FALSE
ENSMUSG00000045382	protein_coding	1	128588199	128592293	Cxcr4	chemokine (C-X-C motif) receptor 4 [Source:MGI Symbol;Acc:MGI:109563]	Cxcr4	12767	486.482	-1.85682	0.223659	-8.30202	1.02358e-16	3.34894e-15	down	331.087	-2.76327	0.480717	-5.74823	9.01824e-09	1.23419e-07	down	31.3523	-1.53163	2.15464	-0.710851	NA	NA	non-DEG	FALSE	FALSE	FALSE
ENSMUSG00000045515	protein_coding	1	42695768	42703176	Pou3f3	POU domain, class 3, transcription factor 3 [Source:MGI Symbol;Acc:MGI:102564]	Pou3f3	18993	22.0558	1.57969	0.880376	1.79434	0.0727595	0.12539	non-DEG	4.70458	2.23869	0.830033	2.69711	0.00699433	0.0193538	non-DEG	4.41381	5.15853	2.65915	1.93991	0.0523903	NA	non-DEG	FALSE	TRUE	FALSE
ENSMUSG00000045658	protein_coding	1	84036296	84364180	Pid1	phosphotyrosine interaction domain containing 1 [Source:MGI Symbol;Acc:MGI:2138391]	Pid1	98496	101.59	-1.06713	0.257027	-4.15181	3.29852e-05	0.000140899	down	32.6059	-2.92826	0.59093	-4.95535	7.2201e-07	6.29491e-06	down	46.1157	-2.08498	1.69093	-1.23304	0.217561	0.647468	non-DEG	FALSE	FALSE	FALSE
ENSMUSG00000045954	protein_coding	1	51289126	51302960	Sdpr	serum deprivation response [Source:MGI Symbol;Acc:MGI:99513]	Sdpr	20324	345.143	-2.09081	0.234563	-8.91362	4.93908e-19	2.36013e-17	down	478.663	-1.96094	0.470652	-4.16644	3.09393e-05	0.000174985	down	620.371	-3.87481	0.977206	-3.96519	7.3336e-05	0.00623175	down	FALSE	FALSE	FALSE
ENSMUSG00000045968	protein_coding	1	153849542	153900228	5830403L16Rik	RIKEN cDNA 5830403L16 gene [Source:MGI Symbol;Acc:MGI:1923273]	5830403L16Rik	240817	2.41222	-0.102775	0.518621	-0.198169	0.842913	0.886662	non-DEG	0.741675	-0.488039	1.24025	-0.393499	0.693951	NA	non-DEG	2.11195	2.04426	1.82177	1.12213	0.261807	NA	non-DEG	FALSE	FALSE	TRUE
ENSMUSG00000046062	protein_coding	1	133131143	133139783	Ppp1r15b	protein phosphatase 1, regulatory (inhibitor) subunit 15b [Source:MGI Symbol;Acc:MGI:2444211]	Ppp1r15b	108954	2420.39	-0.304614	0.1338	-2.27664	0.0228078	0.0469032	non-DEG	2087.7	-0.535452	0.175169	-3.05678	0.00223731	0.00725029	non-DEG	2993.51	-0.0592786	0.306592	-0.193347	0.846688	0.968547	non-DEG	TRUE	TRUE	TRUE
ENSMUSG00000046101	protein_coding	1	9908638	9942085	Mcmdc2	minichromosome maintenance domain containing 2 [Source:MGI Symbol;Acc:MGI:3045334]	Mcmdc2	240697	0.980548	2.1809	0.99334	2.19553	0.0281258	0.0561314	non-DEG	0.705429	-0.312081	1.2527	-0.249127	0.803262	NA	non-DEG	0.447982	0.331409	3.79057	0.0874299	0.93033	NA	non-DEG	FALSE	FALSE	FALSE
ENSMUSG00000046330	protein_coding	1	72711260	72713809	Rpl37a	ribosomal protein L37a [Source:MGI Symbol;Acc:MGI:98068]	Rpl37a	19981	4636.56	0.632282	0.229978	2.74932	0.00597196	0.0146061	up	4287.89	0.110898	0.145431	0.762544	0.445735	0.569205	non-DEG	6705.65	0.476837	0.434877	1.09649	0.272865	0.70615	non-DEG	FALSE	TRUE	TRUE
ENSMUSG00000046334	pseudogene	1	9802197	9802553	Gm6195	predicted pseudogene 6195 [Source:MGI Symbol;Acc:MGI:3647661]	Gm6195	NA	0.263489	0.501202	1.95719	0.256083	0.797887	NA	non-DEG	0.384342	0.690483	1.36293	0.506617	0.612423	NA	non-DEG	0.121779	-1.391	3.81694	-0.364428	0.715538	NA	non-DEG	FALSE	TRUE	FALSE
ENSMUSG00000046337	protein_coding	1	36562694	36683183	Fam178b	family with sequence similarity 178, member B [Source:MGI Symbol;Acc:MGI:3026913]	Fam178b	381337	28.5752	1.01182	0.408511	2.47684	0.0132552	0.0293566	up	18.0299	0.783978	0.361891	2.16634	0.0302854	0.066563	non-DEG	9.61852	6.28464	2.62261	2.39633	NA	NA	non-DEG	FALSE	FALSE	FALSE
ENSMUSG00000046367	protein_coding	1	134540941	134549682	4931440L10Rik	RIKEN cDNA 4931440L10 gene [Source:MGI Symbol;Acc:MGI:1918251]	4931440L10Rik	71001	0.301043	0.253534	1.48286	0.170977	0.864242	NA	non-DEG	0.141736	0.0963059	2.73768	0.0351779	0.971938	NA	non-DEG	0.121779	-1.391	3.81694	-0.364428	0.715538	NA	non-DEG	FALSE	FALSE	FALSE
ENSMUSG00000046404	protein_coding	1	130717327	130724358	Yod1	YOD1 OTU deubiquitinating enzyme 1 homologue (S. cerevisiae) [Source:MGI Symbol;Acc:MGI:2442596]	Yod1	226418	324.095	0.294333	0.138138	2.13072	0.033112	0.0645958	non-DEG	242.926	-0.508802	0.1611	-3.1583	0.00158691	0.00540071	non-DEG	417.21	-0.264881	0.443736	-0.596933	0.550552	0.878102	non-DEG	FALSE	FALSE	FALSE
ENSMUSG00000046836	protein_coding	1	183276342	183297256	Brox	BRO1 domain and CAAX motif containing [Source:MGI Symbol;Acc:MGI:1918928]	Brox	102642734	871.298	-0.663543	0.103115	-6.43499	1.2348e-10	1.48009e-09	down	738.857	-0.629931	0.129874	-4.85033	1.23258e-06	1.01066e-05	down	1299.45	-0.338419	0.359518	-0.941315	0.346544	0.762381	non-DEG	FALSE	FALSE	FALSE
ENSMUSG00000046856	protein_coding	1	63182691	63214543	Gpr1	G protein-coupled receptor 1 [Source:MGI Symbol;Acc:MGI:2385324]	Gpr1	241070	3.61816	-0.553789	0.482349	-1.14811	0.250924	0.347779	non-DEG	0.316168	-1.35628	1.985	-0.683263	0.494441	NA	non-DEG	0.401932	-0.669663	3.81694	-0.175445	0.86073	NA	non-DEG	FALSE	FALSE	FALSE
ENSMUSG00000046994	protein_coding	1	55237177	55248470	Mars2	methionine-tRNA synthetase 2 (mitochondrial) [Source:MGI Symbol;Acc:MGI:2444136]	Mars2	212679	676.13	0.92805	0.164271	5.6495	1.60914e-08	1.33457e-07	up	360.446	0.879262	0.203639	4.31775	1.57631e-05	9.74517e-05	up	865.261	0.713921	0.566556	1.26011	0.207631	0.637575	non-DEG	FALSE	FALSE	TRUE
ENSMUSG00000047021	protein_coding	1	74902071	74935599	Ccdc108	coiled-coil domain containing 108 [Source:MGI Symbol;Acc:MGI:2444274]	Ccdc108	241116	0.323405	0.3614	1.43641	0.251599	0.801351	NA	non-DEG	0.347111	0.273458	1.7065	0.160245	0.872688	NA	non-DEG	0.109588	0.292111	3.81694	0.0765303	0.938997	NA	non-DEG	FALSE	FALSE	FALSE
ENSMUSG00000047067	protein_coding	1	92906981	92908435	Dusp28	dual specificity phosphatase 28 [Source:MGI Symbol;Acc:MGI:1914696]	Dusp28	67446	83.9372	0.21799	0.155137	1.40514	0.159978	0.240066	non-DEG	57.9975	-0.09244	0.16958	-0.545112	0.585677	0.697204	non-DEG	120.397	0.775272	0.41217	1.88095	0.0599784	0.371192	non-DEG	FALSE	FALSE	FALSE
ENSMUSG00000047180	protein_coding	1	36264597	36274679	Neurl3	neuralized homolog 3 homolog (Drosophila) [Source:MGI Symbol;Acc:MGI:2429944]	Neurl3	214854	134.008	-1.4812	0.232984	-6.35752	2.05033e-10	2.35812e-09	down	40.1343	-0.299867	0.832605	-0.360155	0.718731	0.804068	non-DEG	4.49533	-0.639925	1.19339	-0.536223	0.591805	NA	non-DEG	FALSE	TRUE	FALSE
ENSMUSG00000047216	protein_coding	1	110888326	110977584	Cdh19	cadherin 19, type 2 [Source:MGI Symbol;Acc:MGI:3588198]	Cdh19	227485	204.318	-2.22451	0.767852	-2.89706	0.00376677	0.00975309	down	277.904	-0.0992114	1.10838	-0.0895099	0.928677	0.952726	non-DEG	412.458	-0.481107	2.29785	-0.209373	NA	NA	non-DEG	FALSE	FALSE	FALSE
ENSMUSG00000047330	protein_coding	1	78816758	78820028	Kcne4	potassium voltage-gated channel, Isk-related subfamily, gene 4 [Source:MGI Symbol;Acc:MGI:1891125]	Kcne4	57814	47.4023	0.672298	0.429272	1.56613	0.117317	0.186516	non-DEG	9.42931	3.1117	0.818485	3.80178	0.000143663	0.000664559	up	80.4835	21.3647	3.1582	6.76483	NA	NA	non-DEG	FALSE	FALSE	FALSE
ENSMUSG00000047343	protein_coding	1	44009408	44020034	Mettl21c	methyltransferase like 21C [Source:MGI Symbol;Acc:MGI:3611450]	Mettl21c	433294	0.941448	2.98296	1.4383	2.07395	0.0380837	0.0727026	non-DEG	0.702644	2.09471	1.5956	1.31281	0.189248	NA	non-DEG	1.01633	0.00947251	3.40465	0.00278223	0.99778	NA	non-DEG	FALSE	FALSE	FALSE
ENSMUSG00000047361	protein_coding	1	59516264	59636417	Gm973	predicted gene 973 [Source:MGI Symbol;Acc:MGI:2685819]	Gm973	381260	16.1646	2.77448	0.727269	3.81492	0.000136225	0.00050249	up	7.93863	2.20288	0.637829	3.45371	0.000552922	0.00215176	up	1.95688	1.59574	2.56171	0.622918	0.533339	NA	non-DEG	FALSE	FALSE	FALSE
ENSMUSG00000047369	protein_coding	1	181738988	181769674	Dnah14	dynein, axonemal, heavy chain 14 [Source:MGI Symbol;Acc:MGI:2444525]	Dnah14	240960	0.146913	1.00703	3.07556	0.327429	0.743343	NA	non-DEG	0.0528775	-0.063996	3.05092	-0.020976	0.983265	NA	non-DEG	0.151607	-1.391	3.81694	-0.364428	0.715538	NA	non-DEG	FALSE	TRUE	FALSE
ENSMUSG00000047383	pseudogene	1	58997315	59006218	Als2cr11	amyotrophic lateral sclerosis 2 (juvenile) chromosome region, candidate 11 (human) [Source:MGI Symbol;Acc:MGI:1920713]	Als2cr11	NA	0.135446	0.36083	2.52625	0.142832	0.886422	NA	non-DEG	0.0433953	-0.063996	3.05092	-0.020976	0.983265	NA	non-DEG	0.192263	0.918262	3.80472	0.241348	0.809285	NA	non-DEG	FALSE	FALSE	FALSE
ENSMUSG00000047384	protein_coding	1	192833169	192834719	A730013G03Rik	RIKEN cDNA A730013G03 gene [Source:MGI Symbol;Acc:MGI:2445118]	A730013G03Rik	NA	1.24272	-2.09263	0.7781	-2.68941	0.00715782	0.0171911	non-DEG	2.15942	-1.01961	0.684748	-1.48902	0.136481	0.228384	non-DEG	1.10351	-1.72996	2.36193	-0.732433	0.463904	NA	non-DEG	FALSE	FALSE	FALSE
ENSMUSG00000047443	protein_coding	1	91366430	91374217	Fam132b	family with sequence similarity 132, member B [Source:MGI Symbol;Acc:MGI:3606476]	Fam132b	227358	92.0964	-0.165672	0.249991	-0.662714	0.507514	0.605114	non-DEG	48.31	0.0578029	0.286426	0.201807	0.840067	0.892679	non-DEG	250.511	-2.94683	0.901254	-3.26969	0.00107664	0.0385687	down	FALSE	FALSE	FALSE
ENSMUSG00000047496	protein_coding	1	105276914	105356710	Rnf152	ring finger protein 152 [Source:MGI Symbol;Acc:MGI:2443787]	Rnf152	320311	53.6984	0.936242	0.554627	1.68806	0.0914	0.151866	non-DEG	25.4995	1.96737	0.49048	4.01111	6.04349e-05	0.000313631	up	81.3976	0.195747	1.48965	0.131405	0.895455	0.978708	non-DEG	FALSE	FALSE	FALSE
ENSMUSG00000047528	protein_coding	1	58646903	58695989	Als2cr12	amyotrophic lateral sclerosis 2 (juvenile) chromosome region, candidate 12 (human) [Source:MGI Symbol;Acc:MGI:1918359]	Als2cr12	108812	1.30672	-1.90365	0.809619	-2.35129	0.0187085	0.0395139	non-DEG	0.546471	0.748557	1.16918	0.640239	0.522018	NA	non-DEG	9.40395	-4.62044	1.29847	-3.55836	0.000373174	0.0203004	down	FALSE	FALSE	FALSE
ENSMUSG00000047539	protein_coding	1	182313102	182341606	Fbxo28	F-box protein 28 [Source:MGI Symbol;Acc:MGI:1261890]	Fbxo28	67948	896.906	-0.740542	0.111982	-6.61305	3.76492e-11	4.93544e-10	down	639.76	-0.814732	0.114021	-7.14548	8.96847e-13	2.79338e-11	down	1084.13	-0.289624	0.332883	-0.870049	0.384274	0.791034	non-DEG	FALSE	FALSE	FALSE
ENSMUSG00000047793	protein_coding	1	93235841	93301065	Sned1	sushi, nidogen and EGF-like domains 1 [Source:MGI Symbol;Acc:MGI:3045960]	Sned1	208777	203.115	-0.449033	0.356505	-1.25954	0.207835	0.297636	non-DEG	108.09	-0.200171	0.430231	-0.465264	0.641742	0.742731	non-DEG	834.058	3.95191	1.64977	2.39543	NA	NA	non-DEG	FALSE	FALSE	FALSE
ENSMUSG00000048000	protein_coding	1	87326998	87450796	Gigyf2	GRB10 interacting GYF protein 2 [Source:MGI Symbol;Acc:MGI:2138584]	Gigyf2	227331	1550.5	-0.293271	0.0903514	-3.24589	0.00117084	0.00344417	non-DEG	896.083	-0.0498322	0.105795	-0.471026	0.637622	0.739565	non-DEG	2116.82	-0.240325	0.205079	-1.17187	0.241251	0.672687	non-DEG	FALSE	TRUE	TRUE
ENSMUSG00000048096	protein_coding	1	135324807	135368065	Lmod1	leiomodin 1 (smooth muscle) [Source:MGI Symbol;Acc:MGI:2135671]	Lmod1	93689	79.2117	-2.01869	0.413903	-4.87721	1.07596e-06	6.30585e-06	down	70.8708	-2.54241	0.580865	-4.37693	1.20361e-05	7.68785e-05	down	9.12602	2.53217	1.95052	1.2982	0.194217	0.618915	non-DEG	FALSE	FALSE	FALSE
ENSMUSG00000048126	protein_coding	1	90765923	90843971	Col6a3	collagen, type VI, alpha 3 [Source:MGI Symbol;Acc:MGI:88461]	Col6a3	12835	3914.44	-0.706381	0.247774	-2.85091	0.00435943	0.0111259	down	681.626	0.58426	0.698776	0.836119	0.403088	0.528291	non-DEG	972.468	7.19955	2.00142	3.59723	NA	NA	non-DEG	FALSE	FALSE	FALSE
ENSMUSG00000048174	protein_coding	1	132506230	132508639	Tmem81	transmembrane protein 81 [Source:MGI Symbol;Acc:MGI:1921876]	Tmem81	74626	80.3645	0.503122	0.1675	3.00371	0.00266709	0.00716023	non-DEG	40.5729	-0.051586	0.294497	-0.175166	0.860949	0.907267	non-DEG	95.5879	0.067852	0.427264	0.158806	0.873822	0.974363	non-DEG	FALSE	FALSE	FALSE
ENSMUSG00000048234	protein_coding	1	39551296	39577405	Rnf149	ring finger protein 149 [Source:MGI Symbol;Acc:MGI:2677438]	Rnf149	67702	728.441	-0.302346	0.121448	-2.4895	0.0127922	0.0284579	non-DEG	558.745	-0.313235	0.176043	-1.77931	0.0751895	0.140788	non-DEG	646.877	0.29619	0.486502	0.608815	0.542647	0.875438	non-DEG	FALSE	FALSE	TRUE
ENSMUSG00000048402	protein_coding	1	118834132	119053619	Gli2	GLI-Kruppel family member GLI2 [Source:MGI Symbol;Acc:MGI:95728]	Gli2	14633	160.527	2.31887	0.485781	4.77349	1.81065e-06	1.00753e-05	up	73.8164	0.982154	0.593266	1.65551	0.097822	0.174474	non-DEG	127.544	3.24769	1.66603	1.94936	NA	NA	non-DEG	FALSE	TRUE	TRUE
ENSMUSG00000048480	protein_coding	1	74191785	74194631	Cxcr1	chemokine (C-X-C motif) receptor 1 [Source:MGI Symbol;Acc:MGI:2448715]	Cxcr1	227288	0.500514	-1.60096	1.17743	-1.35971	0.173921	NA	non-DEG	0.260678	-0.530505	2.051	-0.258657	0.7959	NA	non-DEG	0	NA	NA	NA	NA	NA	non-DEG	FALSE	FALSE	FALSE
ENSMUSG00000048495	protein_coding	1	57388237	57407101	Tyw5	tRNA-yW synthesizing protein 5 [Source:MGI Symbol;Acc:MGI:1915986]	Tyw5	68736	159.9	-0.107663	0.117147	-0.919039	0.358075	0.461712	non-DEG	109.045	-0.231273	0.146513	-1.57852	0.114446	0.198112	non-DEG	263.279	-0.413339	0.348232	-1.18696	0.235242	0.666188	non-DEG	FALSE	FALSE	FALSE
ENSMUSG00000048538	pseudogene	1	7177739	7179037	Gm9826	predicted gene 9826 [Source:MGI Symbol;Acc:MGI:3642725]	Gm9826	NA	0.334789	1.44521	2.15225	0.67149	0.501908	NA	non-DEG	0.246452	0.919236	3.05007	0.301382	0.763124	NA	non-DEG	0.527484	-2.92766	3.54509	-0.825835	0.408898	NA	non-DEG	FALSE	FALSE	FALSE
ENSMUSG00000048814	protein_coding	1	38793669	38836090	Lonrf2	LON peptidase N-terminal domain and ring finger 2 [Source:MGI Symbol;Acc:MGI:1920209]	Lonrf2	381338	63.0193	2.72884	0.790275	3.45303	0.000554325	0.00177135	up	17.6946	3.9034	0.726005	5.37655	7.59276e-08	8.38152e-07	up	11.7938	6.58085	3.16416	2.07981	0.0375429	0.289935	non-DEG	FALSE	FALSE	FALSE
ENSMUSG00000048865	protein_coding	1	171388954	171410298	Arhgap30	Rho GTPase activating protein 30 [Source:MGI Symbol;Acc:MGI:2684948]	Arhgap30	226652	1.04969	-1.17663	0.767849	-1.53237	0.12543	0.19697	non-DEG	0.177702	0.65882	3.05086	0.215946	0.82903	NA	non-DEG	0	NA	NA	NA	NA	NA	non-DEG	FALSE	FALSE	FALSE
ENSMUSG00000048874	protein_coding	1	30802339	30873921	Phf3	PHD finger protein 3 [Source:MGI Symbol;Acc:MGI:2446126]	Phf3	213109	1708.06	-0.337803	0.103928	-3.25036	0.00115257	0.0033967	non-DEG	1449.89	-0.5343	0.14074	-3.79636	0.000146836	0.000677733	non-DEG	2827.89	-0.30826	0.280655	-1.09836	0.272048	0.70615	non-DEG	FALSE	TRUE	TRUE
ENSMUSG00000048960	protein_coding	1	10993465	11303681	Prex2	phosphatidylinositol-3,4,5-trisphosphate-dependent Rac exchange factor 2 [Source:MGI Symbol;Acc:MGI:1923385]	Prex2	109294	131.121	0.0169614	0.406191	0.0417571	0.966692	0.976559	non-DEG	24.0889	-1.13401	0.662577	-1.71151	0.0869875	0.157979	non-DEG	92.5283	5.80858	1.86833	3.10897	0.00187739	0.0552224	non-DEG	FALSE	FALSE	FALSE
ENSMUSG00000049160	antisense	1	161154558	161159314	4930469G21Rik	RIKEN cDNA 4930469G21 gene [Source:MGI Symbol;Acc:MGI:1922183]	4930469G21Rik	NA	0.202423	0.499432	1.98623	0.251448	0.801468	NA	non-DEG	0.132101	-0.144143	3.05092	-0.0472458	0.962317	NA	non-DEG	0	NA	NA	NA	NA	NA	non-DEG	FALSE	FALSE	FALSE
ENSMUSG00000049339	protein_coding	1	75142778	75147913	Fam134a	family with sequence similarity 134, member A [Source:MGI Symbol;Acc:MGI:2388278]	Fam134a	227298	1124.37	-0.663534	0.0751698	-8.82714	1.0739e-18	4.8051e-17	down	798.897	-0.926169	0.140413	-6.59604	4.22295e-11	9.27102e-10	down	1418.02	-0.174669	0.281608	-0.620255	0.53509	0.870664	non-DEG	FALSE	FALSE	FALSE
ENSMUSG00000049353	protein_coding	1	191977373	191988282	Rd3	retinal degeneration 3 [Source:MGI Symbol;Acc:MGI:1921273]	Rd3	74023	1.72723	0.93492	0.888446	1.05231	0.292658	0.393625	non-DEG	0.357218	1.07621	2.44391	0.440362	0.659675	NA	non-DEG	1.55247	2.57218	3.1569	0.81478	0.415198	NA	non-DEG	FALSE	FALSE	FALSE
ENSMUSG00000049439	protein_coding	1	60343323	60388060	Cyp20a1	cytochrome P450, family 20, subfamily a, polypeptide 1 [Source:MGI Symbol;Acc:MGI:1925201]	Cyp20a1	77951	550.115	0.312581	0.126132	2.4782	0.0132046	0.0292576	non-DEG	395.678	0.392426	0.190639	2.05848	0.0395442	0.0830306	non-DEG	709.005	0.503297	0.371872	1.35341	0.175923	0.595466	non-DEG	TRUE	TRUE	TRUE
ENSMUSG00000049515	protein_coding	1	91322075	91348306	Espnl	espin-like [Source:MGI Symbol;Acc:MGI:2685402]	Espnl	227357	11.2335	1.00126	0.362718	2.76043	0.0057726	0.0141875	up	14.2409	0.996726	0.476088	2.09357	0.0362979	0.0773475	non-DEG	6.34895	-0.753948	1.19578	-0.630509	0.528362	0.867847	non-DEG	FALSE	FALSE	FALSE
ENSMUSG00000049598	protein_coding	1	172555938	172563717	Vsig8	V-set and immunoglobulin domain containing 8 [Source:MGI Symbol;Acc:MGI:3642995]	Vsig8	240916	2.92219	1.90814	0.874572	2.18179	0.0291247	0.0578539	non-DEG	2.35566	1.44991	0.891927	1.62559	0.104037	0.183095	non-DEG	0.933828	0.572638	3.40163	0.168342	0.866314	NA	non-DEG	FALSE	FALSE	FALSE
ENSMUSG00000049608	protein_coding	1	85938318	85961007	Gpr55	G protein-coupled receptor 55 [Source:MGI Symbol;Acc:MGI:2685064]	Gpr55	227326	4.43487	0.00874253	0.542732	0.0161084	0.987148	0.991397	non-DEG	1.14613	-1.52033	1.19026	-1.27731	0.201492	0.310174	non-DEG	0	NA	NA	NA	NA	NA	non-DEG	FALSE	FALSE	FALSE
ENSMUSG00000049690	protein_coding	1	125913620	126830799	Nckap5	NCK-associated protein 5 [Source:MGI Symbol;Acc:MGI:2686394]	Nckap5	210356	56.139	-0.358818	0.413108	-0.868582	0.385076	0.488397	non-DEG	77.7676	-1.40728	0.55713	-2.52594	0.0115388	0.0296311	down	23.0647	1.47332	1.47751	0.997163	0.318686	0.740418	non-DEG	FALSE	TRUE	FALSE
ENSMUSG00000049866	protein_coding	1	88673125	88702221	Arl4c	ADP-ribosylation factor-like 4C [Source:MGI Symbol;Acc:MGI:2445172]	Arl4c	320982	804.632	-1.60661	0.265388	-6.05381	1.41457e-09	1.40226e-08	down	757.945	-1.58349	0.379256	-4.17525	2.97654e-05	0.000169652	down	906.944	-1.7923	0.843865	-2.12391	0.0336774	0.274522	non-DEG	FALSE	TRUE	FALSE
ENSMUSG00000049881	pseudogene	1	157412352	157420236	2810025M15Rik	RIKEN cDNA 2810025M15 gene [Source:MGI Symbol;Acc:MGI:1917203]	2810025M15Rik	NA	269.491	0.664506	0.174732	3.80301	0.00014295	0.00052473	up	183.467	-0.0528105	0.255268	-0.206883	0.836102	0.889885	non-DEG	265.016	-0.159391	0.44834	-0.355514	0.722205	0.937413	non-DEG	FALSE	FALSE	FALSE
ENSMUSG00000050069	protein_coding	1	174833785	174921819	Grem2	gremlin 2 homolog, cysteine knot superfamily (Xenopus laevis) [Source:MGI Symbol;Acc:MGI:1344367]	Grem2	23893	85.6244	-0.492402	0.394659	-1.24766	0.212154	0.302825	non-DEG	4.37598	1.54441	0.866174	1.78303	0.0745816	0.139837	non-DEG	0.744076	2.628	3.72571	0.70537	0.48058	NA	non-DEG	FALSE	FALSE	FALSE
ENSMUSG00000050122	protein_coding	1	37026596	37076996	Vwa3b	von Willebrand factor A domain containing 3B [Source:MGI Symbol;Acc:MGI:1918103]	Vwa3b	NA	1.96594	0.0110218	0.896695	0.0122916	0.990193	0.993183	non-DEG	2.06675	-1.66077	1.24106	-1.33819	0.180833	0.284954	non-DEG	2.38484	3.14179	3.14006	1.00055	0.317045	NA	non-DEG	FALSE	TRUE	FALSE
ENSMUSG00000050229	protein_coding	1	172376531	172384099	Pigm	phosphatidylinositol glycan anchor biosynthesis, class M [Source:MGI Symbol;Acc:MGI:1914806]	Pigm	67556	763.501	0.397692	0.109662	3.62653	0.000287256	0.0009838	non-DEG	489.74	0.333164	0.167382	1.99044	0.0465424	0.0949758	non-DEG	1076.55	-0.0299888	0.468034	-0.0640741	0.948911	0.990124	non-DEG	FALSE	FALSE	FALSE
ENSMUSG00000050296	protein_coding	1	71242276	71414910	Abca12	ATP-binding cassette, sub-family A (ABC1), member 12 [Source:MGI Symbol;Acc:MGI:2676312]	Abca12	74591	112.986	2.88895	0.851316	3.39351	0.000690026	0.00215336	up	51.4345	1.17236	0.716148	1.63704	0.101622	0.179698	non-DEG	13.6766	5.81173	1.91327	3.03759	0.00238478	0.0642444	non-DEG	FALSE	TRUE	FALSE
ENSMUSG00000050526	protein_coding	1	134385940	134390981	4933406M09Rik	RIKEN cDNA 4933406M09 gene [Source:MGI Symbol;Acc:MGI:3045320]	4933406M09Rik	240755	0.0796109	0.681979	3.07556	0.221741	0.824515	NA	non-DEG	0.0528775	-0.063996	3.05092	-0.020976	0.983265	NA	non-DEG	0.147833	0.292111	3.81694	0.0765303	0.938997	NA	non-DEG	FALSE	TRUE	FALSE
ENSMUSG00000050534	protein_coding	1	121509842	121528465	Htr5b	5-hydroxytryptamine (serotonin) receptor 5B [Source:MGI Symbol;Acc:MGI:96284]	Htr5b	15564	124.718	-3.51662	0.746553	-4.71048	2.47136e-06	1.335e-05	down	41.4069	-0.261006	0.746247	-0.349758	0.726521	0.810155	non-DEG	116.838	-6.46344	2.79858	-2.30954	NA	NA	non-DEG	FALSE	FALSE	FALSE
ENSMUSG00000050565	protein_coding	1	156035403	156068861	Tor1aip2	torsin A interacting protein 2 [Source:MGI Symbol;Acc:MGI:3582695]	Tor1aip2	240832	2476.23	-0.576669	0.123908	-4.65402	3.25529e-06	1.71268e-05	non-DEG	2097.56	-0.517765	0.114533	-4.52067	6.16443e-06	4.24781e-05	non-DEG	3017.22	-0.305652	0.25958	-1.17749	0.239002	0.670586	non-DEG	FALSE	FALSE	FALSE
ENSMUSG00000050625	protein_coding	1	181509633	181511451	Ccdc121	coiled-coil domain containing 121 [Source:MGI Symbol;Acc:MGI:2685601]	Ccdc121	403180	1.67142	-3.70613	1.075	-3.44755	0.000565691	0.00180414	non-DEG	0.299102	-1.33696	2.45323	-0.544981	0.585766	NA	non-DEG	0	NA	NA	NA	NA	NA	non-DEG	FALSE	TRUE	FALSE
ENSMUSG00000050711	protein_coding	1	79434669	79440120	Scg2	secretogranin II [Source:MGI Symbol;Acc:MGI:103033]	Scg2	20254	0.478082	-1.57805	1.04739	-1.50665	0.1319	NA	non-DEG	0.74581	-2.4445	1.70925	-1.43016	0.15267	NA	non-DEG	0.564983	0.841079	3.76175	0.223587	0.823079	NA	non-DEG	FALSE	FALSE	FALSE
ENSMUSG00000050777	protein_coding	1	120067377	120074074	Tmem37	transmembrane protein 37 [Source:MGI Symbol;Acc:MGI:2157899]	Tmem37	170706	76.689	-1.21985	0.295984	-4.12133	3.76692e-05	0.000158489	down	46.5471	-1.39653	0.682365	-2.0466	0.0406977	0.0850171	non-DEG	136.335	-2.67224	0.922709	-2.89608	0.00377858	0.0859655	non-DEG	FALSE	FALSE	FALSE
ENSMUSG00000050840	protein_coding	1	104768529	104995481	Cdh20	cadherin 20 [Source:MGI Symbol;Acc:MGI:1346069]	Cdh20	23836	13.245	2.57197	1.47756	1.74069	0.0817382	0.138322	non-DEG	2.15567	3.83698	2.10909	1.81926	0.0688723	0.130934	non-DEG	214.616	24.0637	3.67827	6.54212	NA	NA	non-DEG	FALSE	FALSE	FALSE
ENSMUSG00000050967	protein_coding	1	39618406	39651182	Creg2	cellular repressor of E1A-stimulated genes 2 [Source:MGI Symbol;Acc:MGI:1928333]	Creg2	263764	21.2285	1.7893	0.472135	3.78981	0.000150762	0.000551134	up	2.64106	0.944336	0.788362	1.19785	0.230977	0.345427	non-DEG	16.1725	6.05102	2.94054	2.05779	NA	NA	non-DEG	FALSE	TRUE	FALSE
ENSMUSG00000051079	protein_coding	1	144138654	144177372	Rgs13	regulator of G-protein signaling 13 [Source:MGI Symbol;Acc:MGI:2180585]	Rgs13	246709	0.179458	0.739875	2.39173	0.309347	0.757058	NA	non-DEG	0.058388	0.497045	3.05092	0.162916	0.870584	NA	non-DEG	0.330701	1.49926	3.78013	0.396616	0.691651	NA	non-DEG	FALSE	TRUE	FALSE
ENSMUSG00000051185	protein_coding	1	95313623	95335284	Fam174a	family with sequence similarity 174, member A [Source:MGI Symbol;Acc:MGI:1914948]	Fam174a	67698	159.49	-0.53008	0.167849	-3.15807	0.00158816	0.00452394	non-DEG	106.835	-0.6627	0.187067	-3.54259	0.000396224	0.00161466	down	288.021	0.309723	0.426062	0.726942	0.467261	0.835679	non-DEG	FALSE	FALSE	TRUE
ENSMUSG00000051223	protein_coding	1	58392898	58407353	Bzw1	basic leucine zipper and W2 domains 1 [Source:MGI Symbol;Acc:MGI:1914132]	Bzw1	66882	5074.6	0.0854827	0.0985621	0.867299	0.385778	0.489162	non-DEG	4345.99	0.0840689	0.110267	0.76241	0.445815	0.569224	non-DEG	6098.56	-0.345953	0.231403	-1.49502	0.134908	0.534431	non-DEG	FALSE	TRUE	FALSE
ENSMUSG00000051251	protein_coding	1	172052292	172057573	Nhlh1	nescient helix loop helix 1 [Source:MGI Symbol;Acc:MGI:98481]	Nhlh1	18071	0.832074	-0.263271	0.85216	-0.308946	0.757363	0.819229	non-DEG	0.633471	-1.11341	1.19077	-0.935034	0.349771	NA	non-DEG	0.121779	-1.391	3.81694	-0.364428	0.715538	NA	non-DEG	FALSE	FALSE	FALSE
ENSMUSG00000051285	protein_coding	1	7088920	7173628	Pcmtd1	protein-L-isoaspartate (D-aspartate) O-methyltransferase domain containing 1 [Source:MGI Symbol;Acc:MGI:2441773]	Pcmtd1	319263	939.036	-0.775305	0.153714	-5.04381	4.56362e-07	2.86201e-06	down	683.391	-0.993242	0.148131	-6.70516	2.01183e-11	4.78632e-10	down	1592.36	-0.590542	0.44468	-1.32802	0.184173	0.607638	non-DEG	FALSE	FALSE	FALSE
ENSMUSG00000051295	antisense	1	185429357	185441819	9630028B13Rik	RIKEN cDNA 9630028B13 gene [Source:MGI Symbol;Acc:MGI:2442281]	9630028B13Rik	NA	0.304328	0.834604	1.92375	0.433843	0.664403	NA	non-DEG	0.058388	0.497045	3.05092	0.162916	0.870584	NA	non-DEG	0	NA	NA	NA	NA	NA	non-DEG	FALSE	FALSE	FALSE
ENSMUSG00000051344	protein_coding	1	64785983	64956824	Plekhm3	pleckstrin homology domain containing, family M, member 3 [Source:MGI Symbol;Acc:MGI:2443627]	Plekhm3	241075	264.975	-0.592462	0.186786	-3.17187	0.0015146	0.00434344	down	169.915	-0.212219	0.227101	-0.934469	0.350062	0.475479	non-DEG	305.042	0.22581	0.731561	0.308668	0.757574	0.945834	non-DEG	FALSE	FALSE	FALSE
ENSMUSG00000051590	protein_coding	1	127815253	127840321	Map3k19	mitogen-activated protein kinase kinase kinase 19 [Source:MGI Symbol;Acc:MGI:1203481]	Map3k19	22625	0.751268	-0.869011	0.874473	-0.993754	0.320343	0.422766	non-DEG	0.612428	-1.845	1.32122	-1.39644	0.162583	NA	non-DEG	1.21285	-4.15189	3.67156	-1.13083	0.258128	NA	non-DEG	FALSE	FALSE	FALSE
ENSMUSG00000051703	protein_coding	1	75479532	75485705	Tmem198	transmembrane protein 198 [Source:MGI Symbol;Acc:MGI:2443133]	Tmem198	319998	11.3933	-0.752118	0.308773	-2.43583	0.0148576	0.0324146	down	11.715	-0.712826	0.288799	-2.46824	0.0135778	0.033945	down	2.67334	-0.207321	1.44091	-0.143881	0.885594	NA	non-DEG	FALSE	FALSE	FALSE
ENSMUSG00000051951	protein_coding	1	3205901	3671498	Xkr4	X Kell blood group precursor related family member 4 [Source:MGI Symbol;Acc:MGI:3528744]	Xkr4	497097	2.78007	0.601994	0.74832	0.804461	0.421131	0.523912	non-DEG	3.28908	2.92202	1.13482	2.57487	0.0100277	0.0262751	non-DEG	0.147833	0.292111	3.81694	0.0765303	0.938997	NA	non-DEG	FALSE	FALSE	FALSE
ENSMUSG00000051985	protein_coding	1	135953578	136006342	Igfn1	immunoglobulin-like and fibronectin type III domain containing 1 [Source:MGI Symbol;Acc:MGI:3045352]	Igfn1	226438	0.687451	1.53729	1.32832	1.15732	0.247141	0.343533	non-DEG	0.771897	0.190112	2.43132	0.0781929	0.937675	0.959331	non-DEG	0.4435	1.82561	3.76047	0.485474	0.62734	NA	non-DEG	FALSE	FALSE	FALSE
ENSMUSG00000051998	protein_coding	1	133679091	133690108	Lax1	lymphocyte transmembrane adaptor 1 [Source:MGI Symbol;Acc:MGI:2443362]	Lax1	240754	6.97264	0.267743	0.430006	0.62265	0.533515	0.628544	non-DEG	4.57454	0.541061	0.476461	1.13558	0.256131	0.374282	non-DEG	1.90865	1.35375	2.10632	0.642708	0.520414	NA	non-DEG	FALSE	FALSE	FALSE
ENSMUSG00000052062	protein_coding	1	61638824	62642284	Pard3b	par-3 family cell polarity regulator beta [Source:MGI Symbol;Acc:MGI:1919301]	Pard3b	72823	156.788	0.763025	0.365518	2.08752	0.0368416	0.0706963	non-DEG	101.947	0.51636	0.464595	1.11142	0.266388	0.38626	non-DEG	186.354	2.28619	1.21566	1.88062	0.0600237	0.371192	non-DEG	FALSE	FALSE	FALSE
ENSMUSG00000052331	protein_coding	1	54645340	54926387	Ankrd44	ankyrin repeat domain 44 [Source:MGI Symbol;Acc:MGI:3045243]	Ankrd44	329154	203.567	-0.354414	0.246801	-1.43603	0.150993	0.229392	non-DEG	83.0578	0.0933798	0.337456	0.276717	0.781997	0.851084	non-DEG	190.328	1.74701	1.23604	1.41339	0.15754	0.570375	non-DEG	FALSE	FALSE	FALSE
ENSMUSG00000052423	protein_coding	1	171270328	171276896	B4galt3	UDP-Gal:betaGlcNAc beta 1,4-galactosyltransferase, polypeptide 3 [Source:MGI Symbol;Acc:MGI:1928767]	B4galt3	57370	834.998	-0.481036	0.131681	-3.65305	0.000259144	0.000896188	non-DEG	703.505	-0.398368	0.138173	-2.8831	0.0039378	0.011784	non-DEG	755.598	-0.129006	0.410099	-0.314573	0.753086	0.945637	non-DEG	FALSE	TRUE	FALSE
ENSMUSG00000052428	protein_coding	1	167308670	167333978	Tmco1	transmembrane and coiled-coil domains 1 [Source:MGI Symbol;Acc:MGI:1921173]	Tmco1	68944	918.807	-0.245286	0.138009	-1.77732	0.0755153	0.129264	non-DEG	613.353	-0.1728	0.10711	-1.61329	0.106682	0.187134	non-DEG	1170.82	-0.055229	0.242442	-0.227802	0.8198	0.96197	non-DEG	FALSE	FALSE	TRUE
ENSMUSG00000052477	protein_coding	1	84992690	85270566	C130026I21Rik	RIKEN cDNA C130026I21 gene [Source:MGI Symbol;Acc:MGI:3612702]	C130026I21Rik	102639105	15.3395	-2.96538	0.452471	-6.55376	5.61071e-11	7.14017e-10	down	2.60825	-1.40501	0.654319	-2.14728	0.0317707	0.0691891	non-DEG	18.3151	-5.0991	1.5255	-3.34257	0.000830062	0.033025	down	FALSE	FALSE	FALSE
ENSMUSG00000052534	protein_coding	1	168119364	168432270	Pbx1	pre B cell leukemia homeobox 1 [Source:MGI Symbol;Acc:MGI:97495]	Pbx1	18514	1682.16	-0.56848	0.213442	-2.6634	0.00773563	0.0183806	non-DEG	1147.42	-0.44736	0.259436	-1.72436	0.084643	0.154678	non-DEG	2055.62	-0.584152	0.3722	-1.56946	0.116541	0.502853	non-DEG	FALSE	TRUE	FALSE
ENSMUSG00000052688	protein_coding	1	131688695	131715439	5430435G22Rik	RIKEN cDNA 5430435G22 gene [Source:MGI Symbol;Acc:MGI:2442295]	5430435G22Rik	226421	211.984	-0.658834	0.327899	-2.00926	0.0445095	0.0828865	non-DEG	99.2838	-0.803633	0.508074	-1.58172	0.113713	0.197191	non-DEG	185.291	1.16078	1.21565	0.954859	0.339649	0.757306	non-DEG	FALSE	FALSE	FALSE
ENSMUSG00000052726	protein_coding	1	140246216	140612063	Kcnt2	potassium channel, subfamily T, member 2 [Source:MGI Symbol;Acc:MGI:3036273]	Kcnt2	240776	5.16334	1.77746	0.566599	3.13708	0.00170642	0.00482227	non-DEG	2.30937	3.18984	1.25351	2.54473	0.0109363	0.0282913	non-DEG	31.8163	8.01414	2.41704	3.31568	0.000914205	0.0350663	up	FALSE	FALSE	FALSE
ENSMUSG00000052748	protein_coding	1	151367699	151428455	Swt1	SWT1 RNA endoribonuclease homolog (S. cerevisiae) [Source:MGI Symbol;Acc:MGI:1914125]	Swt1	66875	307.115	-0.219853	0.0972856	-2.25987	0.0238293	0.0487023	non-DEG	288.98	-0.320804	0.149779	-2.14185	0.0322058	0.0698948	non-DEG	494.895	0.108031	0.264269	0.40879	0.682694	0.928565	non-DEG	FALSE	FALSE	FALSE
ENSMUSG00000052759	protein_coding	1	136258914	136260873	Gpr25	G protein-coupled receptor 25 [Source:MGI Symbol;Acc:MGI:2686146]	Gpr25	383563	3.2094	2.09231	0.633328	3.30367	0.000954282	0.00287856	non-DEG	1.54286	1.60624	0.908717	1.76759	0.0771301	0.143628	non-DEG	1.17311	1.00146	2.49051	0.402111	0.687603	NA	non-DEG	FALSE	FALSE	FALSE
ENSMUSG00000052760	protein_coding	1	85717083	85778643	A630001G21Rik	RIKEN cDNA A630001G21 gene [Source:MGI Symbol;Acc:MGI:2443131]	A630001G21Rik	319997	43.2315	-1.51018	0.259641	-5.81641	6.01237e-09	5.38465e-08	down	20.4472	-1.07895	0.632366	-1.70621	0.0879697	0.159516	non-DEG	7.35001	0.758381	1.52034	0.498823	0.617904	0.905606	non-DEG	FALSE	FALSE	FALSE
ENSMUSG00000053024	protein_coding	1	132509427	132543256	Cntn2	contactin 2 [Source:MGI Symbol;Acc:MGI:104518]	Cntn2	21367	21.0027	1.87568	0.567876	3.30297	0.00095667	0.00288488	up	30.1676	1.8423	0.808697	2.27811	0.0227202	0.0524742	non-DEG	2.26505	1.54603	2.30646	0.670305	0.502664	NA	non-DEG	FALSE	FALSE	FALSE
ENSMUSG00000053153	protein_coding	1	69826970	70725132	Spag16	sperm associated antigen 16 [Source:MGI Symbol;Acc:MGI:1913972]	Spag16	66722	0.186763	0.316866	2.3736	0.133496	0.893801	NA	non-DEG	0.227226	-0.464737	3.05092	-0.152327	0.878929	NA	non-DEG	0.496051	2.05764	3.74842	0.548936	0.583049	NA	non-DEG	FALSE	FALSE	FALSE
ENSMUSG00000053161	protein_coding	1	83159752	83210574	Daw1	dynein assembly factor with WDR repeat domains 1 [Source:MGI Symbol;Acc:MGI:1923089]	Daw1	71227	0.782253	-1.92662	0.844118	-2.28241	0.0224654	0.0462963	non-DEG	0.669544	-1.8138	1.48503	-1.22139	0.221938	NA	non-DEG	1.99606	0.773594	2.43639	0.317517	0.750851	NA	non-DEG	FALSE	FALSE	FALSE
ENSMUSG00000053286	protein_coding	1	151428542	151458161	Trmt1l	tRNA methyltransferase 1 like [Source:MGI Symbol;Acc:MGI:1916185]	Trmt1l	98685	357.535	-0.239837	0.11868	-2.02088	0.0432921	0.0809889	non-DEG	244.012	0.0329294	0.134183	0.245407	0.806141	0.868565	non-DEG	344.578	0.272358	0.350458	0.77715	0.43707	0.821252	non-DEG	FALSE	FALSE	FALSE
ENSMUSG00000053318	protein_coding	1	172581377	172590568	Slamf8	SLAM family member 8 [Source:MGI Symbol;Acc:MGI:1921998]	Slamf8	74748	10.3699	-2.57252	0.405501	-6.34406	2.23786e-10	2.56028e-09	down	1.22368	-0.918781	1.30736	-0.702773	0.482197	0.603825	non-DEG	2.1363	-2.63154	3.04913	-0.863047	0.388112	NA	non-DEG	FALSE	FALSE	FALSE
ENSMUSG00000053332	processed_transcript	1	161034422	161038539	Gas5	growth arrest specific 5 [Source:MGI Symbol;Acc:MGI:95659]	Gas5	NA	3936.48	1.02875	0.185263	5.55291	2.8095e-08	2.24097e-07	up	3033.51	0.590522	0.202385	2.91782	0.00352492	0.0107166	up	6481.29	0.402491	0.513951	0.783131	0.43355	0.819252	non-DEG	FALSE	FALSE	FALSE
ENSMUSG00000053333	protein_coding	1	86703808	87050095	Dis3l2	DIS3 mitotic control homolog (S. cerevisiae)-like 2 [Source:MGI Symbol;Acc:MGI:2442555]	Dis3l2	208718	358.462	0.0920288	0.127851	0.719815	0.471639	0.571131	non-DEG	276.676	0.0355421	0.148182	0.239854	0.810444	0.872028	non-DEG	390.596	0.959059	0.345451	2.77625	0.00549895	0.108295	non-DEG	FALSE	FALSE	TRUE
ENSMUSG00000053461	protein_coding	1	183418503	183437053	Hhipl2	hedgehog interacting protein-like 2 [Source:MGI Symbol;Acc:MGI:1926022]	Hhipl2	78772	694.921	-3.8945	0.808354	-4.81782	1.45137e-06	8.2951e-06	down	428.175	-2.8625	0.503858	-5.68115	1.33788e-08	1.77202e-07	down	7.1054	3.49233	1.47411	2.3691	0.0178313	0.201201	non-DEG	FALSE	FALSE	FALSE
ENSMUSG00000053483	protein_coding	1	171281945	171287991	Usp21	ubiquitin specific peptidase 21 [Source:MGI Symbol;Acc:MGI:1353665]	Usp21	30941	530.264	-0.63784	0.0901215	-7.07756	1.46719e-12	2.45971e-11	down	336.659	-0.643013	0.122185	-5.26263	1.42009e-07	1.47091e-06	down	622.556	-0.284173	0.405285	-0.701168	0.483198	0.844447	non-DEG	FALSE	FALSE	FALSE
ENSMUSG00000053664	protein_coding	1	167223827	167223919	Uck2	uridine-cytidine kinase 2 [Source:MGI Symbol;Acc:MGI:1931744]	Uck2	NA	53.547	1.02999	0.180571	5.70407	1.16977e-08	9.98494e-08	up	22.2439	1.11187	0.272781	4.07607	4.58042e-05	0.000245435	up	37.5657	0.409617	0.549461	0.74549	0.455976	0.829299	non-DEG	FALSE	FALSE	FALSE
ENSMUSG00000053925	processed_transcript	1	170868645	170881721	Gm9929	predicted gene 9929 [Source:MGI Symbol;Acc:MGI:3708526]	Gm9929	NA	2.31729	1.01391	0.516954	1.96132	0.0498413	0.0911695	non-DEG	0.461534	-1.4766	1.66247	-0.888196	0.374436	NA	non-DEG	3.06643	0.15815	1.47314	0.107355	0.914507	NA	non-DEG	TRUE	TRUE	TRUE
ENSMUSG00000053963	protein_coding	1	180432387	180483504	6330403A02Rik	RIKEN cDNA 6330403A02 gene [Source:MGI Symbol;Acc:MGI:2138735]	6330403A02Rik	381310	12.1028	-1.97176	0.422069	-4.67166	2.98771e-06	1.58509e-05	down	2.215	-2.71652	1.07459	-2.52795	0.0114731	0.0294753	non-DEG	1.68814	1.40599	3.64583	0.385644	0.69976	NA	non-DEG	FALSE	FALSE	FALSE
ENSMUSG00000054135	lincRNA	1	181225986	181228498	A430110L20Rik	RIKEN cDNA A430110L20 gene [Source:MGI Symbol;Acc:MGI:3036249]	A430110L20Rik	NA	28.9273	-0.419564	0.194496	-2.15719	0.0309912	0.061048	non-DEG	4.80687	-1.11851	0.530639	-2.10786	0.0350429	0.0751273	non-DEG	12.5281	-0.00407942	0.974188	-0.00418751	0.996659	0.999546	non-DEG	FALSE	FALSE	FALSE
ENSMUSG00000054203	protein_coding	1	174011998	174031755	Ifi205	interferon activated gene 205 [Source:MGI Symbol;Acc:MGI:101847]	Ifi205	226695	20.6667	-0.824471	0.568995	-1.449	0.147339	0.225009	non-DEG	7.58215	0.34762	0.582498	0.596775	0.550658	0.665881	non-DEG	38.5166	-4.47528	1.80667	-2.47709	0.0132458	0.171631	non-DEG	FALSE	FALSE	FALSE
ENSMUSG00000054387	protein_coding	1	132959484	133030561	Mdm4	transformed mouse 3T3 cell double minute 4 [Source:MGI Symbol;Acc:MGI:107934]	Mdm4	102641776	1341.91	-0.492737	0.131821	-3.73792	0.000185548	0.000662945	non-DEG	931.635	-0.242343	0.181589	-1.33457	0.182018	0.286526	non-DEG	1935.25	-0.160262	0.554375	-0.289086	0.772516	0.950268	non-DEG	FALSE	FALSE	FALSE
ENSMUSG00000054412	antisense	1	135584773	135599948	Gm4793	predicted gene 4793 [Source:MGI Symbol;Acc:MGI:3646955]	Gm4793	NA	0.564777	1.07623	1.24595	0.863783	0.387707	0.49113	non-DEG	0.233791	0.338156	2.50008	0.135258	0.892408	NA	non-DEG	0.257421	1.11055	3.79743	0.292448	0.769944	NA	non-DEG	FALSE	FALSE	FALSE
ENSMUSG00000054493	antisense	1	14752937	14776931	Gm9947	predicted gene 9947 [Source:MGI Symbol;Acc:MGI:3642739]	Gm9947	NA	1.46962	-1.1147	0.952838	-1.16988	0.242051	0.338112	non-DEG	0.303473	0.594027	1.70287	0.348838	0.727211	NA	non-DEG	0.0826751	0.292111	3.81694	0.0765303	0.938997	NA	non-DEG	FALSE	TRUE	FALSE
ENSMUSG00000054545	protein_coding	1	88134809	88218997	Ugt1a6a	UDP glucuronosyltransferase 1 family, polypeptide A6A [Source:MGI Symbol;Acc:MGI:2137698]	Ugt1a6a	102641635	2.92361	0.0239782	0.61429	0.039034	0.968863	0.978004	non-DEG	0.78894	-1.42477	1.59623	-0.892583	0.372081	0.498208	non-DEG	1.08049	-2.27638	2.39585	-0.950134	0.342044	NA	non-DEG	FALSE	FALSE	FALSE
ENSMUSG00000054702	protein_coding	1	79606876	79671972	Ap1s3	adaptor-related protein complex AP-1, sigma 3 [Source:MGI Symbol;Acc:MGI:1891304]	Ap1s3	252903	321.588	0.00598266	0.132164	0.0452671	0.963894	0.974536	non-DEG	226.736	-0.491516	0.229458	-2.14208	0.0321871	0.0698718	non-DEG	257.049	-0.292276	0.490542	-0.595821	0.551295	0.878879	non-DEG	FALSE	TRUE	FALSE
ENSMUSG00000054770	protein_coding	1	57955101	58018956	Kctd18	potassium channel tetramerisation domain containing 18 [Source:MGI Symbol;Acc:MGI:3603813]	Kctd18	51960	195.379	-0.462844	0.116168	-3.98426	6.76917e-05	0.000269092	non-DEG	104.284	-0.262335	0.128902	-2.03516	0.0418353	0.0869095	non-DEG	216.207	-0.130099	0.328304	-0.396274	0.691903	0.931241	non-DEG	FALSE	FALSE	FALSE
ENSMUSG00000054976	protein_coding	1	81076950	81341764	Nyap2	neuronal tyrosine-phophorylated phosphoinositide 3-kinase adaptor 2 [Source:MGI Symbol;Acc:MGI:2443135]	Nyap2	241134	0.939361	1.60219	1.63963	0.977163	0.328488	0.4312	non-DEG	1.08449	0.503736	1.66931	0.301764	0.762832	0.837045	non-DEG	1.62617	3.71631	3.70062	1.00424	0.315263	NA	non-DEG	FALSE	FALSE	FALSE
ENSMUSG00000055013	protein_coding	1	89454806	89897617	Agap1	ArfGAP with GTPase domain, ankyrin repeat and PH domain 1 [Source:MGI Symbol;Acc:MGI:2653690]	Agap1	347722	1165.78	-0.746836	0.167436	-4.46042	8.17987e-06	3.96216e-05	down	699.654	-0.745326	0.18111	-4.11533	3.8662e-05	0.000211603	down	1743.88	0.318956	0.488368	0.653105	0.513689	0.859284	non-DEG	FALSE	FALSE	FALSE
ENSMUSG00000055067	protein_coding	1	178951960	179518041	Smyd3	SET and MYND domain containing 3 [Source:MGI Symbol;Acc:MGI:1916976]	Smyd3	69726	284.263	-0.198394	0.168184	-1.17963	0.238148	0.333501	non-DEG	231.993	-0.24476	0.190856	-1.28243	0.199691	0.307831	non-DEG	476.038	0.969645	0.421312	2.30149	0.0213641	0.22099	non-DEG	FALSE	TRUE	FALSE
ENSMUSG00000055184	protein_coding	1	131527903	131539872	Fam72a	family with sequence similarity 72, member A [Source:MGI Symbol;Acc:MGI:1919669]	Fam72a	108900	62.9999	1.02754	0.191431	5.36771	7.9744e-08	5.81191e-07	up	51.9837	1.07671	0.268038	4.017	5.89429e-05	0.000307064	up	73.1347	0.235688	0.576487	0.408834	0.682661	0.928565	non-DEG	FALSE	FALSE	TRUE
ENSMUSG00000055197	protein_coding	1	74881509	74885419	Fev	FEV (ETS oncogene family) [Source:MGI Symbol;Acc:MGI:2449712]	Fev	260298	0.0581189	-0.164035	3.07556	-0.0533351	0.957465	NA	non-DEG	0.0457625	0.497045	3.05092	0.162916	0.870584	NA	non-DEG	0	NA	NA	NA	NA	NA	non-DEG	FALSE	FALSE	FALSE
ENSMUSG00000055214	protein_coding	1	175962306	176275312	Pld5	phospholipase D family, member 5 [Source:MGI Symbol;Acc:MGI:2442056]	Pld5	319455	20.4966	-5.5073	0.943625	-5.83632	5.33648e-09	4.81955e-08	down	4.93937	-5.11985	1.06242	-4.81904	1.44253e-06	1.1676e-05	down	0.16535	0.804553	3.80881	0.211235	0.832704	NA	non-DEG	FALSE	FALSE	FALSE
ENSMUSG00000055322	protein_coding	1	73910231	74124449	Tns1	tensin 1 [Source:MGI Symbol;Acc:MGI:104552]	Tns1	21961	649.6	-0.119937	0.252945	-0.474162	0.635384	0.717917	non-DEG	154.221	-0.884076	0.456859	-1.93512	0.0529757	0.10561	non-DEG	341.317	3.92528	1.4179	2.76837	0.00563372	0.109876	non-DEG	FALSE	FALSE	FALSE
ENSMUSG00000055567	protein_coding	1	66468367	66699866	Unc80	unc-80 homolog (C. elegans) [Source:MGI Symbol;Acc:MGI:2652882]	Unc80	329178	46.0072	-1.22355	0.54982	-2.22536	0.0260574	0.0526303	non-DEG	48.5186	-0.9509	0.696257	-1.36573	0.172023	0.274866	non-DEG	43.6559	2.33811	1.32576	1.7636	0.0777995	0.418191	non-DEG	FALSE	FALSE	FALSE
ENSMUSG00000055676	protein_coding	1	180326970	180330550	Gm5069	predicted pseudogene 5069 [Source:MGI Symbol;Acc:MGI:3644516]	Gm5069	NA	3.26742	0.862634	0.483878	1.78275	0.0746266	0.128068	non-DEG	1.82523	-0.269935	0.649018	-0.415913	0.677473	0.770742	non-DEG	3.62254	-0.48624	1.12176	-0.433464	0.664678	NA	non-DEG	FALSE	FALSE	FALSE
ENSMUSG00000055831	protein_coding	1	178256103	178257295	Gm9982	predicted gene 9982 [Source:MGI Symbol;Acc:MGI:3642428]	Gm9982	NA	12.5143	0.123921	0.2631	0.471005	0.637637	0.719798	non-DEG	9.52948	-1.55168	0.316965	-4.89544	9.80873e-07	8.26964e-06	non-DEG	5.31431	-1.21457	1.17606	-1.03274	0.301726	0.729821	non-DEG	FALSE	FALSE	FALSE
ENSMUSG00000055833	antisense	1	191886130	191907527	1700034H15Rik	RIKEN cDNA 1700034H15 gene [Source:MGI Symbol;Acc:MGI:1921515]	1700034H15Rik	NA	36.1779	2.39099	0.253897	9.41719	4.63305e-21	2.94801e-19	up	15.8776	1.21829	0.281275	4.33132	1.48216e-05	9.23936e-05	up	7.73464	2.48232	1.44153	1.72201	0.0850681	0.432462	non-DEG	FALSE	FALSE	FALSE
ENSMUSG00000055866	protein_coding	1	91415982	91459324	Per2	period circadian clock 2 [Source:MGI Symbol;Acc:MGI:1195265]	Per2	18627	398.714	-1.03631	0.261875	-3.95726	7.58152e-05	0.000298239	down	486.912	-0.491569	0.256954	-1.91306	0.0557401	0.110137	non-DEG	244.387	0.543904	0.727469	0.747667	0.454661	0.828793	non-DEG	FALSE	TRUE	TRUE
ENSMUSG00000055980	protein_coding	1	82233101	82291416	Irs1	insulin receptor substrate 1 [Source:MGI Symbol;Acc:MGI:99454]	Irs1	16367	1214.17	-2.33056	0.370112	-6.29689	3.0367e-10	3.4066e-09	down	765.015	-2.20364	0.487594	-4.51941	6.20128e-06	4.26707e-05	down	1035.01	-0.511267	0.823321	-0.620981	0.534612	0.870429	non-DEG	FALSE	TRUE	TRUE
ENSMUSG00000056050	protein_coding	1	183326725	183369529	Mia3	melanoma inhibitory activity 3 [Source:MGI Symbol;Acc:MGI:2443183]	Mia3	338366	2148.26	-0.834766	0.212099	-3.93574	8.29396e-05	0.00032283	down	1543.46	-1.37203	0.213116	-6.43794	1.21103e-10	2.42054e-09	down	1806.16	0.189823	0.458326	0.414166	0.678752	0.927139	non-DEG	FALSE	FALSE	FALSE
ENSMUSG00000056055	protein_coding	1	87803680	87845158	Sag	S-antigen, retina and pineal gland (arrestin) [Source:MGI Symbol;Acc:MGI:98227]	Sag	20215	12.6951	0.0304565	0.413165	0.0737149	0.941237	0.958552	non-DEG	6.94646	0.43103	0.387282	1.11296	0.265725	0.385489	non-DEG	20.6412	-1.89097	0.947411	-1.99594	0.0459404	0.32184	non-DEG	FALSE	FALSE	FALSE
ENSMUSG00000056128	lincRNA	1	90675161	90679793	Gm9991	predicted gene 9991 [Source:MGI Symbol;Acc:MGI:3643217]	Gm9991	NA	0.181356	-0.775924	2.02422	-0.38332	0.701483	NA	non-DEG	0.0401254	-0.063996	3.05092	-0.020976	0.983265	NA	non-DEG	0	NA	NA	NA	NA	NA	non-DEG	FALSE	TRUE	FALSE
ENSMUSG00000056211	protein_coding	1	128103301	128237736	R3hdm1	R3H domain containing 1 [Source:MGI Symbol;Acc:MGI:2448514]	R3hdm1	226412	1723.34	0.158314	0.102381	1.54632	0.122026	0.192546	non-DEG	1132.53	0.197635	0.0710587	2.78129	0.00541438	0.0155431	non-DEG	1862.13	0.283736	0.350795	0.808837	0.418609	0.81127	non-DEG	FALSE	FALSE	TRUE
ENSMUSG00000056220	protein_coding	1	149829618	149961290	Pla2g4a	phospholipase A2, group IVA (cytosolic, calcium-dependent) [Source:MGI Symbol;Acc:MGI:1195256]	Pla2g4a	18783	336.122	-0.422869	0.378533	-1.11713	0.26394	0.36236	non-DEG	257.665	-0.76188	0.512332	-1.48708	0.136993	0.229024	non-DEG	531.553	-0.455603	1.67194	-0.2725	0.785238	0.953815	non-DEG	FALSE	FALSE	FALSE
ENSMUSG00000056268	protein_coding	1	138963436	139176043	Dennd1b	DENN/MADD domain containing 1B [Source:MGI Symbol;Acc:MGI:2447812]	Dennd1b	329260	360.184	-1.00713	0.158302	-6.36209	1.99029e-10	2.29446e-09	down	314.269	-0.591398	0.184848	-3.19938	0.00137724	0.00477941	down	627.047	-1.16324	0.533872	-2.17888	0.0293409	0.257603	non-DEG	FALSE	FALSE	FALSE
ENSMUSG00000056536	protein_coding	1	105518422	105663677	Pign	phosphatidylinositol glycan anchor biosynthesis, class N [Source:MGI Symbol;Acc:MGI:1351629]	Pign	27392	1011.53	-1.08214	0.117166	-9.23594	2.56034e-20	1.45442e-18	down	872.715	-0.606758	0.167786	-3.61626	0.000298889	0.00126479	down	2672.56	-0.522484	0.337418	-1.54848	0.121508	0.510741	non-DEG	FALSE	FALSE	FALSE
ENSMUSG00000056569	protein_coding	1	171150711	171161130	Mpz	myelin protein zero [Source:MGI Symbol;Acc:MGI:103177]	Mpz	17528	46.3129	1.65794	0.752968	2.20187	0.0276742	0.0553993	non-DEG	8.23538	0.196461	0.470295	0.417741	0.676137	0.770208	non-DEG	74.6783	4.00234	1.76325	2.26987	NA	NA	non-DEG	FALSE	FALSE	FALSE
ENSMUSG00000056708	protein_coding	1	155096361	155099636	Ier5	immediate early response 5 [Source:MGI Symbol;Acc:MGI:1337072]	Ier5	15939	645.382	-0.0217273	0.14952	-0.145314	0.884463	0.917419	non-DEG	1893.26	-0.452419	0.237209	-1.90726	0.056487	0.111351	non-DEG	997.647	-0.213137	0.659338	-0.323259	0.746499	0.944385	non-DEG	FALSE	TRUE	TRUE
ENSMUSG00000056763	protein_coding	1	10037987	10136768	Cspp1	centrosome and spindle pole associated protein 1 [Source:MGI Symbol;Acc:MGI:2681832]	Cspp1	211660	437.484	-0.251688	0.0973508	-2.58537	0.00972736	0.0224463	non-DEG	302.491	-0.233722	0.147218	-1.58759	0.112378	0.195357	non-DEG	571.664	-0.711605	0.348633	-2.04113	0.0412381	0.305183	non-DEG	FALSE	FALSE	FALSE
ENSMUSG00000056870	protein_coding	1	44551511	44796838	Gulp1	GULP, engulfment adaptor PTB domain containing 1 [Source:MGI Symbol;Acc:MGI:1920407]	Gulp1	70676	70.4893	-1.15851	0.360104	-3.21715	0.00129472	0.00376635	down	44.6896	-0.955006	0.54908	-1.73928	0.0819847	0.15085	non-DEG	70.8337	2.0274	1.14932	1.764	0.0777317	0.41799	non-DEG	FALSE	TRUE	FALSE
ENSMUSG00000057173	protein_coding	1	39665306	39720997	Rfx8	regulatory factor X 8 [Source:MGI Symbol;Acc:MGI:3588206]	Rfx8	619289	13.4709	0.771003	0.464691	1.65917	0.0970812	0.159467	non-DEG	7.3505	0.378506	0.449042	0.842918	0.399274	0.524579	non-DEG	13.2554	0.939405	0.862614	1.08902	0.276145	0.709122	non-DEG	FALSE	TRUE	FALSE
ENSMUSG00000057329	protein_coding	1	106538178	106714274	Bcl2	B cell leukemia/lymphoma 2 [Source:MGI Symbol;Acc:MGI:88138]	Bcl2	12043	361.199	-2.60138	0.214075	-12.1517	5.6173e-34	1.74743e-31	down	323.234	-2.39003	0.327449	-7.29893	2.90069e-13	1.00662e-11	down	423.273	-1.46978	0.674675	-2.1785	0.0293691	0.257677	non-DEG	TRUE	TRUE	TRUE
ENSMUSG00000057335	protein_coding	1	176733653	176807124	Cep170	centrosomal protein 170 [Source:MGI Symbol;Acc:MGI:1918348]	Cep170	545389	643.249	-0.384849	0.215768	-1.78362	0.0744851	0.127858	non-DEG	456.509	-0.40491	0.262985	-1.53967	0.123641	0.211167	non-DEG	1498.54	-0.401971	0.957257	-0.41992	0.674544	0.9258	non-DEG	FALSE	FALSE	TRUE
ENSMUSG00000057363	protein_coding	1	43746966	43827800	Uxs1	UDP-glucuronate decarboxylase 1 [Source:MGI Symbol;Acc:MGI:1915133]	Uxs1	67883	636.358	-0.413287	0.118994	-3.47318	0.000514335	0.00165516	non-DEG	417.572	-0.146581	0.150394	-0.974641	0.329738	0.454883	non-DEG	1238.4	-0.591499	0.205802	-2.87411	0.00405162	0.0890487	non-DEG	FALSE	FALSE	FALSE
ENSMUSG00000057499	pseudogene	1	160893120	160893584	Gm6177	predicted gene 6177 [Source:MGI Symbol;Acc:MGI:3643753]	Gm6177	NA	1.44384	2.31673	0.722165	3.20803	0.0013365	0.00387465	non-DEG	2.85047	2.29575	0.766495	2.99513	0.00274324	0.00866957	non-DEG	5.18398	3.01458	1.36438	2.20948	0.0271411	0.247442	non-DEG	FALSE	FALSE	FALSE
ENSMUSG00000057715	protein_coding	1	11414105	11975901	A830018L16Rik	RIKEN cDNA A830018L16 gene [Source:MGI Symbol;Acc:MGI:2444149]	A830018L16Rik	320492	8.28351	-2.03124	0.681572	-2.98023	0.00288036	0.00766973	down	6.34356	-2.75397	0.760309	-3.62217	0.000292145	0.00124012	down	46.7779	-6.99256	2.0867	-3.35102	NA	NA	non-DEG	FALSE	FALSE	FALSE
ENSMUSG00000058076	protein_coding	1	171127165	171150603	Sdhc	succinate dehydrogenase complex, subunit C, integral membrane protein [Source:MGI Symbol;Acc:MGI:1913302]	Sdhc	66052	1213.81	0.00502975	0.118238	0.0425392	0.966069	0.97608	non-DEG	836.915	-0.113902	0.116105	-0.981026	0.32658	0.451551	non-DEG	1816.43	-0.155043	0.243948	-0.635557	0.525065	0.865634	non-DEG	FALSE	FALSE	FALSE
ENSMUSG00000058248	protein_coding	1	192190784	192510159	Kcnh1	potassium voltage-gated channel, subfamily H (eag-related), member 1 [Source:MGI Symbol;Acc:MGI:1341721]	Kcnh1	16510	34.6566	1.39869	0.510424	2.74025	0.00613932	0.0149557	up	53.8378	0.792821	0.575	1.37882	0.16795	0.269689	non-DEG	30.3321	1.6862	2.09726	0.804005	NA	NA	non-DEG	FALSE	FALSE	FALSE
ENSMUSG00000058267	protein_coding	1	160195215	160202170	Mrps14	mitochondrial ribosomal protein S14 [Source:MGI Symbol;Acc:MGI:1928141]	Mrps14	64659	592.735	0.316898	0.178979	1.77059	0.0766283	0.130907	non-DEG	404.259	0.323248	0.109831	2.94313	0.00324915	0.0100051	non-DEG	869.957	0.0264501	0.271856	0.0972943	0.922493	0.983854	non-DEG	FALSE	FALSE	FALSE
ENSMUSG00000058407	protein_coding	1	37983867	37997208	Txndc9	thioredoxin domain containing 9 [Source:MGI Symbol;Acc:MGI:2138153]	Txndc9	98258	1226.17	0.0368179	0.105448	0.349155	0.726973	0.794115	non-DEG	782.876	0.0617926	0.121272	0.509537	0.610376	0.718052	non-DEG	1664.95	-0.317744	0.344316	-0.922829	0.356096	0.769911	non-DEG	FALSE	TRUE	FALSE
ENSMUSG00000058622	pseudogene	1	169453528	169453869	Gm5265	predicted pseudogene 5265 [Source:MGI Symbol;Acc:MGI:3643416]	Gm5265	NA	2.1639	1.03755	0.542937	1.911	0.0560041	0.100455	non-DEG	2.37329	1.13635	0.611922	1.85702	0.0633079	0.122187	non-DEG	1.37623	0.966473	2.31699	0.417125	0.676587	NA	non-DEG	FALSE	FALSE	FALSE
ENSMUSG00000058665	protein_coding	1	120602418	120607992	En1	engrailed 1 [Source:MGI Symbol;Acc:MGI:95389]	En1	13798	12.0646	0.61832	0.561759	1.10069	0.271033	0.36987	non-DEG	2.2968	2.90199	1.08632	2.6714	0.00755357	0.0206747	non-DEG	4.88593	5.31734	2.07969	2.55679	0.0105643	NA	non-DEG	FALSE	TRUE	FALSE
ENSMUSG00000058715	protein_coding	1	171229572	171234365	Fcer1g	Fc receptor, IgE, high affinity I, gamma polypeptide [Source:MGI Symbol;Acc:MGI:95496]	Fcer1g	14127	250.224	-0.446606	0.285384	-1.56493	0.1176	0.186859	non-DEG	38.3923	0.375739	0.944545	0.397799	0.690778	0.781977	non-DEG	1.03252	-1.64554	3.25445	-0.505629	0.613117	NA	non-DEG	FALSE	FALSE	FALSE
ENSMUSG00000058729	protein_coding	1	180641150	180690518	Lin9	lin-9 homolog (C. elegans) [Source:MGI Symbol;Acc:MGI:1919818]	Lin9	72568	394.535	-0.265419	0.119584	-2.21951	0.0264518	0.0533226	non-DEG	227.276	-0.2018	0.111202	-1.81472	0.0695671	0.132013	non-DEG	553.817	-0.409313	0.348675	-1.17391	0.24043	0.672034	non-DEG	FALSE	FALSE	FALSE
ENSMUSG00000059058	pseudogene	1	171711088	171711282	Tma7-ps	translational machinery associated 7 homolog (S. cerevisiae), pseudogene [Source:MGI Symbol;Acc:MGI:3705453]	Tma7-ps	NA	40.3126	0.448287	0.192305	2.33112	0.0197468	0.0414168	non-DEG	39.9342	0.430973	0.180798	2.38372	0.0171385	0.0413599	non-DEG	49.4986	-0.302667	0.429676	-0.704407	0.481179	0.843447	non-DEG	FALSE	FALSE	FALSE
ENSMUSG00000059089	protein_coding	1	171018920	171029761	Fcgr4	Fc receptor, IgG, low affinity IV [Source:MGI Symbol;Acc:MGI:2179523]	Fcgr4	246256	41.0584	-0.477208	0.31024	-1.53819	0.124002	0.195134	non-DEG	2.49635	-1.21192	0.754421	-1.60643	0.10818	0.189211	non-DEG	4.01691	-3.69477	2.88251	-1.28179	0.199917	NA	non-DEG	FALSE	FALSE	FALSE
ENSMUSG00000059149	protein_coding	1	132022806	132068062	Mfsd4	major facilitator superfamily domain containing 4 [Source:MGI Symbol;Acc:MGI:2442786]	Mfsd4	213006	89.1557	-0.288662	0.53156	-0.543047	0.587097	0.676628	non-DEG	36.1684	1.234	0.371215	3.32422	0.000886666	0.00325714	up	13.8222	3.59614	1.77015	2.03155	0.0421996	0.307587	non-DEG	FALSE	FALSE	FALSE
ENSMUSG00000059483	pseudogene	1	72004288	72004767	Gm5528	predicted gene 5528 [Source:MGI Symbol;Acc:MGI:3643453]	Gm5528	NA	0.0941117	0.878591	3.07554	0.285671	0.77513	NA	non-DEG	0.257079	-0.553846	2.05544	-0.269454	0.787581	NA	non-DEG	0.762881	-0.369839	3.4679	-0.106646	0.91507	NA	non-DEG	FALSE	FALSE	FALSE
ENSMUSG00000059498	protein_coding	1	171051174	171064935	Fcgr3	Fc receptor, IgG, low affinity III [Source:MGI Symbol;Acc:MGI:95500]	Fcgr3	14131	326.497	-0.56843	0.282039	-2.01543	0.0438597	0.0818318	non-DEG	24.9276	-1.4775	0.679208	-2.17533	0.0296055	0.0653783	non-DEG	2.28271	-0.371493	2.09034	-0.177719	0.858944	NA	non-DEG	FALSE	FALSE	FALSE
ENSMUSG00000059647	pseudogene	1	58646688	58647239	Gm10068	predicted gene 10068 [Source:MGI Symbol;Acc:MGI:3704187]	Gm10068	NA	3.4713	-0.0779117	0.391548	-0.198984	0.842275	0.886087	non-DEG	1.53095	0.453263	0.891325	0.508528	0.611083	0.718635	non-DEG	5.27199	-0.774547	0.930813	-0.832119	0.405342	0.804578	non-DEG	FALSE	FALSE	FALSE
ENSMUSG00000059956	protein_coding	1	106934449	106957080	Serpinb12	serine (or cysteine) peptidase inhibitor, clade B (ovalbumin), member 12 [Source:MGI Symbol;Acc:MGI:1919119]	Serpinb12	71869	0.845044	0.852248	1.13775	0.749062	0.45382	0.555005	non-DEG	0.564672	-0.377844	1.15519	-0.327083	0.743605	NA	non-DEG	0.151607	-1.391	3.81694	-0.364428	0.715538	NA	non-DEG	FALSE	FALSE	FALSE
ENSMUSG00000060244	protein_coding	1	171503478	171504750	Alyref2	Aly/REF export factor 2 [Source:MGI Symbol;Acc:MGI:1913144]	Alyref2	56009	27.3819	-0.0116825	0.198018	-0.0589973	0.952954	0.966667	non-DEG	11.4099	-0.0627794	0.296969	-0.211401	0.832575	0.88766	non-DEG	42.9685	-0.301141	0.74562	-0.403881	0.6863	0.930158	non-DEG	TRUE	TRUE	TRUE
ENSMUSG00000060424	lincRNA	1	42590782	42694842	Pou3f3os	POU domain, class 3, transcription factor 3, opposite strand [Source:MGI Symbol;Acc:MGI:1913547]	Pou3f3os	NA	3.32137	0.607754	1.25516	0.484203	0.628242	0.711775	non-DEG	0.582568	-1.74426	2.28581	-0.763083	0.445414	NA	non-DEG	0.887	2.83666	3.71936	0.762674	0.445658	NA	non-DEG	FALSE	TRUE	FALSE
ENSMUSG00000060519	protein_coding	1	156653617	156674356	Tor3a	torsin family 3, member A [Source:MGI Symbol;Acc:MGI:1353652]	Tor3a	30935	368.433	-0.830381	0.294688	-2.81783	0.00483491	0.0121605	down	213.627	-0.0625368	0.361259	-0.173108	0.862567	0.908374	non-DEG	667.441	-1.61005	0.933919	-1.72398	0.0847123	0.431782	non-DEG	FALSE	FALSE	FALSE
ENSMUSG00000060568	protein_coding	1	167001417	167091302	Fam78b	family with sequence similarity 78, member B [Source:MGI Symbol;Acc:MGI:2443050]	Fam78b	226610	35.5212	-0.61649	0.394467	-1.56284	0.11809	0.187455	non-DEG	3.24267	-0.183521	0.796322	-0.23046	0.817734	0.877142	non-DEG	1.8814	-4.78412	3.5957	-1.33051	0.183351	NA	non-DEG	FALSE	FALSE	FALSE
ENSMUSG00000060679	protein_coding	1	42851233	42905682	Mrps9	mitochondrial ribosomal protein S9 [Source:MGI Symbol;Acc:MGI:1916777]	Mrps9	69527	677.831	0.745135	0.0967569	7.7011	1.34895e-14	3.16608e-13	up	430.162	0.552555	0.12376	4.46475	8.01625e-06	5.33882e-05	non-DEG	883.688	0.325626	0.362592	0.89805	0.369159	0.78098	non-DEG	FALSE	FALSE	FALSE
ENSMUSG00000060715	protein_coding	1	53158577	53187636	1700019A02Rik	RIKEN cDNA 1700019A02 gene [Source:MGI Symbol;Acc:MGI:1916647]	1700019A02Rik	69397	0.719668	2.34091	1.13425	2.06384	0.0390329	0.0742686	non-DEG	0.12441	-0.144143	3.05092	-0.0472458	0.962317	NA	non-DEG	0.29944	-0.669663	3.81694	-0.175445	0.86073	NA	non-DEG	FALSE	FALSE	FALSE
ENSMUSG00000060743	protein_coding	1	180800832	180813943	H3f3a	H3 histone, family 3A [Source:MGI Symbol;Acc:MGI:1097686]	H3f3a	102642045	2893.42	-0.0656049	0.151412	-0.433287	0.664806	0.742217	non-DEG	2233.11	-0.41478	0.133521	-3.10648	0.0018933	0.00627152	non-DEG	4892.48	0.193296	0.284929	0.678401	0.497518	0.852661	non-DEG	FALSE	FALSE	TRUE
ENSMUSG00000060771	protein_coding	1	37754572	37865298	Tsga10	testis specific 10 [Source:MGI Symbol;Acc:MGI:2685063]	Tsga10	211484	71.218	-0.686147	0.178784	-3.83785	0.000124116	0.000461999	down	43.4436	-0.426231	0.23081	-1.84667	0.0647947	0.124521	non-DEG	120.352	-0.346863	0.547158	-0.633935	0.526123	0.866246	non-DEG	FALSE	FALSE	FALSE
ENSMUSG00000060985	protein_coding	1	156255296	156303664	Tdrd5	tudor domain containing 5 [Source:MGI Symbol;Acc:MGI:2684949]	Tdrd5	214575	54.6675	3.12591	0.504668	6.19399	5.86583e-10	6.26773e-09	up	19.5281	3.26495	0.656068	4.97655	6.47275e-07	5.73682e-06	up	12.1092	-0.612325	1.15674	-0.529355	0.596559	0.898789	non-DEG	FALSE	FALSE	FALSE
ENSMUSG00000061024	protein_coding	1	9545408	9547455	Rrs1	RRS1 ribosome biogenesis regulator homolog (S. cerevisiae) [Source:MGI Symbol;Acc:MGI:1929721]	Rrs1	59014	1100.86	1.0014	0.134429	7.44925	9.38702e-14	1.92233e-12	up	818.781	1.20245	0.117162	10.2632	1.03249e-24	2.93576e-22	up	1156.83	0.224718	0.43763	0.513488	0.60761	0.902474	non-DEG	FALSE	FALSE	TRUE
ENSMUSG00000061518	protein_coding	1	36691487	36693385	Cox5b	cytochrome c oxidase subunit Vb [Source:MGI Symbol;Acc:MGI:88475]	Cox5b	102641600	1084.76	0.544748	0.155257	3.5087	0.000450309	0.00147062	non-DEG	841.193	0.348523	0.132328	2.63379	0.00844385	0.0226985	non-DEG	1496.61	0.290983	0.328542	0.885679	0.37579	0.787124	non-DEG	FALSE	FALSE	FALSE
ENSMUSG00000061815	protein_coding	1	74125541	74148223	Rufy4	RUN and FYVE domain containing 4 [Source:MGI Symbol;Acc:MGI:3588214]	Rufy4	435626	3.91314	0.101181	0.429412	0.235626	0.813723	0.864308	non-DEG	4.70588	-1.62808	0.859178	-1.89493	0.0581012	0.113958	non-DEG	2.49076	2.36261	2.35748	1.00218	0.316258	NA	non-DEG	FALSE	FALSE	FALSE
ENSMUSG00000061816	protein_coding	1	66924295	66945404	Myl1	myosin, light polypeptide 1 [Source:MGI Symbol;Acc:MGI:97269]	Myl1	17901	11.044	2.01328	1.76092	1.14331	NA	NA	non-DEG	0.807167	-2.23217	1.02976	-2.16767	0.0301836	0.0663558	non-DEG	0	NA	NA	NA	NA	NA	non-DEG	FALSE	FALSE	FALSE
ENSMUSG00000061852	pseudogene	1	85027954	85041958	Gm7582	predicted gene 7582 [Source:MGI Symbol;Acc:MGI:3643856]	Gm7582	NA	0.420572	-1.64367	1.36292	-1.20599	0.22782	NA	non-DEG	0.191931	0.0963036	3.05092	0.0315654	0.974819	NA	non-DEG	0	NA	NA	NA	NA	NA	non-DEG	FALSE	FALSE	FALSE
ENSMUSG00000061863	pseudogene	1	55160747	55161053	Gm6822	predicted pseudogene 6822 [Source:MGI Symbol;Acc:MGI:3644721]	Gm6822	NA	0.275091	0.330222	2.67201	0.123586	0.901643	NA	non-DEG	0.0383873	-0.063996	3.05092	-0.020976	0.983265	NA	non-DEG	0.109588	0.292111	3.81694	0.0765303	0.938997	NA	non-DEG	FALSE	TRUE	FALSE
ENSMUSG00000062169	protein_coding	1	181150931	181168994	Cnih4	cornichon homolog 4 (Drosophila) [Source:MGI Symbol;Acc:MGI:1925828]	Cnih4	102634663	933.947	0.0916851	0.132185	0.693614	0.487924	0.58679	non-DEG	589.694	0.0821931	0.123908	0.663339	0.507113	0.626702	non-DEG	1689.98	0.0307553	0.304953	0.100852	0.919668	0.983568	non-DEG	FALSE	TRUE	TRUE
ENSMUSG00000062209	protein_coding	1	68032186	69108059	Erbb4	v-erb-a erythroblastic leukemia viral oncogene homolog 4 (avian) [Source:MGI Symbol;Acc:MGI:104771]	Erbb4	13869	29.4688	-0.278867	0.726844	-0.383669	0.701224	0.772572	non-DEG	41.732	0.346516	0.842751	0.411173	0.680946	0.773429	non-DEG	133.997	10.0871	2.47839	4.07001	NA	NA	non-DEG	FALSE	FALSE	FALSE
ENSMUSG00000062310	protein_coding	1	88499871	88510066	Glrp1	glutamine repeat protein 1 [Source:MGI Symbol;Acc:MGI:108038]	Glrp1	14659	1.838	0.836719	0.800657	1.04504	0.296004	0.397118	non-DEG	1.19162	-1.4581	1.05177	-1.38633	0.165646	0.266805	non-DEG	8.39342	-1.74118	1.87657	-0.927856	0.353482	0.768119	non-DEG	FALSE	FALSE	FALSE
ENSMUSG00000062345	protein_coding	1	107511423	107535478	Serpinb2	serine (or cysteine) peptidase inhibitor, clade B, member 2 [Source:MGI Symbol;Acc:MGI:97609]	Serpinb2	18788	31.5095	0.164949	0.783185	0.210614	0.833189	0.879249	non-DEG	22.7152	0.410819	0.675763	0.607933	0.543232	0.65923	non-DEG	26.0241	-2.04316	1.63538	-1.24935	0.211539	0.641137	non-DEG	FALSE	FALSE	FALSE
ENSMUSG00000062510	protein_coding	1	191063012	191084558	Nsl1	NSL1, MIND kinetochore complex component, homolog (S. cerevisiae) [Source:MGI Symbol;Acc:MGI:2685830]	Nsl1	381318	317.092	0.522794	0.156003	3.35117	0.000804698	0.00247574	non-DEG	92.4403	0.850809	0.211546	4.02186	5.77397e-05	0.00030142	up	373.123	-0.0131857	0.513202	-0.025693	0.979502	0.996183	non-DEG	FALSE	FALSE	FALSE
ENSMUSG00000062580	protein_coding	1	135295213	135313778	Timm17a	translocase of inner mitochondrial membrane 17a [Source:MGI Symbol;Acc:MGI:1343131]	Timm17a	21854	1248.7	0.341115	0.138147	2.46922	0.0135409	0.0298946	non-DEG	909.833	0.262858	0.161177	1.63086	0.102919	0.181605	non-DEG	1892.6	0.3228	0.496139	0.650623	0.51529	0.859773	non-DEG	FALSE	FALSE	FALSE
ENSMUSG00000062588	protein_coding	1	4879202	4880669	Gm6104	predicted gene 6104 [Source:MGI Symbol;Acc:MGI:3648587]	Gm6104	NA	0.147178	0.161014	3.0234	0.053256	0.957528	NA	non-DEG	0.0457625	0.497045	3.05092	0.162916	0.870584	NA	non-DEG	0.17837	0.292111	3.81694	0.0765303	0.938997	NA	non-DEG	FALSE	FALSE	FALSE
ENSMUSG00000062590	protein_coding	1	86154780	86278284	Armc9	armadillo repeat containing 9 [Source:MGI Symbol;Acc:MGI:1926045]	Armc9	78795	221.004	-0.0351126	0.115652	-0.303607	0.761427	0.822581	non-DEG	136.001	-0.156289	0.155261	-1.00662	0.314118	0.438482	non-DEG	243.365	0.0708381	0.282845	0.250448	0.802241	0.95759	non-DEG	TRUE	TRUE	TRUE
ENSMUSG00000062729	protein_coding	1	171275990	171281186	Ppox	protoporphyrinogen oxidase [Source:MGI Symbol;Acc:MGI:104968]	Ppox	19044	341.838	-0.511321	0.134929	-3.78955	0.000150919	0.000551606	non-DEG	251.956	-0.489156	0.195296	-2.50469	0.0122559	0.0311503	non-DEG	356.984	-0.29636	0.400599	-0.739793	0.459426	0.831665	non-DEG	FALSE	FALSE	FALSE
ENSMUSG00000062939	protein_coding	1	51987148	52107189	Stat4	signal transducer and activator of transcription 4 [Source:MGI Symbol;Acc:MGI:103062]	Stat4	20849	5.23445	-1.28977	0.497539	-2.5923	0.0095336	0.0220642	non-DEG	1.60684	-0.916735	1.01342	-0.904595	0.36568	0.491952	non-DEG	0.121779	-1.391	3.81694	-0.364428	0.715538	NA	non-DEG	FALSE	TRUE	FALSE
ENSMUSG00000062963	protein_coding	1	171288563	171295024	Ufc1	ubiquitin-fold modifier conjugating enzyme 1 [Source:MGI Symbol;Acc:MGI:1913405]	Ufc1	66155	721.88	-0.480086	0.170412	-2.81721	0.00484432	0.012181	non-DEG	557.733	-0.538304	0.141214	-3.81198	0.000137856	0.000642416	non-DEG	959.105	-0.380463	0.3286	-1.15783	0.246933	0.679404	non-DEG	FALSE	TRUE	FALSE
ENSMUSG00000063558	protein_coding	1	58029931	58106413	Aox1	aldehyde oxidase 1 [Source:MGI Symbol;Acc:MGI:88035]	Aox1	11761	102.733	-2.66826	0.264034	-10.1058	5.20829e-24	5.12925e-22	down	150.067	-2.91301	0.365821	-7.96294	1.68001e-15	8.81453e-14	down	158.413	-1.08893	0.913891	-1.19153	NA	NA	non-DEG	FALSE	FALSE	FALSE
ENSMUSG00000063659	protein_coding	1	177444661	177450760	Zbtb18	zinc finger and BTB domain containing 18 [Source:MGI Symbol;Acc:MGI:1353609]	Zbtb18	30928	1334.87	-0.549721	0.205399	-2.67636	0.00744269	0.0177837	non-DEG	551.72	-0.487035	0.200699	-2.4267	0.0152369	0.0374057	non-DEG	2256.11	-1.62912	0.714434	-2.2803	0.0225898	0.227152	non-DEG	FALSE	FALSE	FALSE
ENSMUSG00000063681	protein_coding	1	139197056	139377100	Crb1	crumbs homolog 1 (Drosophila) [Source:MGI Symbol;Acc:MGI:2136343]	Crb1	170788	1.20651	-0.812423	1.2123	-0.670153	0.50276	0.600799	non-DEG	0.328865	1.20774	2.39738	0.503775	0.614419	NA	non-DEG	1.03483	3.06067	3.71347	0.824205	0.409823	NA	non-DEG	FALSE	FALSE	FALSE
ENSMUSG00000064246	protein_coding	1	134182176	134190181	Chil1	chitinase-like 1 [Source:MGI Symbol;Acc:MGI:1340899]	Chil1	12654	2573.48	-4.21084	0.557675	-7.55071	4.32897e-14	9.31275e-13	down	5601.63	-2.21979	0.878856	-2.52577	0.0115443	0.029641	down	9093.33	3.5683	1.67583	2.12927	0.0332315	0.273226	non-DEG	FALSE	TRUE	FALSE
ENSMUSG00000064272	protein_coding	1	74278550	74279624	Gpbar1	G protein-coupled bile acid receptor 1 [Source:MGI Symbol;Acc:MGI:2653863]	Gpbar1	227289	0.938439	0.0786715	0.807876	0.0973806	0.922424	0.944793	non-DEG	0.0989826	-0.38459	3.05092	-0.126057	0.899687	NA	non-DEG	0.151607	-1.391	3.81694	-0.364428	0.715538	NA	non-DEG	FALSE	FALSE	FALSE
ENSMUSG00000064281	pseudogene	1	85012114	85012704	Rpl19-ps1	ribosomal protein L19, pseudogene 1 [Source:MGI Symbol;Acc:MGI:3642668]	Rpl19-ps1	NA	3.85284	1.89359	0.482769	3.92234	8.76922e-05	0.000339575	non-DEG	2.74911	2.06768	0.623455	3.31648	0.000911589	0.00334039	non-DEG	6.27035	0.919917	0.861929	1.06728	0.285847	0.717928	non-DEG	FALSE	FALSE	FALSE
ENSMUSG00000064294	protein_coding	1	58113130	58200698	Aox3	aldehyde oxidase 3 [Source:MGI Symbol;Acc:MGI:1918974]	Aox3	71724	4.26343	-1.2389	0.659343	-1.87899	0.060246	0.106986	non-DEG	6.8634	-1.61092	0.575132	-2.80096	0.00509512	0.0147855	down	15.98	1.24316	1.56627	0.793703	0.427368	0.816245	non-DEG	FALSE	FALSE	FALSE
ENSMUSG00000064302	protein_coding	1	118389058	118612678	Clasp1	CLIP associating protein 1 [Source:MGI Symbol;Acc:MGI:1923957]	Clasp1	76707	1562.32	-0.301234	0.125402	-2.40215	0.0162992	0.0350908	non-DEG	1003.76	-0.055683	0.0980643	-0.567821	0.570157	0.683111	non-DEG	1467.05	-0.176769	0.221644	-0.797534	0.425141	0.815196	non-DEG	FALSE	TRUE	FALSE
ENSMUSG00000064389	snRNA	1	93363255	93363357	Gm26446	predicted gene, 26446 [Source:MGI Symbol;Acc:MGI:5456223]	Gm26446	NA	0.724644	0.694386	0.859376	0.808012	0.419083	0.522003	non-DEG	0.200962	-0.791416	2.57655	-0.307161	0.758721	NA	non-DEG	0	NA	NA	NA	NA	NA	non-DEG	FALSE	FALSE	FALSE
ENSMUSG00000064435	snoRNA	1	153440079	153440218	Gm25588	predicted gene, 25588 [Source:MGI Symbol;Acc:MGI:5455365]	Gm25588	NA	0.174517	0.909313	2.9631	0.306879	0.758936	NA	non-DEG	0.0457625	0.497045	3.05092	0.162916	0.870584	NA	non-DEG	0.0826751	0.292111	3.81694	0.0765303	0.938997	NA	non-DEG	FALSE	FALSE	FALSE
ENSMUSG00000064602	snoRNA	1	63179004	63179135	Snora41	small nucleolar RNA, H/ACA box 41 [Source:MGI Symbol;Acc:MGI:3819505]	Snora41	NA	3.18546	0.505492	0.519688	0.972684	0.330711	0.433385	non-DEG	3.59489	1.34147	0.553393	2.42409	0.015347	0.0376499	non-DEG	1.78332	0.786837	1.84587	0.426269	0.669912	NA	non-DEG	FALSE	FALSE	FALSE
ENSMUSG00000064612	snoRNA	1	63178677	63178754	Gm26457	predicted gene, 26457 [Source:MGI Symbol;Acc:MGI:5456234]	Gm26457	NA	0.745819	2.01039	0.95554	2.10393	0.0353845	0.0683206	non-DEG	0.693298	0.935798	1.22311	0.765099	0.444212	NA	non-DEG	0.261195	-0.669663	3.81694	-0.175445	0.86073	NA	non-DEG	FALSE	FALSE	FALSE
ENSMUSG00000064823	snoRNA	1	86356261	86356330	Snord82	small nucleolar RNA, C/D box 82 [Source:MGI Symbol;Acc:MGI:1931502]	Snord82	NA	0.22348	0.895725	1.95292	0.45866	0.646478	NA	non-DEG	0.0604642	0.497045	3.05092	0.162916	0.870584	NA	non-DEG	0	NA	NA	NA	NA	NA	non-DEG	TRUE	TRUE	TRUE
ENSMUSG00000064936	snoRNA	1	39573746	39573875	Gm23722	predicted gene, 23722 [Source:MGI Symbol;Acc:MGI:5453499]	Gm23722	NA	0.370918	-0.18477	1.34755	-0.137115	0.89094	NA	non-DEG	0.286946	0.0131847	2.01777	0.00653428	0.994786	NA	non-DEG	0.591172	-0.695951	3.65114	-0.190612	0.848829	NA	non-DEG	FALSE	FALSE	FALSE
ENSMUSG00000064970	snRNA	1	181813607	181813700	Gm23690	predicted gene, 23690 [Source:MGI Symbol;Acc:MGI:5453467]	Gm23690	NA	0.344029	0.279247	1.31965	0.211608	0.832413	NA	non-DEG	0.0905307	0.737492	3.05092	0.241728	0.808991	NA	non-DEG	0	NA	NA	NA	NA	NA	non-DEG	FALSE	FALSE	FALSE
ENSMUSG00000066595	protein_coding	1	191005832	191026190	Mfsd7b	major facilitator superfamily domain containing 7B [Source:MGI Symbol;Acc:MGI:2444881]	Mfsd7b	226844	552.489	0.19174	0.131125	1.46227	0.143667	0.220545	non-DEG	652.836	-0.838387	0.235098	-3.56612	0.000362305	0.00149231	down	472.512	0.133896	0.30961	0.432466	0.665403	0.92253	non-DEG	FALSE	FALSE	FALSE
ENSMUSG00000066652	protein_coding	1	180893108	180899103	Lefty2	left-right determination factor 2 [Source:MGI Symbol;Acc:MGI:2443573]	Lefty2	320202	0.542105	2.52732	1.91942	1.31671	0.187936	0.274168	non-DEG	0.405182	2.13988	2.36952	0.903086	0.36648	NA	non-DEG	0.4435	1.82561	3.76047	0.485474	0.62734	NA	non-DEG	FALSE	FALSE	FALSE
ENSMUSG00000066677	protein_coding	1	173673675	173698392	Pydc3	pyrin domain containing 3 [Source:MGI Symbol;Acc:MGI:2442822]	Pydc3	100033459	7.084	-1.00537	0.278418	-3.61102	0.000305001	0.00103811	non-DEG	1.03232	-0.0112039	0.9941	-0.0112704	0.991008	0.994458	non-DEG	1.67	-1.06039	1.4909	-0.711242	0.476934	NA	non-DEG	FALSE	FALSE	FALSE
ENSMUSG00000066755	protein_coding	1	161494655	161505290	Tnfsf18	tumor necrosis factor (ligand) superfamily, member 18 [Source:MGI Symbol;Acc:MGI:2673064]	Tnfsf18	240873	8.45286	-1.11872	0.501236	-2.23192	0.0256202	0.0518327	non-DEG	6.59524	-0.989757	0.510849	-1.93747	0.0526875	0.105166	non-DEG	4.50895	0.646594	1.63142	0.396339	0.691855	NA	non-DEG	FALSE	TRUE	FALSE
ENSMUSG00000066800	protein_coding	1	153749426	153764221	Rnasel	ribonuclease L (2', 5'-oligoisoadenylate synthetase-dependent) [Source:MGI Symbol;Acc:MGI:1098272]	Rnasel	24014	80.1192	-1.86858	0.299461	-6.23982	4.38068e-10	4.77755e-09	down	32.3083	-0.816631	0.4243	-1.92465	0.0542726	0.107744	non-DEG	64.5342	-3.00897	1.29701	-2.31993	0.0203448	0.214694	non-DEG	FALSE	FALSE	FALSE
ENSMUSG00000066842	protein_coding	1	150562524	150993435	Hmcn1	hemicentin 1 [Source:MGI Symbol;Acc:MGI:2685047]	Hmcn1	545370	474.749	-2.05447	0.394418	-5.20887	1.89999e-07	1.28978e-06	down	362.933	-1.08227	0.497802	-2.1741	0.0296973	0.0655481	non-DEG	245.291	-0.643648	3.48512	-0.184684	0.853477	0.971222	non-DEG	FALSE	FALSE	FALSE
ENSMUSG00000066877	protein_coding	1	43444579	43570515	Nck2	non-catalytic region of tyrosine kinase adaptor protein 2 [Source:MGI Symbol;Acc:MGI:1306821]	Nck2	17974	1028.07	-2.25517	0.146304	-15.4142	1.31376e-53	1.83908e-50	down	902.558	-2.04813	0.193463	-10.5867	3.43517e-26	1.25394e-23	down	1324.91	-0.741137	0.721815	-1.02677	0.30453	0.730927	non-DEG	FALSE	FALSE	FALSE
ENSMUSG00000067001	protein_coding	1	107399655	107452689	Serpinb7	serine (or cysteine) peptidase inhibitor, clade B, member 7 [Source:MGI Symbol;Acc:MGI:2151053]	Serpinb7	116872	0.148757	-0.092785	2.47963	-0.0374188	0.970151	NA	non-DEG	0.57549	-2.44172	2.348	-1.03991	0.298381	NA	non-DEG	7.20911	-4.11569	1.57087	-2.62	0.00879285	0.140583	non-DEG	FALSE	FALSE	FALSE
ENSMUSG00000067006	protein_coding	1	106861173	106883348	Serpinb5	serine (or cysteine) peptidase inhibitor, clade B, member 5 [Source:MGI Symbol;Acc:MGI:109579]	Serpinb5	20724	803.98	-0.263752	0.63469	-0.415561	0.677732	0.753044	non-DEG	724.083	-0.118083	0.434777	-0.271594	0.785935	0.853624	non-DEG	247.865	-2.00397	1.32236	-1.51545	0.129657	0.524343	non-DEG	FALSE	TRUE	FALSE
ENSMUSG00000067017	pseudogene	1	105455971	105458829	Gm3608	predicted gene 3608 [Source:MGI Symbol;Acc:MGI:3804932]	Gm3608	NA	297.664	0.196752	0.162588	1.21013	0.22623	0.319382	non-DEG	221.356	0.038034	0.221177	0.171962	0.863468	0.908997	non-DEG	508.129	-0.399316	0.41253	-0.967969	0.33306	0.7515	non-DEG	FALSE	TRUE	FALSE
ENSMUSG00000067028	protein_coding	1	99772765	100485942	Cntnap5b	contactin associated protein-like 5B [Source:MGI Symbol;Acc:MGI:3664583]	Cntnap5b	241175	0.116963	0.187733	3.07556	0.0610403	0.951327	NA	non-DEG	0.14839	0.979414	3.05086	0.321029	0.748188	NA	non-DEG	0.151607	-1.391	3.81694	-0.364428	0.715538	NA	non-DEG	FALSE	FALSE	FALSE
ENSMUSG00000067071	protein_coding	1	91411483	91414038	Hes6	hairy and enhancer of split 6 [Source:MGI Symbol;Acc:MGI:1859852]	Hes6	55927	341.554	0.709382	0.211834	3.34876	0.000811741	0.00249349	up	211.082	-0.0594991	0.221783	-0.268276	0.788487	0.855517	non-DEG	409.512	0.397602	0.470361	0.845313	0.397936	0.798657	non-DEG	FALSE	TRUE	FALSE
ENSMUSG00000067081	protein_coding	1	89950220	90014666	Asb18	ankyrin repeat and SOCS box-containing 18 [Source:MGI Symbol;Acc:MGI:2655109]	Asb18	208372	1.20983	3.64675	1.39237	2.61909	0.00881646	0.0206458	non-DEG	0.176332	1.23983	3.05007	0.406492	0.684381	NA	non-DEG	0.295667	1.28266	3.79114	0.338332	0.735113	NA	non-DEG	FALSE	FALSE	FALSE
ENSMUSG00000067106	pseudogene	1	79922536	79923426	Gm5529	predicted pseudogene 5529 [Source:MGI Symbol;Acc:MGI:3646377]	Gm5529	NA	0.537876	0.527253	0.961966	0.5481	0.583623	0.673528	non-DEG	0.574325	1.79064	1.31642	1.36024	0.173755	NA	non-DEG	0.777279	-1.65905	2.52157	-0.657943	0.510575	NA	non-DEG	FALSE	FALSE	FALSE
ENSMUSG00000067158	protein_coding	1	82448423	82586849	Col4a4	collagen, type IV, alpha 4 [Source:MGI Symbol;Acc:MGI:104687]	Col4a4	12829	21.9891	-2.50288	0.53555	-4.67348	2.96142e-06	1.57284e-05	down	24.2584	-0.717056	0.712939	-1.00577	0.314524	0.438875	non-DEG	10.505	-1.29818	1.7093	-0.759482	0.447564	0.825633	non-DEG	FALSE	FALSE	FALSE
ENSMUSG00000067336	protein_coding	1	59763400	59879014	Bmpr2	bone morphogenetic protein receptor, type II (serine/threonine kinase) [Source:MGI Symbol;Acc:MGI:1095407]	Bmpr2	12168	2225.89	-0.824223	0.0945175	-8.72033	2.77404e-18	1.16491e-16	down	1686.2	-0.601559	0.130152	-4.62198	3.80086e-06	2.76882e-05	down	2683.7	-0.0458423	0.298072	-0.153796	0.87777	0.975027	non-DEG	FALSE	FALSE	FALSE
ENSMUSG00000067653	protein_coding	1	36530534	36535729	Ankrd23	ankyrin repeat domain 23 [Source:MGI Symbol;Acc:MGI:1925571]	Ankrd23	78321	94.3495	0.47305	0.18362	2.57624	0.0099881	0.0229642	non-DEG	53.0569	0.119654	0.216655	0.552278	0.580758	0.692752	non-DEG	66.6289	0.483547	0.54839	0.881759	0.377907	0.788754	non-DEG	FALSE	FALSE	FALSE
ENSMUSG00000067780	protein_coding	1	17601901	17630939	Pi15	peptidase inhibitor 15 [Source:MGI Symbol;Acc:MGI:1934659]	Pi15	94227	128.361	3.29553	0.827917	3.98051	NA	NA	non-DEG	36.9402	1.25169	0.847288	1.47729	0.139599	0.232739	non-DEG	19.868	1.20102	1.70652	0.703782	0.481568	0.843447	non-DEG	FALSE	TRUE	FALSE
ENSMUSG00000067795	protein_coding	1	16065979	16093325	4930444P10Rik	RIKEN cDNA 4930444P10 gene [Source:MGI Symbol;Acc:MGI:1923049]	4930444P10Rik	75799	0.780714	0.402621	1.06796	0.377	0.706173	0.776458	non-DEG	0.848977	-1.6905	1.38845	-1.21755	0.223397	0.336287	non-DEG	0.848472	-0.310806	2.09181	-0.148582	0.881883	NA	non-DEG	FALSE	FALSE	FALSE
ENSMUSG00000067813	protein_coding	1	13668771	13701723	Xkr9	X Kell blood group precursor related family member 9 homolog [Source:MGI Symbol;Acc:MGI:2686466]	Xkr9	381246	0.629217	0.840782	0.962017	0.873979	0.38213	0.485698	non-DEG	0.265967	1.50861	3.04792	0.494964	0.620626	NA	non-DEG	0.705854	-2.19302	2.62356	-0.835893	0.403215	NA	non-DEG	FALSE	FALSE	FALSE
ENSMUSG00000067851	protein_coding	1	10137571	10232670	Arfgef1	ADP-ribosylation factor guanine nucleotide-exchange factor 1(brefeldin A-inhibited) [Source:MGI Symbol;Acc:MGI:2442988]	Arfgef1	211673	2555.68	-0.288396	0.116212	-2.48165	0.0130777	0.0290126	non-DEG	2261.17	-0.194785	0.16236	-1.19971	0.230251	0.344633	non-DEG	3800.78	0.0252206	0.54539	0.0462433	0.963116	0.99299	non-DEG	FALSE	TRUE	FALSE
ENSMUSG00000067879	protein_coding	1	9601199	9627143	3110035E14Rik	RIKEN cDNA 3110035E14 gene [Source:MGI Symbol;Acc:MGI:1924232]	3110035E14Rik	76982	0.171005	0.330224	2.41392	0.1368	0.891189	NA	non-DEG	0.0913768	0.737492	3.05092	0.241728	0.808991	NA	non-DEG	0.147833	0.292111	3.81694	0.0765303	0.938997	NA	non-DEG	FALSE	FALSE	FALSE
ENSMUSG00000070031	protein_coding	1	85600378	85645037	Sp140	Sp140 nuclear body protein [Source:MGI Symbol;Acc:MGI:3702467]	Sp140	434484	111.111	-2.99692	0.350355	-8.55395	1.1895e-17	4.44033e-16	down	83.3644	-2.6142	0.435708	-5.99988	1.97466e-09	3.10537e-08	down	67.2744	-2.67331	0.763163	-3.50293	0.000460168	0.0231201	down	FALSE	FALSE	FALSE
ENSMUSG00000070034	protein_coding	1	85576899	85598817	Sp110	Sp110 nuclear body protein [Source:MGI Symbol;Acc:MGI:1923364]	Sp110	109032	71.3255	-2.27654	0.329456	-6.91001	4.84623e-12	7.39692e-11	down	27.8146	-1.20696	0.641975	-1.88007	0.0600991	0.117109	non-DEG	12.5592	-1.89612	1.03815	-1.82645	0.067783	0.392885	non-DEG	FALSE	FALSE	FALSE
ENSMUSG00000070501	protein_coding	1	173519717	173535957	BC094916	cDNA sequence BC094916 [Source:MGI Symbol;Acc:MGI:3584522]	BC094916	545384	6.03503	-1.96579	0.460324	-4.27045	1.95076e-05	8.71064e-05	non-DEG	0.519864	-1.95231	1.93902	-1.00685	0.314005	NA	non-DEG	0.230509	0.957862	3.80315	0.25186	0.801149	NA	non-DEG	FALSE	FALSE	FALSE
ENSMUSG00000070504	protein_coding	1	172596640	172602551	Fcrl6	Fc receptor-like 6 [Source:MGI Symbol;Acc:MGI:3618339]	Fcrl6	677296	0.846411	-3.41322	1.99901	-1.70745	0.0877381	0.14684	non-DEG	0.108607	0.176451	3.05092	0.0578353	0.95388	NA	non-DEG	0	NA	NA	NA	NA	NA	non-DEG	FALSE	FALSE	FALSE
ENSMUSG00000070524	protein_coding	1	170907273	170912941	Fcrlb	Fc receptor-like B [Source:MGI Symbol;Acc:MGI:3576487]	Fcrlb	435653	8.74441	-0.444475	0.488957	-0.909025	0.363337	0.467084	non-DEG	6.38405	2.07656	0.80134	2.59135	0.00955996	0.0252143	non-DEG	10.2269	-4.09244	1.73109	-2.36409	0.0180746	0.202784	non-DEG	FALSE	TRUE	TRUE
ENSMUSG00000070532	protein_coding	1	169928648	169934653	1700084C01Rik	RIKEN cDNA 1700084C01 gene [Source:MGI Symbol;Acc:MGI:1925715]	1700084C01Rik	78465	0.575859	-0.0912484	1.35274	-0.0674546	0.94622	0.962154	non-DEG	0.734037	0.99709	1.29702	0.768753	0.44204	NA	non-DEG	0.891215	-0.0761107	3.37701	-0.0225379	0.982019	NA	non-DEG	FALSE	FALSE	FALSE
ENSMUSG00000070565	protein_coding	1	157135182	157412595	Rasal2	RAS protein activator like 2 [Source:MGI Symbol;Acc:MGI:2443881]	Rasal2	226525	416.278	-0.334819	0.142233	-2.35402	0.0185718	0.0393066	non-DEG	362.297	-0.46981	0.258625	-1.81657	0.069283	0.13153	non-DEG	534.705	-0.394251	0.678935	-0.580691	0.561449	0.884516	non-DEG	FALSE	FALSE	FALSE
ENSMUSG00000070594	protein_coding	1	139697635	139781239	Gm4788	predicted gene 4788 [Source:MGI Symbol;Acc:MGI:3646434]	Gm4788	214403	0.112762	0.174373	3.07556	0.0566965	0.954787	NA	non-DEG	0.0433953	-0.063996	3.05092	-0.020976	0.983265	NA	non-DEG	0.316957	-0.157224	3.80881	-0.041279	0.967073	NA	non-DEG	FALSE	FALSE	FALSE
ENSMUSG00000070643	protein_coding	1	133382303	133424377	Sox13	SRY (sex determining region Y)-box 13 [Source:MGI Symbol;Acc:MGI:98361]	Sox13	20668	755.281	0.0822865	0.32545	0.252839	0.800392	0.853711	non-DEG	427.42	0.387352	0.364216	1.06352	0.287545	0.41009	non-DEG	400.281	0.389719	1.51139	0.257855	0.796519	0.956797	non-DEG	FALSE	TRUE	FALSE
ENSMUSG00000070644	protein_coding	1	133363572	133380336	Etnk2	ethanolamine kinase 2 [Source:MGI Symbol;Acc:MGI:2443760]	Etnk2	214253	23.7794	-1.41664	0.28268	-5.01146	5.40182e-07	3.3491e-06	down	18.9144	-1.89947	0.355741	-5.33947	9.32178e-08	1.00756e-06	down	28.04	1.61705	1.32633	1.2192	0.222769	0.653718	non-DEG	FALSE	FALSE	FALSE
ENSMUSG00000070645	protein_coding	1	133350510	133360325	Ren1	renin 1 structural [Source:MGI Symbol;Acc:MGI:97898]	Ren1	102643057	1.37649	-0.646854	0.90746	-0.712819	0.475958	0.575472	non-DEG	1.68408	-1.95803	1.03778	-1.88674	0.0591949	0.115731	non-DEG	0.491582	-0.41198	3.7619	-0.109514	0.912795	NA	non-DEG	FALSE	FALSE	FALSE
ENSMUSG00000070695	protein_coding	1	115684756	116587323	Cntnap5a	contactin associated protein-like 5A [Source:MGI Symbol;Acc:MGI:3643623]	Cntnap5a	636808	0.105067	-0.671641	3.07556	-0.21838	0.827133	NA	non-DEG	0.0427027	0.497045	3.05092	0.162916	0.870584	NA	non-DEG	0	NA	NA	NA	NA	NA	non-DEG	FALSE	FALSE	FALSE
ENSMUSG00000070732	protein_coding	1	91145089	91170795	Rbm44	RNA binding motif protein 44 [Source:MGI Symbol;Acc:MGI:2685663]	Rbm44	329207	0.595391	0.865513	1.15355	0.750307	0.45307	0.554399	non-DEG	1.25088	-0.9538	0.920843	-1.03579	0.3003	0.42379	non-DEG	0.254099	-1.391	3.81694	-0.364428	0.715538	NA	non-DEG	FALSE	TRUE	FALSE
ENSMUSG00000070738	protein_coding	1	87853287	87945180	Dgkd	diacylglycerol kinase, delta [Source:MGI Symbol;Acc:MGI:2138334]	Dgkd	227333	1700.18	-0.407548	0.148311	-2.74792	0.00599741	0.0146555	non-DEG	1486.47	-0.489038	0.178077	-2.74622	0.00602862	0.0170537	non-DEG	2510.35	0.680902	0.394917	1.72416	0.0846784	0.431782	non-DEG	FALSE	FALSE	TRUE
ENSMUSG00000070871	protein_coding	1	64690455	64725644	Ccnyl1	cyclin Y-like 1 [Source:MGI Symbol;Acc:MGI:2138614]	Ccnyl1	227210	294.345	-0.267443	0.128313	-2.08429	0.0371334	0.0711429	non-DEG	249.011	-0.49489	0.181846	-2.72148	0.00649903	0.0181859	non-DEG	316.975	-0.272389	0.485144	-0.561459	0.574484	0.888879	non-DEG	FALSE	FALSE	FALSE
ENSMUSG00000070896	pseudogene	1	45981548	45982012	Rpl23a-ps1	ribosomal protein 23A, pseudogene 1 [Source:MGI Symbol;Acc:MGI:3646201]	Rpl23a-ps1	NA	1.97989	1.93784	0.803184	2.4127	0.015835	0.0342343	non-DEG	3.71986	1.16495	0.530822	2.19462	0.0281905	0.0629077	non-DEG	5.77834	0.615871	1.16545	0.52844	0.597194	0.899015	non-DEG	FALSE	FALSE	FALSE
ENSMUSG00000070939	protein_coding	1	43047200	43098637	Tgfbrap1	transforming growth factor, beta receptor associated protein 1 [Source:MGI Symbol;Acc:MGI:2447427]	Tgfbrap1	73122	718.154	-0.268824	0.130746	-2.05608	0.0397747	0.0754457	non-DEG	423.988	-0.314632	0.142652	-2.20558	0.0274132	0.061453	non-DEG	608.507	-0.0444677	0.351531	-0.126497	0.899339	0.979223	non-DEG	FALSE	TRUE	FALSE
ENSMUSG00000070942	protein_coding	1	40324627	40365471	Il1rl2	interleukin 1 receptor-like 2 [Source:MGI Symbol;Acc:MGI:1913107]	Il1rl2	107527	136.914	-0.786406	0.40251	-1.95375	0.0507303	0.092571	non-DEG	113.597	-0.482525	0.523021	-0.922572	0.35623	0.482148	non-DEG	55.3442	1.90305	1.06292	1.79039	0.0733906	0.406928	non-DEG	FALSE	TRUE	FALSE
ENSMUSG00000071890	protein_coding	1	163024302	163085670	Mroh9	maestro heat-like repeat family member 9 [Source:MGI Symbol;Acc:MGI:1925508]	Mroh9	78258	0.127596	-0.0794292	3.07556	-0.025826	0.979396	NA	non-DEG	0.0902313	0.176451	3.05092	0.0578353	0.95388	NA	non-DEG	2.57732	-5.23525	3.65005	-1.43429	0.151488	NA	non-DEG	FALSE	FALSE	FALSE
ENSMUSG00000072109	antisense	1	85105946	85114035	A530040E14Rik	RIKEN cDNA A530040E14 gene [Source:MGI Symbol;Acc:MGI:3612703]	A530040E14Rik	NA	1.95887	-1.84705	0.631407	-2.9253	0.0034413	0.00898635	non-DEG	0.595916	-0.769236	1.35799	-0.566454	0.571085	NA	non-DEG	1.22115	-2.22017	2.0137	-1.10253	0.270232	NA	non-DEG	FALSE	FALSE	FALSE
ENSMUSG00000072258	protein_coding	1	183388981	183409353	Taf1a	TATA box binding protein (Tbp)-associated factor, RNA polymerase I, A [Source:MGI Symbol;Acc:MGI:109578]	Taf1a	21339	273.105	0.121928	0.212688	0.573272	0.566461	0.658101	non-DEG	168.774	0.109368	0.180842	0.604771	0.545331	0.66105	non-DEG	201.44	-0.0940882	0.531125	-0.177149	0.859391	0.971524	non-DEG	TRUE	TRUE	TRUE
ENSMUSG00000072295	protein_coding	1	59050506	59094900	Als2cr11	amyotrophic lateral sclerosis 2 (juvenile) chromosome region, candidate 11 (human) [Source:MGI Symbol;Acc:MGI:1920713]	Als2cr11	73463	1.06194	0.860624	0.900168	0.956071	0.339036	0.442425	non-DEG	0.583955	0.843931	1.38925	0.607472	0.543538	NA	non-DEG	0.517637	0.752073	3.70663	0.202899	0.839214	NA	non-DEG	FALSE	FALSE	FALSE
ENSMUSG00000072324	pseudogene	1	51940664	51941261	Gm8420	predicted gene 8420 [Source:MGI Symbol;Acc:MGI:3645594]	Gm8420	NA	1.12793	0.661324	0.699879	0.944912	0.344704	0.448453	non-DEG	1.29225	1.16013	0.778022	1.49113	0.135928	0.227697	non-DEG	1.80971	-0.335834	1.55205	-0.216381	0.828691	NA	non-DEG	FALSE	FALSE	FALSE
ENSMUSG00000072978	pseudogene	1	78967637	78968079	Gm5830	predicted pseudogene 5830 [Source:MGI Symbol;Acc:MGI:3647375]	Gm5830	NA	0.323963	-0.385815	1.28609	-0.299992	0.764183	NA	non-DEG	0.250353	0.701404	2.11743	0.331252	0.740454	NA	non-DEG	0.254099	-1.391	3.81694	-0.364428	0.715538	NA	non-DEG	FALSE	FALSE	FALSE
ENSMUSG00000073478	processed_transcript	1	191224474	191225686	D730003I15Rik	RIKEN cDNA D730003I15 gene [Source:MGI Symbol;Acc:MGI:1925971]	D730003I15Rik	NA	32.7894	0.330824	0.277084	1.19395	0.232497	0.326981	non-DEG	16.8463	-0.725141	0.280984	-2.58072	0.00985938	0.0258917	down	57.4949	0.276858	0.752462	0.367936	0.712921	0.935714	non-DEG	FALSE	TRUE	FALSE
ENSMUSG00000073481	protein_coding	1	184813068	184846451	2002-03-01	mitochondrial amidoxime reducing component 2 [Source:MGI Symbol;Acc:MGI:1914497]	2002-03-01	67247	620.196	-0.63359	0.172221	-3.67894	0.00023421	0.000816733	down	473.735	-0.819999	0.150031	-5.46554	4.61494e-08	5.35242e-07	down	1243.56	-0.122292	0.470308	-0.260025	0.794845	0.956621	non-DEG	FALSE	TRUE	FALSE
ENSMUSG00000073482	protein_coding	1	182408619	182409020	Gm10517	predicted gene 10517 [Source:MGI Symbol;Acc:MGI:3642267]	Gm10517	NA	0.314935	0.120952	1.46667	0.0824673	0.934275	NA	non-DEG	0.148207	-1.01299	2.7109	-0.373674	0.708647	NA	non-DEG	0.17837	0.292111	3.81694	0.0765303	0.938997	NA	non-DEG	FALSE	FALSE	FALSE
ENSMUSG00000073485	antisense	1	180813776	180816859	H3f3aos	H3 histone, family 3A, opposite strand [Source:MGI Symbol;Acc:MGI:3802006]	H3f3aos	NA	23.3183	-0.947353	0.302328	-3.13353	0.00172716	0.00487314	down	6.71843	-1.22733	0.562946	-2.18019	0.0292431	0.064789	non-DEG	36.3009	1.12113	0.577355	1.94184	0.0521563	0.346527	non-DEG	FALSE	TRUE	FALSE
ENSMUSG00000073486	protein_coding	1	179803376	179804676	Gm10518	predicted gene 10518 [Source:MGI Symbol;Acc:MGI:3704205]	Gm10518	NA	0.311183	1.23326	1.64533	0.749551	0.453525	NA	non-DEG	0.0604642	0.497045	3.05092	0.162916	0.870584	NA	non-DEG	0.385889	-1.51301	3.77144	-0.401176	0.688291	NA	non-DEG	TRUE	TRUE	TRUE
ENSMUSG00000073489	protein_coding	1	173747293	173766876	Ifi204	interferon activated gene 204 [Source:MGI Symbol;Acc:MGI:96429]	Ifi204	15951	74.128	-1.62998	0.378194	-4.30989	1.63333e-05	7.42174e-05	down	35.1804	0.494303	0.645447	0.765831	0.443777	0.56732	non-DEG	351.905	-2.42372	1.33831	-1.81103	0.0701366	0.398604	non-DEG	FALSE	FALSE	FALSE
ENSMUSG00000073490	protein_coding	1	173723430	173741809	AI607873	expressed sequence AI607873 [Source:MGI Symbol;Acc:MGI:2138302]	AI607873	226691	108.203	-1.25763	0.265251	-4.74126	2.12392e-06	1.16302e-05	down	14.7514	-0.588678	0.569907	-1.03294	0.301634	0.42506	non-DEG	58.922	-2.63714	1.53772	-1.71497	0.0863499	0.434781	non-DEG	FALSE	FALSE	FALSE
ENSMUSG00000073491	protein_coding	1	173566284	173599274	Pydc4	pyrin domain containing 4 [Source:MGI Symbol;Acc:MGI:3695276]	Pydc4	623121	4.60378	-1.88857	0.398169	-4.74314	2.10431e-06	1.15454e-05	non-DEG	0.328023	-0.0286917	3.04897	-0.00941027	0.992492	NA	non-DEG	0.192263	0.918262	3.80472	0.241348	0.809285	NA	non-DEG	FALSE	FALSE	FALSE
ENSMUSG00000073492	protein_coding	1	171895664	171898237	Gm10521	predicted gene 10521 [Source:MGI Symbol;Acc:MGI:3642358]	Gm10521	NA	3.20189	-0.969177	0.490884	-1.97435	0.048342	0.0888499	non-DEG	0.433278	1.25047	2.03541	0.614358	0.538979	NA	non-DEG	0	NA	NA	NA	NA	NA	non-DEG	FALSE	FALSE	FALSE
ENSMUSG00000073494	protein_coding	1	170232749	170285662	Sh2d1b2	SH2 domain protein 1B2 [Source:MGI Symbol;Acc:MGI:3622649]	Sh2d1b2	545378	7.69082	-2.31513	0.454971	-5.08853	3.60854e-07	2.30885e-06	down	1.80361	-1.60436	1.33246	-1.20406	0.228566	0.342431	non-DEG	3.93408	1.0009	2.545	0.393281	0.694112	NA	non-DEG	FALSE	FALSE	FALSE
ENSMUSG00000073530	protein_coding	1	158711727	158980490	Pappa2	pappalysin 2 [Source:MGI Symbol;Acc:MGI:3051647]	Pappa2	23850	14.1276	0.23091	0.790223	0.292209	NA	NA	non-DEG	18.1986	0.143663	1.10957	0.129476	0.896981	0.931814	non-DEG	9.56174	4.19927	2.03487	2.06365	0.0390505	0.295912	non-DEG	FALSE	FALSE	FALSE
ENSMUSG00000073535	lincRNA	1	155520173	155527111	Gm5532	predicted gene 5532 [Source:MGI Symbol;Acc:MGI:3646828]	Gm5532	NA	1.58031	0.421367	0.640733	0.657633	0.510774	0.608335	non-DEG	0.722453	-0.722726	1.40504	-0.514382	0.606985	NA	non-DEG	0.770989	2.67559	3.72418	0.718437	0.472488	NA	non-DEG	FALSE	FALSE	FALSE
ENSMUSG00000073538	processed_transcript	1	153404827	153414233	E330020D12Rik	Riken cDNA E330020D12 gene [Source:MGI Symbol;Acc:MGI:3761270]	E330020D12Rik	NA	9.80957	2.71458	0.842678	3.22137	0.00127578	0.00371732	up	3.61905	0.715132	0.834755	0.856696	0.391613	0.517949	non-DEG	7.19908	4.20611	2.7525	1.5281	0.126487	0.517586	non-DEG	FALSE	FALSE	FALSE
ENSMUSG00000073557	protein_coding	1	134754658	134955942	Ppp1r12b	protein phosphatase 1, regulatory (inhibitor) subunit 12B [Source:MGI Symbol;Acc:MGI:1916417]	Ppp1r12b	329251	352.388	-0.451602	0.198307	-2.27729	0.0227687	0.0468277	non-DEG	217.723	-0.305173	0.261217	-1.16827	0.242697	0.359206	non-DEG	378.042	0.661311	0.750539	0.881115	0.378256	0.789056	non-DEG	FALSE	TRUE	FALSE
ENSMUSG00000073559	pseudogene	1	134109368	134109799	Gm8618	predicted gene 8618 [Source:MGI Symbol;Acc:MGI:3647540]	Gm8618	NA	0.753341	0.90497	1.07651	0.840655	0.400541	0.503839	non-DEG	0.598591	1.40039	1.03168	1.35738	0.17466	NA	non-DEG	0.859421	1.61624	2.18546	0.739543	0.459578	NA	non-DEG	FALSE	FALSE	FALSE
ENSMUSG00000073608	protein_coding	1	93990509	94017147	Gm6086	predicted gene 6086 [Source:MGI Symbol;Acc:MGI:3646771]	Gm6086	619597	2.28775	-0.164841	0.547772	-0.30093	0.763468	0.824059	non-DEG	2.18418	-0.227278	0.614845	-0.369651	0.711642	0.79852	non-DEG	4.24876	0.204924	1.19311	0.171756	0.863629	NA	non-DEG	FALSE	FALSE	FALSE
ENSMUSG00000073609	protein_coding	1	93824909	93852348	D2hgdh	D-2-hydroxyglutarate dehydrogenase [Source:MGI Symbol;Acc:MGI:2138209]	D2hgdh	98314	135.631	-0.258878	0.13283	-1.94894	0.0513028	0.0934668	non-DEG	87.0681	-0.0668395	0.161847	-0.412979	0.679622	0.772424	non-DEG	259.018	0.190703	0.478582	0.398475	0.69028	0.931018	non-DEG	TRUE	TRUE	TRUE
ENSMUSG00000073616	protein_coding	1	92637145	92641985	Myeov2	myeloma overexpressed 2 [Source:MGI Symbol;Acc:MGI:1914165]	Myeov2	66915	479.856	0.260958	0.222253	1.17415	0.240334	0.336074	non-DEG	303.195	0.0987635	0.126859	0.778527	0.436259	0.560636	non-DEG	742.406	0.0735354	0.466599	0.157599	0.874773	0.974363	non-DEG	FALSE	FALSE	FALSE
ENSMUSG00000073627	processed_transcript	1	86359574	86373791	C130036L24Rik	RIKEN cDNA C130036L24 gene [Source:MGI Symbol;Acc:MGI:2441877]	C130036L24Rik	NA	55.1943	1.16167	0.227093	5.11542	3.13046e-07	2.03418e-06	up	29.9921	1.16192	0.231176	5.02613	5.00469e-07	4.55251e-06	up	52.8988	0.753703	0.667466	1.1292	0.258813	0.691373	non-DEG	FALSE	TRUE	TRUE
ENSMUSG00000073633	protein_coding	1	84839841	84900487	Fbxo36	F-box protein 36 [Source:MGI Symbol;Acc:MGI:1289192]	Fbxo36	66153	79.8866	-0.50461	0.233456	-2.16148	0.0306585	0.0605021	non-DEG	54.9576	-0.556975	0.246524	-2.25931	0.023864	0.0546055	non-DEG	218.684	0.0147557	0.468929	0.0314667	0.974897	0.995166	non-DEG	FALSE	FALSE	FALSE
ENSMUSG00000073643	protein_coding	1	79702262	79776143	Wdfy1	WD repeat and FYVE domain containing 1 [Source:MGI Symbol;Acc:MGI:1916618]	Wdfy1	69368	838.982	-0.303936	0.0932565	-3.25914	0.0011175	0.00330628	non-DEG	530.775	-0.252052	0.154786	-1.62838	0.103444	0.182325	non-DEG	1244.07	0.625971	0.550347	1.13741	0.255367	0.686999	non-DEG	FALSE	FALSE	FALSE
ENSMUSG00000073650	protein_coding	1	74362108	74369321	Catip	ciliogenesis associated TTC17 interacting protein [Source:MGI Symbol;Acc:MGI:2685062]	Catip	241112	1.73063	-0.393427	0.512112	-0.768245	0.442342	0.544468	non-DEG	1.08737	-0.688281	0.96285	-0.714837	0.47471	0.597334	non-DEG	2.24866	-1.47295	1.8252	-0.807007	0.419663	NA	non-DEG	FALSE	FALSE	FALSE
ENSMUSG00000073652	antisense	1	71652837	71662843	Apol7d	apolipoprotein L 7d [Source:MGI Symbol;Acc:MGI:3723449]	Apol7d	NA	3.37415	1.00942	0.53887	1.87321	0.0610388	0.10812	non-DEG	2.35709	-0.41282	0.771001	-0.535433	0.59235	0.702214	non-DEG	8.4207	-1.22749	1.18603	-1.03496	0.300689	0.729004	non-DEG	FALSE	TRUE	FALSE
ENSMUSG00000073664	protein_coding	1	60180599	60338328	Nbeal1	neurobeachin like 1 [Source:MGI Symbol;Acc:MGI:2444343]	Nbeal1	269198	458.227	-0.97132	0.117089	-8.29557	1.08065e-16	3.51803e-15	down	425.787	-0.737171	0.155132	-4.7519	2.01516e-06	1.5768e-05	down	1395.18	-0.822681	0.418929	-1.96377	0.0495563	0.33594	non-DEG	FALSE	FALSE	FALSE
ENSMUSG00000073676	protein_coding	1	55088132	55091307	Hspe1	heat shock protein 1 (chaperonin 10) [Source:MGI Symbol;Acc:MGI:104680]	Hspe1	15528	2728.72	1.10311	0.203029	5.43324	5.53401e-08	4.15857e-07	up	1862.78	0.66511	0.166698	3.98991	6.60977e-05	0.000339126	up	3464.21	0.0937004	0.339758	0.275786	0.782713	0.953462	non-DEG	FALSE	TRUE	FALSE
ENSMUSG00000073678	protein_coding	1	54472994	54557684	Pgap1	post-GPI attachment to proteins 1 [Source:MGI Symbol;Acc:MGI:2443342]	Pgap1	241062	337.874	0.0447819	0.135667	0.330087	0.741334	0.80585	non-DEG	232.571	-0.115772	0.17176	-0.674034	0.500289	0.620094	non-DEG	465.826	0.535531	0.508581	1.05299	0.292346	0.72278	non-DEG	FALSE	FALSE	FALSE
ENSMUSG00000073702	protein_coding	1	39367851	39371908	Rpl31	ribosomal protein L31 [Source:MGI Symbol;Acc:MGI:2149632]	Rpl31	102641215	4748.06	0.677511	0.223673	3.02902	0.00245351	0.00665521	up	4090.25	0.1487	0.147259	1.00979	0.312596	0.436634	non-DEG	10913.3	0.23453	0.381892	0.614127	0.539131	0.87278	non-DEG	FALSE	FALSE	TRUE
ENSMUSG00000073722	protein_coding	1	26681814	26687460	4931408C20Rik	RIKEN cDNA 4931408C20 gene [Source:MGI Symbol;Acc:MGI:3588222]	4931408C20Rik	210940	0.13389	0.161014	3.07556	0.0523527	0.958248	NA	non-DEG	0.171781	0.416898	3.05092	0.136647	0.89131	NA	non-DEG	0	NA	NA	NA	NA	NA	non-DEG	FALSE	FALSE	FALSE
ENSMUSG00000073725	protein_coding	1	24678630	24766301	Lmbrd1	LMBR1 domain containing 1 [Source:MGI Symbol;Acc:MGI:1915671]	Lmbrd1	68421	519.388	-0.369765	0.100784	-3.66889	0.000243608	0.000846645	non-DEG	500.404	-0.838521	0.201232	-4.16694	3.08714e-05	0.00017477	down	884.292	0.345279	0.359059	0.961624	0.336238	0.754836	non-DEG	FALSE	TRUE	FALSE
ENSMUSG00000073737	pseudogene	1	15268802	15269797	Gm10566	predicted gene 10566 [Source:MGI Symbol;Acc:MGI:3642220]	Gm10566	NA	0.102304	0.864543	3.07556	0.281101	0.778633	NA	non-DEG	0.0433953	-0.063996	3.05092	-0.020976	0.983265	NA	non-DEG	0.109588	0.292111	3.81694	0.0765303	0.938997	NA	non-DEG	FALSE	FALSE	FALSE
ENSMUSG00000077202	snoRNA	1	134505338	134505463	Gm25612	predicted gene, 25612 [Source:MGI Symbol;Acc:MGI:5455389]	Gm25612	NA	2.21045	0.338019	0.622299	0.543179	0.587007	0.676628	non-DEG	0.121102	-0.705184	3.05092	-0.231138	0.817207	NA	non-DEG	0.612624	0.948484	3.56159	0.266309	0.790001	NA	non-DEG	FALSE	FALSE	FALSE
ENSMUSG00000077274	snoRNA	1	86087301	86087422	Gm22786	predicted gene, 22786 [Source:MGI Symbol;Acc:MGI:5452563]	Gm22786	NA	0.0319796	0.103127	3.07556	0.0335311	0.973251	NA	non-DEG	0.036561	-0.063996	3.05092	-0.020976	0.983265	NA	non-DEG	0.147833	0.292111	3.81694	0.0765303	0.938997	NA	non-DEG	FALSE	FALSE	FALSE
ENSMUSG00000077345	snoRNA	1	59691934	59692020	Snord70	small nucleolar RNA, C/D box 70 [Source:MGI Symbol;Acc:MGI:3819553]	Snord70	NA	0.565684	0.927834	0.94775	0.978985	0.327587	0.430241	non-DEG	0.431939	0.759358	1.73325	0.438113	0.661305	NA	non-DEG	0.243557	-2.02306	3.78411	-0.534619	0.592913	NA	non-DEG	FALSE	FALSE	FALSE
ENSMUSG00000077704	snoRNA	1	39548745	39548854	Snord89	small nucleolar RNA, C/D box 89 [Source:MGI Symbol;Acc:MGI:3819562]	Snord89	NA	1.63504	-0.170155	0.539709	-0.315273	0.752555	0.815018	non-DEG	0.546059	-0.329101	1.34974	-0.243825	0.807367	NA	non-DEG	0.54455	0.85503	2.77266	0.308378	0.757794	NA	non-DEG	FALSE	FALSE	FALSE
ENSMUSG00000078184	protein_coding	1	175977777	175979114	B020018G12Rik	RIKEN cDNA B020018G12 gene [Source:MGI Symbol;Acc:MGI:3612447]	B020018G12Rik	NA	1.83706	1.06508	0.580374	1.83516	0.0664825	0.116281	non-DEG	1.08164	-0.0824889	0.836916	-0.0985629	0.921485	0.947913	non-DEG	1.03541	-0.575269	1.79931	-0.319717	0.749183	NA	non-DEG	FALSE	TRUE	FALSE
ENSMUSG00000078185	protein_coding	1	175686488	175688353	Chml	choroideremia-like [Source:MGI Symbol;Acc:MGI:101913]	Chml	12663	90.2745	0.34798	0.232455	1.49698	0.134399	0.208514	non-DEG	96.7908	0.156062	0.212352	0.734922	0.462387	0.58618	non-DEG	140.82	-0.123002	0.573066	-0.214639	0.830049	0.963949	non-DEG	FALSE	FALSE	FALSE
ENSMUSG00000078190	antisense	1	162217623	162225550	Dnm3os	dynamin 3, opposite strand [Source:MGI Symbol;Acc:MGI:3052332]	Dnm3os	NA	75.1987	0.202182	0.320682	0.630477	0.528383	0.624096	non-DEG	1.81425	-1.17756	0.843612	-1.39586	0.162757	0.263003	non-DEG	72.5533	9.20288	2.76648	3.32656	NA	NA	non-DEG	FALSE	FALSE	FALSE
ENSMUSG00000078193	protein_coding	1	156366040	156366484	Gm2000	predicted gene 2000 [Source:MGI Symbol;Acc:MGI:3780170]	Gm2000	66489	0.682234	0.962716	1.02119	0.942736	0.345816	0.449602	non-DEG	0.854172	1.65312	1.17456	1.40744	0.159297	0.258705	non-DEG	1.25562	-1.1783	2.11821	-0.556274	0.578023	NA	non-DEG	FALSE	FALSE	FALSE
ENSMUSG00000078291	pseudogene	1	52090635	52091066	Gm3940	predicted gene 3940 [Source:MGI Symbol;Acc:MGI:3782114]	Gm3940	NA	3.50375	2.07124	0.536436	3.86111	0.000112871	0.000424905	non-DEG	1.93682	0.916325	0.637269	1.43789	0.150465	0.247785	non-DEG	11.2612	1.10611	0.908516	1.21749	0.223417	0.654375	non-DEG	FALSE	FALSE	FALSE
ENSMUSG00000079137	pseudogene	1	171305084	171305494	Rpl27-ps1	ribosomal protein L27, pseudogene 1 [Source:MGI Symbol;Acc:MGI:3645348]	Rpl27-ps1	NA	2.07435	1.26269	0.56565	2.23227	0.0255969	0.0517963	non-DEG	1.14713	2.00896	0.96087	2.09077	0.0365488	0.0777975	non-DEG	1.72644	-0.0297018	1.46966	-0.02021	0.983876	NA	non-DEG	FALSE	FALSE	FALSE
ENSMUSG00000079138	pseudogene	1	153305432	153306478	Gm8818	predicted pseudogene 8818 [Source:MGI Symbol;Acc:MGI:3645903]	Gm8818	NA	0.0605228	0.285691	3.07556	0.0928907	0.92599	NA	non-DEG	1.3656	1.77803	1.18944	1.49484	0.134957	0.226338	non-DEG	0.151607	-1.391	3.81694	-0.364428	0.715538	NA	non-DEG	FALSE	TRUE	FALSE
ENSMUSG00000079139	pseudogene	1	135231995	135233225	Gm4204	predicted gene 4204 [Source:MGI Symbol;Acc:MGI:3782381]	Gm4204	NA	6.97141	1.9946	0.651622	3.06098	0.00220617	0.00606148	up	5.02319	2.72055	0.996361	2.73049	0.00632408	0.0177612	non-DEG	14.6551	0.787842	1.38259	0.569831	0.568792	0.886201	non-DEG	FALSE	TRUE	FALSE
ENSMUSG00000079140	pseudogene	1	83314513	83315300	Gm6374	predicted gene 6374 [Source:MGI Symbol;Acc:MGI:3647016]	Gm6374	NA	0.0912308	0.0185287	3.07556	0.00602449	0.995193	NA	non-DEG	0.0457625	0.497045	3.05092	0.162916	0.870584	NA	non-DEG	0	NA	NA	NA	NA	NA	non-DEG	FALSE	FALSE	FALSE
ENSMUSG00000079144	protein_coding	1	193168049	193177832	A130010J15Rik	RIKEN cDNA A130010J15 gene [Source:MGI Symbol;Acc:MGI:2441776]	A130010J15Rik	319266	312.971	-0.846467	0.199722	-4.23823	2.25288e-05	9.9335e-05	down	172.684	-0.784681	0.177566	-4.41909	9.91178e-06	6.43109e-05	down	389.338	0.528603	0.415027	1.27366	0.202785	0.63057	non-DEG	FALSE	FALSE	TRUE
ENSMUSG00000079164	protein_coding	1	182954788	182976044	Tlr5	toll-like receptor 5 [Source:MGI Symbol;Acc:MGI:1858171]	Tlr5	53791	101.924	-1.37452	0.398856	-3.44616	0.000568619	0.00181288	down	51.6046	-0.681791	0.476231	-1.43164	0.152247	0.249997	non-DEG	132.217	-1.10606	1.28276	-0.862251	0.388549	0.793469	non-DEG	FALSE	TRUE	FALSE
ENSMUSG00000079283	protein_coding	1	138851979	138856854	2310009B15Rik	RIKEN cDNA 2310009B15 gene [Source:MGI Symbol;Acc:MGI:1916799]	2310009B15Rik	69549	54.4704	-0.945217	0.195477	-4.83545	1.32846e-06	7.63945e-06	down	43.5754	-0.896522	0.218391	-4.10512	4.0411e-05	0.000219743	down	155.268	-0.932408	0.484212	-1.92562	0.0541522	0.351969	non-DEG	FALSE	FALSE	FALSE
ENSMUSG00000079330	protein_coding	1	132191431	132259227	Lemd1	LEM domain containing 1 [Source:MGI Symbol;Acc:MGI:1922403]	Lemd1	213409	41.8101	-2.1571	0.566788	-3.80583	0.000141331	0.000519567	down	26.7294	-1.67859	0.542093	-3.0965	0.00195817	0.00646212	down	96.463	-3.54483	1.42584	-2.48613	0.012914	0.170126	non-DEG	FALSE	FALSE	FALSE
ENSMUSG00000079429	protein_coding	1	88226986	88262289	Mroh2a	maestro heat-like repeat family member 2A [Source:MGI Symbol;Acc:MGI:3705228]	Mroh2a	100040766	0.741398	0.670548	0.945827	0.708954	0.478353	0.577869	non-DEG	1.89014	-0.387474	0.952258	-0.4069	0.684081	0.776218	non-DEG	1.38597	-1.09659	1.89934	-0.577353	0.563701	NA	non-DEG	FALSE	FALSE	FALSE
ENSMUSG00000079434	protein_coding	1	87509889	87597845	Neu2	neuraminidase 2 [Source:MGI Symbol;Acc:MGI:1344417]	Neu2	23956	31.7583	-0.268392	0.537336	-0.499487	0.617437	0.702417	non-DEG	23.4964	-0.747212	0.459359	-1.62664	0.103814	0.182794	non-DEG	17.5112	2.80097	1.96966	1.42205	0.15501	0.568124	non-DEG	FALSE	FALSE	FALSE
ENSMUSG00000079436	protein_coding	1	87386363	87394729	Kcnj13	potassium inwardly-rectifying channel, subfamily J, member 13 [Source:MGI Symbol;Acc:MGI:3781032]	Kcnj13	100040591	1.10356	-2.18535	0.84356	-2.59063	0.00958016	0.0221589	non-DEG	1.70443	-2.25379	1.34545	-1.67511	0.0939117	0.168523	non-DEG	0.295667	1.28266	3.79114	0.338332	0.735113	NA	non-DEG	FALSE	FALSE	FALSE
ENSMUSG00000079445	protein_coding	1	86302832	86307305	B3gnt7	UDP-GlcNAc:betaGal beta-1,3-N-acetylglucosaminyltransferase 7 [Source:MGI Symbol;Acc:MGI:2384394]	B3gnt7	227327	102.793	-0.447472	0.332469	-1.34591	0.178332	0.262581	non-DEG	54.6517	0.657398	0.4042	1.62642	0.103861	0.18284	non-DEG	179.379	0.486211	1.60065	0.303758	0.761312	0.947494	non-DEG	FALSE	FALSE	TRUE
ENSMUSG00000079455	pseudogene	1	85266698	85285491	Gm16026	predicted pseudogene 16026 [Source:MGI Symbol;Acc:MGI:3783243]	Gm16026	NA	0.652814	-2.33741	0.917657	-2.54715	0.0108605	0.0247264	non-DEG	0.16358	-0.144143	3.05092	-0.0472458	0.962317	NA	non-DEG	0.405706	-2.52538	3.75459	-0.672612	0.501194	NA	non-DEG	FALSE	FALSE	FALSE
ENSMUSG00000079457	pseudogene	1	85199613	85213786	Gm7609	predicted pseudogene 7609 [Source:MGI Symbol;Acc:MGI:3644536]	Gm7609	NA	6.20007	-2.11032	0.61693	-3.42067	0.000624665	0.00197391	non-DEG	1.38153	-0.449062	1.10387	-0.406806	0.68415	0.776218	non-DEG	2.36763	0.684984	3.57794	0.191446	0.848176	NA	non-DEG	FALSE	FALSE	FALSE
ENSMUSG00000079465	protein_coding	1	82586921	82722059	Col4a3	collagen, type IV, alpha 3 [Source:MGI Symbol;Acc:MGI:104688]	Col4a3	12828	6.02035	1.60675	0.789798	2.03438	0.0419131	0.0788758	non-DEG	3.01968	1.03857	0.740621	1.4023	0.160825	0.260615	non-DEG	30.437	1.87931	2.48734	0.755548	NA	NA	non-DEG	FALSE	FALSE	FALSE
ENSMUSG00000079470	protein_coding	1	78658038	78671512	Utp14b	UTP14, U3 small nucleolar ribonucleoprotein, homolog B (yeast) [Source:MGI Symbol;Acc:MGI:2445092]	Utp14b	195434	360.159	0.350072	0.210299	1.66464	0.0959843	0.158069	non-DEG	278.343	-0.608819	0.311913	-1.95189	0.0509515	0.102292	non-DEG	434.451	-0.044941	0.653311	-0.0687895	0.945157	0.988929	non-DEG	FALSE	FALSE	TRUE
ENSMUSG00000079550	protein_coding	1	59120935	59163389	Mpp4	membrane protein, palmitoylated 4 (MAGUK p55 subfamily member 4) [Source:MGI Symbol;Acc:MGI:2386681]	Mpp4	227157	4.95041	-0.321265	0.435423	-0.737823	0.460622	0.561211	non-DEG	6.13991	-0.50196	0.51484	-0.974983	0.329569	0.45472	non-DEG	2.93777	-1.92005	1.42523	-1.34718	0.177921	NA	non-DEG	FALSE	TRUE	FALSE
ENSMUSG00000079554	protein_coding	1	58278326	58380259	Aox2	aldehyde oxidase 2 [Source:MGI Symbol;Acc:MGI:3529596]	Aox2	213043	0.651948	-0.0591036	0.861243	-0.0686259	0.945287	0.961427	non-DEG	0.6546	2.0036	1.53031	1.30928	0.190438	NA	non-DEG	0.330701	1.49926	3.78013	0.396616	0.691651	NA	non-DEG	FALSE	FALSE	FALSE
ENSMUSG00000079588	protein_coding	1	40805601	40855944	Tmem182	transmembrane protein 182 [Source:MGI Symbol;Acc:MGI:1923725]	Tmem182	381339	2.44068	1.96425	0.580821	3.38186	0.000719979	0.00223828	non-DEG	0.581548	1.56279	1.99235	0.784396	0.432808	NA	non-DEG	2.9872	4.59617	3.69037	1.24545	0.212967	NA	non-DEG	FALSE	FALSE	FALSE
ENSMUSG00000079610	protein_coding	1	36538173	36547201	Ankrd39	ankyrin repeat domain 39 [Source:MGI Symbol;Acc:MGI:1914816]	Ankrd39	109346	117.359	0.151933	0.144654	1.05032	0.293571	0.394582	non-DEG	71.3954	-0.00312635	0.20222	-0.0154601	0.987665	0.99262	non-DEG	110.374	0.210235	0.515406	0.407902	0.683346	0.928711	non-DEG	FALSE	FALSE	FALSE
ENSMUSG00000079658	protein_coding	1	16641725	16657042	Tceb1	transcription elongation factor B (SIII), polypeptide 1 [Source:MGI Symbol;Acc:MGI:1915173]	Tceb1	102642819	908.332	0.16418	0.145864	1.12557	0.260347	0.358432	non-DEG	634.297	-0.0639571	0.108671	-0.588538	0.556171	0.670823	non-DEG	1422.28	-0.317012	0.302321	-1.0486	0.294364	0.723772	non-DEG	FALSE	TRUE	FALSE
ENSMUSG00000079671	processed_transcript	1	9560832	9631175	2610203C22Rik	RIKEN cDNA 2610203C22 gene [Source:MGI Symbol;Acc:MGI:1919731]	2610203C22Rik	NA	18.362	0.237559	0.283391	0.838274	0.401877	0.505	non-DEG	4.65408	1.24391	0.551701	2.25469	0.0241529	0.0551472	non-DEG	9.87326	-2.79837	1.5027	-1.86223	0.0625709	0.379459	non-DEG	FALSE	TRUE	FALSE
ENSMUSG00000080054	pseudogene	1	36957930	36958427	Rpl12-ps1	ribosomal protein L12, pseudogene 1 [Source:MGI Symbol;Acc:MGI:3646154]	Rpl12-ps1	NA	0.871017	1.35465	0.84928	1.59506	0.1107	0.177652	non-DEG	0.739907	-0.445857	0.983648	-0.453269	0.650355	NA	non-DEG	1.93614	-0.0732082	1.44095	-0.0508054	0.959481	NA	non-DEG	FALSE	FALSE	FALSE
ENSMUSG00000080078	pseudogene	1	146725581	146729090	Gm15583	predicted gene 15583 [Source:MGI Symbol;Acc:MGI:3783031]	Gm15583	NA	29.9672	1.1473	0.225331	5.0916	3.55062e-07	2.27774e-06	up	22.3871	1.14753	0.385271	2.97852	0.00289648	0.00907124	up	19.2804	0.542096	0.564613	0.960119	0.336995	0.755078	non-DEG	FALSE	FALSE	FALSE
ENSMUSG00000080950	pseudogene	1	152729159	152730559	Gm7278	predicted gene 7278 [Source:MGI Symbol;Acc:MGI:3645261]	Gm7278	NA	11.9587	1.21512	0.316216	3.84269	0.000121692	0.000453825	up	32.5618	0.325921	0.387788	0.840462	0.400649	0.525916	non-DEG	59.6932	-0.632325	0.557214	-1.1348	0.25646	0.68871	non-DEG	FALSE	FALSE	FALSE
ENSMUSG00000081051	pseudogene	1	95498621	95499151	Gm15427	predicted pseudogene 15427 [Source:MGI Symbol;Acc:MGI:3642341]	Gm15427	NA	10.9493	0.758031	0.380533	1.99202	0.0463684	0.0857695	non-DEG	11.9103	0.48779	0.285837	1.70653	0.0879093	0.15944	non-DEG	24.6951	0.188972	0.652744	0.289504	0.772196	0.950268	non-DEG	FALSE	FALSE	FALSE
ENSMUSG00000081185	pseudogene	1	47365644	47366372	Gm4852	predicted pseudogene 4852 [Source:MGI Symbol;Acc:MGI:3643039]	Gm4852	NA	0.223422	-0.21534	1.97567	-0.108996	0.913206	NA	non-DEG	0.0891578	0.176451	3.05092	0.0578353	0.95388	NA	non-DEG	0.590873	-2.10473	3.73178	-0.564	0.572754	NA	non-DEG	FALSE	FALSE	FALSE
ENSMUSG00000081382	pseudogene	1	60900898	60901422	Rpl18-ps1	ribosomal protein L18, pseudogene 1 [Source:MGI Symbol;Acc:MGI:98018]	Rpl18-ps1	NA	2.60703	1.44647	0.562495	2.57153	0.010125	0.0232407	non-DEG	2.88716	0.426859	0.489415	0.872182	0.383109	0.509042	non-DEG	7.11028	0.658776	1.13341	0.581232	0.561084	0.884415	non-DEG	FALSE	FALSE	FALSE
ENSMUSG00000081402	pseudogene	1	33836122	33838680	Gm15455	predicted gene 15455 [Source:MGI Symbol;Acc:MGI:3705563]	Gm15455	NA	0.877292	0.89544	0.895597	0.999825	0.317395	0.419806	non-DEG	0.490402	-0.637807	1.2253	-0.52053	0.602695	NA	non-DEG	0.248025	1.18185	3.79493	0.311429	0.755475	NA	non-DEG	FALSE	FALSE	FALSE
ENSMUSG00000081429	pseudogene	1	63073774	63074019	Rps27-ps1	ribosomal protein S27, pseudogene 1 [Source:MGI Symbol;Acc:MGI:3652266]	Rps27-ps1	NA	0.466565	0.695556	1.16659	0.596228	0.551023	NA	non-DEG	0.075824	0.176451	3.05092	0.0578353	0.95388	NA	non-DEG	0	NA	NA	NA	NA	NA	non-DEG	FALSE	FALSE	FALSE
ENSMUSG00000081441	pseudogene	1	9574548	9575649	Gm6161	predicted gene 6161 [Source:MGI Symbol;Acc:MGI:3644104]	Gm6161	NA	0.174423	0.528059	2.4318	0.217147	0.828094	NA	non-DEG	0.0457625	0.497045	3.05092	0.162916	0.870584	NA	non-DEG	0.121779	-1.391	3.81694	-0.364428	0.715538	NA	non-DEG	FALSE	FALSE	FALSE
ENSMUSG00000081488	pseudogene	1	88186662	88187519	Gm15368	predicted gene 15368 [Source:MGI Symbol;Acc:MGI:3707462]	Gm15368	NA	0.187804	0.0764201	2.39487	0.0319099	0.974544	NA	non-DEG	0.0383873	-0.063996	3.05092	-0.020976	0.983265	NA	non-DEG	0	NA	NA	NA	NA	NA	non-DEG	FALSE	FALSE	FALSE
ENSMUSG00000081535	pseudogene	1	150264925	150266056	Gm15453	predicted gene 15453 [Source:MGI Symbol;Acc:MGI:3642874]	Gm15453	NA	0.985773	0.572986	0.75891	0.755011	0.450242	0.551732	non-DEG	0.133926	0.416898	3.05092	0.136647	0.89131	NA	non-DEG	2.10402	-0.199478	1.41022	-0.141452	0.887513	NA	non-DEG	FALSE	FALSE	FALSE
ENSMUSG00000081562	pseudogene	1	60522839	60523066	Gm11575	predicted gene 11575 [Source:MGI Symbol;Acc:MGI:3649592]	Gm11575	NA	0.169569	-0.346591	2.97694	-0.116425	0.907315	NA	non-DEG	0.156135	-0.144143	3.05092	-0.0472458	0.962317	NA	non-DEG	0.675318	-2.19336	2.63867	-0.831238	0.405839	NA	non-DEG	FALSE	FALSE	FALSE
ENSMUSG00000081643	pseudogene	1	63364720	63365365	Gm11605	predicted gene 11605 [Source:MGI Symbol;Acc:MGI:3651339]	Gm11605	NA	0.195528	-0.985086	2.00791	-0.490603	0.623707	NA	non-DEG	0.149253	-0.464737	2.70771	-0.171635	0.863725	NA	non-DEG	0.554247	-1.67195	3.62433	-0.461313	0.644574	NA	non-DEG	FALSE	FALSE	FALSE
ENSMUSG00000081984	protein_coding	1	88204732	88205782	Dnajb3	DnaJ (Hsp40) homolog, subfamily B, member 3 [Source:MGI Symbol;Acc:MGI:1306822]	Dnajb3	15504	8.11214	1.51262	0.457159	3.30875	0.000937149	0.00283299	non-DEG	3.38174	1.97229	0.713399	2.76464	0.00569855	0.0162635	non-DEG	4.7851	5.29018	2.63957	2.00418	0.0450507	NA	non-DEG	FALSE	FALSE	FALSE
ENSMUSG00000082057	pseudogene	1	66783913	66786445	Gm15789	predicted gene 15789 [Source:MGI Symbol;Acc:MGI:3783231]	Gm15789	NA	1.08239	0.387144	0.760617	0.508986	0.610762	0.696886	non-DEG	0.148329	-0.144143	3.05092	-0.0472458	0.962317	NA	non-DEG	1.77497	-1.29367	1.41604	-0.913584	0.360935	NA	non-DEG	FALSE	FALSE	FALSE
ENSMUSG00000082193	pseudogene	1	14865072	14865965	Rpl5-ps1	ribosomal protein L5, pseudogene 1 [Source:MGI Symbol;Acc:MGI:3647110]	Rpl5-ps1	NA	6.9731	0.194309	0.430556	0.451297	0.651775	0.731628	non-DEG	6.3477	0.0757954	0.434304	0.174521	0.861456	0.907648	non-DEG	20.6739	-0.288038	0.612042	-0.470619	0.637913	0.910373	non-DEG	FALSE	FALSE	FALSE
ENSMUSG00000082209	pseudogene	1	60703918	60705656	Eif4a-ps4	eukaryotic translation initiation factor 4A, pseudogene 4 [Source:MGI Symbol;Acc:MGI:1195958]	Eif4a-ps4	NA	6.03776	1.90125	0.43497	4.37099	1.23685e-05	5.77413e-05	non-DEG	4.56737	1.57245	0.475114	3.30962	0.000934211	0.00341331	non-DEG	13.2169	0.564723	0.773577	0.730016	0.465381	0.834512	non-DEG	FALSE	FALSE	FALSE
ENSMUSG00000082431	pseudogene	1	99790429	99791025	Gm7110	predicted gene 7110 [Source:MGI Symbol;Acc:MGI:3648264]	Gm7110	NA	0.354182	0.518189	1.33926	0.386921	0.698815	NA	non-DEG	0.0989826	-0.38459	3.05092	-0.126057	0.899687	NA	non-DEG	0.356061	-1.41108	3.77734	-0.373565	0.708728	NA	non-DEG	FALSE	FALSE	FALSE
ENSMUSG00000082588	pseudogene	1	149025228	149026047	Gm15443	predicted gene 15443 [Source:MGI Symbol;Acc:MGI:3642525]	Gm15443	NA	43.8787	-0.414704	0.208517	-1.98882	0.0467206	0.0863069	non-DEG	24.8503	-0.33424	0.275714	-1.21227	0.225409	0.338709	non-DEG	61.3052	-0.0472319	0.545733	-0.0865477	0.931031	0.986573	non-DEG	FALSE	FALSE	FALSE
ENSMUSG00000082609	pseudogene	1	60117255	60117685	Gm15464	predicted gene 15464 [Source:MGI Symbol;Acc:MGI:3646025]	Gm15464	NA	0.463514	1.13727	1.05568	1.07729	0.28135	NA	non-DEG	0.406821	0.343586	1.37682	0.249551	0.802934	NA	non-DEG	1.23523	0.719871	2.44851	0.294004	0.768755	NA	non-DEG	FALSE	FALSE	FALSE
ENSMUSG00000082769	pseudogene	1	66849108	66849602	Gm15793	predicted gene 15793 [Source:MGI Symbol;Acc:MGI:3783235]	Gm15793	NA	0.256337	0.628561	1.93323	0.325135	0.745079	NA	non-DEG	0.193871	0.33562	2.12859	0.157673	0.874715	NA	non-DEG	0.147833	0.292111	3.81694	0.0765303	0.938997	NA	non-DEG	FALSE	TRUE	FALSE
ENSMUSG00000082774	pseudogene	1	65552682	65552994	Gm8805	predicted gene 8805 [Source:MGI Symbol;Acc:MGI:3643512]	Gm8805	NA	0.902586	1.10073	0.789071	1.39497	0.163025	0.243723	non-DEG	0.223532	1.23882	2.49454	0.49661	0.619464	NA	non-DEG	0.609708	1.02526	2.76834	0.370352	0.71112	NA	non-DEG	FALSE	FALSE	FALSE
ENSMUSG00000082804	pseudogene	1	61075674	61076225	Rpl17-ps1	ribosomal protein L17, pseudogene 1 [Source:MGI Symbol;Acc:MGI:3652107]	Rpl17-ps1	NA	0.124798	0.161014	3.07556	0.0523527	0.958248	NA	non-DEG	0.0898897	-0.38459	3.05092	-0.126057	0.899687	NA	non-DEG	0.0826751	0.292111	3.81694	0.0765303	0.938997	NA	non-DEG	FALSE	FALSE	FALSE
ENSMUSG00000082935	pseudogene	1	21511933	21513056	Gm7658	predicted gene 7658 [Source:MGI Symbol;Acc:MGI:3648029]	Gm7658	NA	157.848	0.930417	0.149089	6.24067	4.35698e-10	4.7623e-09	up	101.093	0.314175	0.214593	1.46405	0.14318	0.237834	non-DEG	235.974	0.20654	0.377804	0.546685	0.584595	0.895361	non-DEG	FALSE	TRUE	FALSE
ENSMUSG00000083064	pseudogene	1	91296045	91296936	Gm7785	predicted gene 7785 [Source:MGI Symbol;Acc:MGI:3645449]	Gm7785	NA	3.94376	-0.560495	0.510124	-1.09874	0.271881	0.370769	non-DEG	3.99561	-0.452485	0.563671	-0.802747	0.422121	0.546979	non-DEG	6.32251	-0.772476	1.13658	-0.679649	0.496727	0.852611	non-DEG	FALSE	FALSE	FALSE
ENSMUSG00000083277	pseudogene	1	88191901	88192683	Gm15376	predicted gene 15376 [Source:MGI Symbol;Acc:MGI:3707460]	Gm15376	NA	0.0271455	0.539494	3.07556	0.175413	0.860755	NA	non-DEG	0.0609155	0.737492	3.05092	0.241728	0.808991	NA	non-DEG	0.151607	-1.391	3.81694	-0.364428	0.715538	NA	non-DEG	FALSE	FALSE	FALSE
ENSMUSG00000084021	pseudogene	1	88022381	88023962	Gm5832	predicted gene 5832 [Source:MGI Symbol;Acc:MGI:3643737]	Gm5832	NA	0.232104	0.895715	2.78975	0.321074	0.748155	NA	non-DEG	0.209717	0.0963072	2.52136	0.0381965	0.969531	NA	non-DEG	0.508198	-2.82606	3.73178	-0.757296	0.448873	NA	non-DEG	FALSE	FALSE	FALSE
ENSMUSG00000084093	pseudogene	1	166431705	166431875	Gm16418	predicted pseudogene 16418 [Source:MGI Symbol;Acc:MGI:3644548]	Gm16418	NA	0.273121	1.46587	2.2555	0.649906	0.515753	NA	non-DEG	0.1074	0.976685	3.05087	0.320134	0.748867	NA	non-DEG	0	NA	NA	NA	NA	NA	non-DEG	FALSE	FALSE	FALSE
ENSMUSG00000084106	pseudogene	1	86908793	86909683	Gm6136	predicted pseudogene 6136 [Source:MGI Symbol;Acc:MGI:3646897]	Gm6136	NA	8.7055	0.925146	0.331922	2.78724	0.00531595	0.013201	non-DEG	9.86431	0.0520733	0.285355	0.182486	0.855201	0.903562	non-DEG	16.9636	0.272826	0.631707	0.431887	0.665823	0.92253	non-DEG	FALSE	FALSE	FALSE
ENSMUSG00000084333	pseudogene	1	62660839	62661716	Gm11599	predicted gene 11599 [Source:MGI Symbol;Acc:MGI:3651840]	Gm11599	NA	0.144246	0.753233	2.4945	0.301958	0.762684	NA	non-DEG	0.633186	0.206658	1.11245	0.185769	0.852626	NA	non-DEG	1.01698	-1.0848	2.5584	-0.424014	0.671556	NA	non-DEG	FALSE	FALSE	FALSE
ENSMUSG00000084557	snRNA	1	151854823	151854955	Gm25279	predicted gene, 25279 [Source:MGI Symbol;Acc:MGI:5455056]	Gm25279	NA	0.283643	-0.78969	1.68947	-0.467417	0.640201	NA	non-DEG	0.0859158	-0.38459	3.05092	-0.126057	0.899687	NA	non-DEG	0.300149	-0.669663	3.81694	-0.175445	0.86073	NA	non-DEG	FALSE	TRUE	FALSE
ENSMUSG00000084799	lincRNA	1	63113078	63158290	Ino80dos	INO80 complex subunit D, opposite strand [Source:MGI Symbol;Acc:MGI:3651861]	Ino80dos	NA	25.1034	-0.237798	0.229764	-1.03496	0.300686	0.401968	non-DEG	11.7011	-0.569575	0.326754	-1.74313	0.0813111	0.149941	non-DEG	18.8075	1.35901	0.740553	1.83513	0.0664864	0.389694	non-DEG	FALSE	FALSE	FALSE
ENSMUSG00000084817	pseudogene	1	45857332	45857754	Gm5526	predicted pseudogene 5526 [Source:MGI Symbol;Acc:MGI:3643066]	Gm5526	NA	0.419826	1.03719	1.20236	0.862625	0.388344	NA	non-DEG	0.943766	-0.41587	0.830162	-0.50095	0.616406	0.722851	non-DEG	1.03583	-1.63836	2.59059	-0.632429	0.527107	NA	non-DEG	FALSE	FALSE	FALSE
ENSMUSG00000084989	protein_coding	1	93194049	93231072	E030010N08Rik	RIKEN cDNA E030010N08 gene [Source:MGI Symbol;Acc:MGI:3045962]	E030010N08Rik	381284	4.01759	0.930029	0.735907	1.26379	0.206307	0.295685	non-DEG	0.585846	-0.470967	1.24267	-0.378996	0.704691	NA	non-DEG	4.68363	5.25485	3.55276	1.47909	NA	NA	non-DEG	FALSE	FALSE	FALSE
ENSMUSG00000085054	lincRNA	1	58505148	58523230	Gm15834	predicted gene 15834 [Source:MGI Symbol;Acc:MGI:3802168]	Gm15834	NA	29.0481	0.736183	0.281753	2.61286	0.00897875	0.0209657	up	11.0527	0.732217	0.397086	1.84397	0.0651868	0.125115	non-DEG	31.2208	0.407875	0.873845	0.466759	0.640672	0.910921	non-DEG	FALSE	FALSE	FALSE
ENSMUSG00000085125	antisense	1	17676027	17727646	Gm16070	predicted gene 16070 [Source:MGI Symbol;Acc:MGI:3801761]	Gm16070	NA	0.258863	1.49866	2.76427	0.542154	0.587713	NA	non-DEG	0.205969	1.20303	2.52673	0.476122	0.633987	NA	non-DEG	1.9842	4.02296	3.69633	1.08837	0.276434	NA	non-DEG	FALSE	FALSE	FALSE
ENSMUSG00000085184	processed_transcript	1	172538133	172558129	4933439K11Rik	RIKEN cDNA 4933439K11 gene [Source:MGI Symbol;Acc:MGI:1918569]	4933439K11Rik	NA	6.61615	1.10874	0.478695	2.31617	0.020549	0.0429293	non-DEG	3.38058	0.541515	0.968547	0.5591	0.576093	0.688492	non-DEG	4.93712	1.51173	1.78155	0.84855	0.396132	NA	non-DEG	FALSE	FALSE	FALSE
ENSMUSG00000085311	antisense	1	135152963	135153806	Gm15445	predicted gene 15445 [Source:MGI Symbol;Acc:MGI:3707341]	Gm15445	NA	3.11792	-0.791172	0.446634	-1.77141	0.0764928	0.130709	non-DEG	2.77773	-1.64977	0.641538	-2.57158	0.0101236	0.0264791	non-DEG	0.811669	-0.158097	2.28889	-0.0690712	0.944933	NA	non-DEG	FALSE	FALSE	FALSE
ENSMUSG00000085526	antisense	1	130462576	130557075	Gm16083	predicted gene 16083 [Source:MGI Symbol;Acc:MGI:3802163]	Gm16083	NA	0.479052	0.674442	1.7141	0.393467	0.693974	NA	non-DEG	0.166219	-0.144143	3.05092	-0.0472458	0.962317	NA	non-DEG	0.0826751	0.292111	3.81694	0.0765303	0.938997	NA	non-DEG	FALSE	FALSE	FALSE
ENSMUSG00000085563	antisense	1	180952064	180958149	2210411M09Rik	RIKEN cDNA 2210411M09 gene [Source:MGI Symbol;Acc:MGI:1917426]	2210411M09Rik	NA	0.257886	-0.668366	2.27536	-0.293741	0.768956	NA	non-DEG	0.0433953	-0.063996	3.05092	-0.020976	0.983265	NA	non-DEG	0.571056	-1.29013	3.70158	-0.348536	0.727438	NA	non-DEG	FALSE	FALSE	FALSE
ENSMUSG00000085812	pseudogene	1	72459499	72460027	Gm15843	predicted gene 15843 [Source:MGI Symbol;Acc:MGI:3801845]	Gm15843	NA	2.39231	1.65322	0.6153	2.68685	0.00721285	0.0173063	non-DEG	1.37975	0.658094	0.82253	0.800085	0.423661	0.548324	non-DEG	1.49711	0.239788	1.90806	0.125671	0.899992	NA	non-DEG	FALSE	TRUE	FALSE
ENSMUSG00000085867	pseudogene	1	139939601	139994205	Gm5834	predicted pseudogene 5834 [Source:MGI Symbol;Acc:MGI:3643955]	Gm5834	NA	0.39806	-1.70104	1.58624	-1.07237	0.283554	NA	non-DEG	0.0738531	0.176451	3.05092	0.0578353	0.95388	NA	non-DEG	0.274938	1.27126	3.79176	0.33527	0.737422	NA	non-DEG	FALSE	FALSE	FALSE
ENSMUSG00000085894	processed_transcript	1	39547570	39552002	Gm15832	predicted gene 15832 [Source:MGI Symbol;Acc:MGI:3834078]	Gm15832	NA	45.2381	-0.102014	0.170307	-0.599002	0.549171	0.642624	non-DEG	38.0267	-0.88686	0.344989	-2.57069	0.0101496	0.0265233	down	17.6903	-0.801749	0.602432	-1.33085	0.183237	0.606527	non-DEG	FALSE	FALSE	FALSE
ENSMUSG00000086113	sense_intronic	1	138977657	138979240	4930596I21Rik	RIKEN cDNA 4930596I21 gene [Source:MGI Symbol;Acc:MGI:1925479]	4930596I21Rik	NA	0.46133	0.897505	1.07086	0.838116	0.401966	NA	non-DEG	0.169847	0.979414	3.05086	0.321029	0.748188	NA	non-DEG	0.109588	0.292111	3.81694	0.0765303	0.938997	NA	non-DEG	FALSE	FALSE	FALSE
ENSMUSG00000086151	pseudogene	1	30977244	30977967	Gm5698	predicted gene 5698 [Source:MGI Symbol;Acc:MGI:3649020]	Gm5698	NA	0.135469	0.993668	3.07556	0.323085	0.746631	NA	non-DEG	0.153884	1.23983	3.05007	0.406492	0.684381	NA	non-DEG	0.109588	0.292111	3.81694	0.0765303	0.938997	NA	non-DEG	FALSE	FALSE	FALSE
ENSMUSG00000086240	pseudogene	1	28580499	28580772	Gm7846	predicted gene 7846 [Source:MGI Symbol;Acc:MGI:3645212]	Gm7846	NA	0.258972	0.597385	2.68189	0.222748	0.823731	NA	non-DEG	0.0401254	-0.063996	3.05092	-0.020976	0.983265	NA	non-DEG	0.151607	-1.391	3.81694	-0.364428	0.715538	NA	non-DEG	FALSE	FALSE	FALSE
ENSMUSG00000086264	antisense	1	136126178	136131183	Gm15850	predicted gene 15850 [Source:MGI Symbol;Acc:MGI:3801986]	Gm15850	NA	2.60953	2.30709	0.650903	3.54445	0.000393439	0.00130159	non-DEG	0.51045	0.411272	1.17711	0.349391	0.726796	NA	non-DEG	2.74444	2.08014	1.94343	1.07035	0.284464	NA	non-DEG	FALSE	FALSE	FALSE
ENSMUSG00000086277	protein_coding	1	161942086	161979636	4930558K02Rik	RIKEN cDNA 4930558K02 gene [Source:MGI Symbol;Acc:MGI:1922618]	4930558K02Rik	75368	0.0919095	0.428176	3.07556	0.139219	0.889277	NA	non-DEG	0.0555873	-0.063996	3.05092	-0.020976	0.983265	NA	non-DEG	0.147833	0.292111	3.81694	0.0765303	0.938997	NA	non-DEG	FALSE	FALSE	FALSE
ENSMUSG00000086350	antisense	1	178313328	178318549	B230369F24Rik	RIKEN cDNA B230369F24 gene [Source:MGI Symbol;Acc:MGI:2443392]	B230369F24Rik	NA	17.2537	-0.0884136	0.295242	-0.299462	0.764588	0.824722	non-DEG	17.151	-0.0263682	0.357877	-0.0736794	0.941265	0.961277	non-DEG	12.9946	0.844111	0.657925	1.28299	0.199496	0.626357	non-DEG	FALSE	TRUE	FALSE
ENSMUSG00000086593	lincRNA	1	164148591	164152217	Gm16548	predicted gene 16548 [Source:MGI Symbol;Acc:MGI:4414968]	Gm16548	NA	0.13952	0.766592	2.51071	0.305329	0.760116	NA	non-DEG	0.26081	-0.224287	2.01692	-0.111203	0.911456	NA	non-DEG	0.303214	-2.23435	3.77144	-0.592439	0.553556	NA	non-DEG	FALSE	FALSE	FALSE
ENSMUSG00000086706	antisense	1	130809977	130824084	Gm15848	predicted gene 15848 [Source:MGI Symbol;Acc:MGI:3802054]	Gm15848	NA	0.580224	-0.717082	0.996067	-0.719913	0.471578	0.571117	non-DEG	0.589453	-0.213812	2.07529	-0.103028	0.917941	NA	non-DEG	1.15183	3.21426	3.70993	0.866395	0.386273	NA	non-DEG	FALSE	FALSE	FALSE
ENSMUSG00000086721	pseudogene	1	64150201	64150665	Gm13750	predicted gene 13750 [Source:MGI Symbol;Acc:MGI:3650598]	Gm13750	NA	0.711862	0.33387	1.22662	0.272186	0.785479	0.841928	non-DEG	1.06466	0.770032	0.813426	0.946653	0.343816	0.469091	non-DEG	1.09813	-1.56447	2.58786	-0.604543	0.545483	NA	non-DEG	FALSE	FALSE	FALSE
ENSMUSG00000086825	lincRNA	1	130429781	130437191	Gm15675	predicted gene 15675 [Source:MGI Symbol;Acc:MGI:3783117]	Gm15675	NA	15.2108	-2.42445	0.649194	-3.73456	0.000188045	0.000670664	down	4.04496	-1.19239	0.497144	-2.39849	0.0164629	0.040009	non-DEG	2.21759	1.21153	1.87053	0.647694	0.517183	NA	non-DEG	FALSE	FALSE	FALSE
ENSMUSG00000086836	antisense	1	64078654	64090782	Gm13748	predicted gene 13748 [Source:MGI Symbol;Acc:MGI:3702115]	Gm13748	NA	0.057992	0.695338	3.07556	0.226085	0.821135	NA	non-DEG	0.0447683	0.497045	3.05092	0.162916	0.870584	NA	non-DEG	0	NA	NA	NA	NA	NA	non-DEG	FALSE	TRUE	FALSE
ENSMUSG00000086925	pseudogene	1	166945597	166946358	Gm6286	predicted gene 6286 [Source:MGI Symbol;Acc:MGI:3646153]	Gm6286	NA	0.229533	0.187736	2.74997	0.0682682	0.945572	NA	non-DEG	0.315634	0.017433	1.98667	0.008775	0.992999	NA	non-DEG	0.617935	0.919749	3.6653	0.250934	0.801865	NA	non-DEG	FALSE	FALSE	FALSE
ENSMUSG00000087008	pseudogene	1	81741985	81742969	Gm5530	predicted gene 5530 [Source:MGI Symbol;Acc:MGI:3646374]	Gm5530	NA	0.710561	-2.40075	0.986977	-2.43243	0.0149979	0.0326696	non-DEG	1.07132	-0.639411	0.875062	-0.730703	0.46496	0.58868	non-DEG	5.07314	-2.20674	1.03269	-2.13689	0.0326068	NA	non-DEG	FALSE	FALSE	FALSE
ENSMUSG00000087022	processed_transcript	1	56971412	57050084	9130024F11Rik	RIKEN cDNA 9130024F11 gene [Source:MGI Symbol;Acc:MGI:1926150]	9130024F11Rik	NA	1.74657	1.50633	0.974461	1.54581	0.12215	0.192652	non-DEG	0.509168	0.785908	1.3641	0.576138	0.564522	NA	non-DEG	9.41598	0.673467	1.36021	0.495118	0.620516	0.906729	non-DEG	TRUE	TRUE	TRUE
ENSMUSG00000087131	antisense	1	38384949	38393974	Gm16152	predicted gene 16152 [Source:MGI Symbol;Acc:MGI:3802058]	Gm16152	NA	0.0999123	-0.391119	3.07556	-0.12717	0.898806	NA	non-DEG	0.0835208	-0.38459	3.05092	-0.126057	0.899687	NA	non-DEG	0.0826751	0.292111	3.81694	0.0765303	0.938997	NA	non-DEG	FALSE	TRUE	FALSE
ENSMUSG00000087213	processed_transcript	1	64679871	64690659	2810408I11Rik	RIKEN cDNA 2810408I11 gene [Source:MGI Symbol;Acc:MGI:1917191]	2810408I11Rik	NA	49.301	0.369904	0.176064	2.10096	0.0356442	0.0687215	non-DEG	24.4169	-0.000506753	0.221519	-0.00228763	0.998175	0.998968	non-DEG	78.6746	-0.127651	0.37778	-0.337896	0.735441	0.941228	non-DEG	FALSE	FALSE	FALSE
ENSMUSG00000087230	protein_coding	1	136181474	136207097	Mroh3	maestro heat-like repeat family member 3 [Source:MGI Symbol;Acc:MGI:1923672]	Mroh3	NA	14.8748	0.245039	0.557362	0.439641	0.660197	0.738543	non-DEG	13.0578	0.0454005	0.472834	0.0960179	0.923506	0.949079	non-DEG	8.91222	-0.307303	1.36045	-0.225884	0.821292	0.962112	non-DEG	FALSE	FALSE	FALSE
ENSMUSG00000087233	pseudogene	1	37487193	37488982	4930594C11Rik	RIKEN cDNA 4930594C11 gene [Source:MGI Symbol;Acc:MGI:1924883]	4930594C11Rik	NA	2.62943	0.0652497	0.501055	0.130225	0.896389	0.925673	non-DEG	1.4069	1.83507	0.960709	1.91012	0.056118	0.110763	non-DEG	0.990217	-2.04299	2.47668	-0.824891	0.409434	NA	non-DEG	FALSE	FALSE	FALSE
ENSMUSG00000087236	protein_coding	1	179695297	179745185	Gm1305	predicted gene 1305 [Source:MGI Symbol;Acc:MGI:2686151]	Gm1305	383592	0.0990394	0.428176	3.07556	0.139219	0.889277	NA	non-DEG	0.75674	-1.69272	1.05292	-1.60764	0.107913	NA	non-DEG	0	NA	NA	NA	NA	NA	non-DEG	FALSE	FALSE	FALSE
ENSMUSG00000087346	pseudogene	1	30998184	30998906	Gm5699	predicted gene 5699 [Source:MGI Symbol;Acc:MGI:3648192]	Gm5699	NA	0.126391	1.02039	3.07556	0.331773	0.740061	NA	non-DEG	0.115413	0.979414	3.05086	0.321029	0.748188	NA	non-DEG	0.515294	-1.80295	3.70521	-0.486599	0.626542	NA	non-DEG	FALSE	FALSE	FALSE
ENSMUSG00000087374	antisense	1	37933596	37954136	Gm15457	predicted gene 15457 [Source:MGI Symbol;Acc:MGI:3705190]	Gm15457	NA	0.380032	-0.148217	1.3309	-0.111365	0.911327	NA	non-DEG	0.134317	0.416898	3.05092	0.136647	0.89131	NA	non-DEG	0.243557	-2.02306	3.78411	-0.534619	0.592913	NA	non-DEG	FALSE	FALSE	FALSE
ENSMUSG00000087538	antisense	1	86275509	86301375	Gm16341	predicted gene 16341 [Source:MGI Symbol;Acc:MGI:3840137]	Gm16341	NA	0.843257	1.21757	1.24626	0.976978	0.32858	0.431227	non-DEG	0.156774	0.416898	3.05092	0.136647	0.89131	NA	non-DEG	3.00538	1.93355	3.60475	0.536389	0.59169	NA	non-DEG	FALSE	TRUE	FALSE
ENSMUSG00000087589	processed_transcript	1	36558359	36565613	D430040D24Rik	RIKEN cDNA D430040D24 gene [Source:MGI Symbol;Acc:MGI:2442526]	D430040D24Rik	NA	1.47751	-0.019868	0.607377	-0.0327111	0.973905	0.981719	non-DEG	0.437923	-1.96638	1.25368	-1.56848	0.116768	NA	non-DEG	1.60221	2.60105	1.92852	1.34873	0.177424	NA	non-DEG	TRUE	TRUE	TRUE
ENSMUSG00000087632	pseudogene	1	157383931	157384329	Gm6058	predicted gene 6058 [Source:MGI Symbol;Acc:MGI:3648617]	Gm6058	NA	0.216248	0.909084	1.96391	0.462896	0.643439	NA	non-DEG	0.0604642	0.497045	3.05092	0.162916	0.870584	NA	non-DEG	0.17837	0.292111	3.81694	0.0765303	0.938997	NA	non-DEG	FALSE	FALSE	FALSE
ENSMUSG00000087968	snoRNA	1	87776938	87777209	Gm25395	predicted gene, 25395 [Source:MGI Symbol;Acc:MGI:5455172]	Gm25395	NA	0.655221	0.604255	0.841228	0.718301	0.472572	0.571978	non-DEG	0.466278	1.01864	1.33937	0.760534	0.446935	NA	non-DEG	1.60053	-1.03311	1.84097	-0.561178	0.574676	NA	non-DEG	FALSE	FALSE	FALSE
ENSMUSG00000088775	misc_RNA	1	89684802	89685112	Gm26037	predicted gene, 26037 [Source:MGI Symbol;Acc:MGI:5455814]	Gm26037	NA	0.152103	1.02039	3.0025	0.339847	0.733972	NA	non-DEG	0.0383873	-0.063996	3.05092	-0.020976	0.983265	NA	non-DEG	0.230509	0.957862	3.80315	0.25186	0.801149	NA	non-DEG	FALSE	FALSE	FALSE
ENSMUSG00000089281	snoRNA	1	87784556	87784820	Scarna6	small Cajal body-specific RNA 6 [Source:MGI Symbol;Acc:MGI:3819487]	Scarna6	NA	0.754446	0.867214	0.804015	1.0786	0.280764	0.380793	non-DEG	0.94108	0.246706	1.18551	0.208101	0.83515	0.889706	non-DEG	1.5547	0.984626	1.95544	0.503532	0.614591	NA	non-DEG	FALSE	FALSE	FALSE
ENSMUSG00000089429	rRNA	1	181840453	181840568	Gm26004	predicted gene, 26004 [Source:MGI Symbol;Acc:MGI:5455781]	Gm26004	NA	0.525095	-0.739806	1.11877	-0.661269	0.50844	0.605954	non-DEG	0.216843	0.883205	2.08443	0.423715	0.671773	NA	non-DEG	0.369804	0.220074	3.79493	0.0579915	0.953755	NA	non-DEG	FALSE	FALSE	FALSE
ENSMUSG00000089512	snoRNA	1	59704258	59704338	Gm26287	predicted gene, 26287 [Source:MGI Symbol;Acc:MGI:5456064]	Gm26287	NA	0.453395	1.02387	1.09045	0.938945	0.347759	NA	non-DEG	0.420678	1.57333	1.66656	0.944061	0.345139	NA	non-DEG	0.147833	0.292111	3.81694	0.0765303	0.938997	NA	non-DEG	FALSE	FALSE	FALSE
ENSMUSG00000089640	pseudogene	1	143683230	143684298	Gm6397	predicted gene 6397 [Source:MGI Symbol;Acc:MGI:3648542]	Gm6397	NA	0.299257	-0.784535	1.90487	-0.411859	0.680443	NA	non-DEG	0.12138	0.974628	3.05087	0.319459	0.749379	NA	non-DEG	0.3792	0.148775	3.79743	0.0391778	0.968749	NA	non-DEG	FALSE	FALSE	FALSE
ENSMUSG00000089652	lincRNA	1	85326729	85342615	Gm16025	predicted gene 16025 [Source:MGI Symbol;Acc:MGI:3802144]	Gm16025	NA	6.75387	-3.13551	0.875983	-3.57942	0.000344357	0.0011552	down	0.930173	-0.00130658	1.42449	-0.000917224	0.999268	0.999665	non-DEG	2.57623	4.37157	3.05905	1.42906	0.152987	NA	non-DEG	FALSE	FALSE	FALSE
ENSMUSG00000089657	pseudogene	1	177786856	177787465	Gm16585	predicted gene 16585 [Source:MGI Symbol;Acc:MGI:4415005]	Gm16585	NA	0.925882	1.64766	0.908835	1.81294	0.0698411	0.121074	non-DEG	0.789471	0.0397466	1.08673	0.0365744	0.970824	0.981474	non-DEG	0.815442	-1.39688	2.21048	-0.631934	0.52743	NA	non-DEG	FALSE	FALSE	FALSE
ENSMUSG00000089670	pseudogene	1	55127297	55128287	Gm16581	predicted gene 16581 [Source:MGI Symbol;Acc:MGI:4415001]	Gm16581	NA	1.7649	0.804313	0.638672	1.25935	0.207903	0.297712	non-DEG	0.864248	-1.24516	0.935653	-1.33079	0.183258	0.288015	non-DEG	0.733491	-0.296562	2.68204	-0.110573	0.911955	NA	non-DEG	FALSE	FALSE	FALSE
ENSMUSG00000089675	protein_coding	1	88087813	88219004	Ugt1a8	UDP glucuronosyltransferase 1 family, polypeptide A8 [Source:MGI Symbol;Acc:MGI:3576090]	Ugt1a8	102642409	0.73779	-0.486212	0.841854	-0.57755	0.563568	0.655284	non-DEG	0.298053	1.69607	1.99812	0.848834	0.395974	NA	non-DEG	0.151607	-1.391	3.81694	-0.364428	0.715538	NA	non-DEG	FALSE	FALSE	FALSE
ENSMUSG00000089683	antisense	1	193203039	193226208	4930570N18Rik	RIKEN cDNA 4930570N18 gene [Source:MGI Symbol;Acc:MGI:1925300]	4930570N18Rik	NA	0.226269	-1.07577	2.32816	-0.462071	0.644031	NA	non-DEG	0.277682	-1.12553	2.02465	-0.555911	0.578271	NA	non-DEG	0.439565	0.148775	3.79743	0.0391778	0.968749	NA	non-DEG	FALSE	FALSE	FALSE
ENSMUSG00000089706	processed_transcript	1	98031116	98057680	B230216N24Rik	RIKEN cDNA B230216N24 gene [Source:MGI Symbol;Acc:MGI:1925853]	B230216N24Rik	NA	22.2337	0.127082	0.277667	0.457677	0.647185	0.727725	non-DEG	7.89106	0.0559796	0.515073	0.108683	0.913454	0.94263	non-DEG	10.239	0.0729022	0.748245	0.0974309	0.922384	0.983848	non-DEG	FALSE	FALSE	FALSE
ENSMUSG00000089713	antisense	1	178898582	178917614	Gm16564	predicted gene 16564 [Source:MGI Symbol;Acc:MGI:4414984]	Gm16564	NA	0.0617906	-0.164035	3.07556	-0.0533351	0.957465	NA	non-DEG	0.0557293	0.497045	3.05092	0.162916	0.870584	NA	non-DEG	0	NA	NA	NA	NA	NA	non-DEG	FALSE	FALSE	FALSE
ENSMUSG00000089714	lincRNA	1	85511133	85527161	Gm16092	predicted gene 16092 [Source:MGI Symbol;Acc:MGI:3841241]	Gm16092	NA	6.71347	-0.791142	0.384034	-2.06008	0.0393907	0.0748477	non-DEG	3.438	-0.969827	0.458981	-2.113	0.0346006	0.0743087	non-DEG	6.11966	0.618334	1.11532	0.554401	0.579304	0.892523	non-DEG	FALSE	TRUE	FALSE
[truncated: 21,088 more rows]
