# Supplementary material for: MYC promotes immune-suppression in triple-negative breast cancer via inhibition of interferon signaling
Source: Nat Commun. 2022 Nov 2;13:6579. doi: 10.1038/s41467-022-34000-6 (PMC9630413; doi:10.1038/s41467-022-34000-6)
Supplement: Supplementary file 5 — Supplementary Data 2 [file 41467_2022_34000_MOESM5_ESM.xlsx]

## Sheet: DEG_MYC_MIZ1
gene	mgi_symbol	up	down	MYC_MIZ1	STING
ENSMUSG00000033845	Mrpl15	TRUE	FALSE	TRUE	FALSE
ENSMUSG00000033813	Tcea1	FALSE	FALSE	TRUE	FALSE
ENSMUSG00000051285	Pcmtd1	FALSE	TRUE	TRUE	FALSE
ENSMUSG00000045210	Vcpip1	FALSE	FALSE	TRUE	FALSE
ENSMUSG00000056763	Cspp1	FALSE	FALSE	TRUE	FALSE
ENSMUSG00000025917	Cops5	FALSE	FALSE	TRUE	FALSE
ENSMUSG00000067851	Arfgef1	FALSE	FALSE	TRUE	FALSE
ENSMUSG00000025938	Slco5a1	TRUE	FALSE	TRUE	FALSE
ENSMUSG00000005886	Ncoa2	FALSE	TRUE	TRUE	FALSE
ENSMUSG00000025937	Lactb2	TRUE	FALSE	TRUE	FALSE
ENSMUSG00000025925	Terf1	FALSE	FALSE	TRUE	FALSE
ENSMUSG00000043716	Rpl7	TRUE	FALSE	TRUE	FALSE
ENSMUSG00000025921	Rdh10	FALSE	FALSE	TRUE	FALSE
ENSMUSG00000025920	Stau2	FALSE	TRUE	TRUE	FALSE
ENSMUSG00000025939	Ube2w	FALSE	TRUE	TRUE	FALSE
ENSMUSG00000079658	Eloc	FALSE	FALSE	TRUE	FALSE
ENSMUSG00000025779	Ly96	FALSE	TRUE	TRUE	FALSE
ENSMUSG00000042686	Jph1	TRUE	FALSE	TRUE	FALSE
ENSMUSG00000028033	Kcnq5	TRUE	FALSE	TRUE	FALSE
ENSMUSG00000026155	Smap1	FALSE	TRUE	TRUE	FALSE
ENSMUSG00000026153	Fam135a	FALSE	FALSE	TRUE	FALSE
ENSMUSG00000073725	Lmbrd1	FALSE	TRUE	TRUE	FALSE
ENSMUSG00000048874	Phf3	FALSE	FALSE	TRUE	FALSE
ENSMUSG00000042215	Bag2	FALSE	FALSE	TRUE	FALSE
ENSMUSG00000026126	Ptpn18	FALSE	TRUE	TRUE	FALSE
ENSMUSG00000037503	Fam168b	FALSE	FALSE	TRUE	FALSE
ENSMUSG00000045216	Hs6st1	FALSE	FALSE	TRUE	FALSE
ENSMUSG00000037447	Arid5a	FALSE	TRUE	TRUE	FALSE
ENSMUSG00000037432	Fer1l5	FALSE	FALSE	TRUE	FALSE
ENSMUSG00000010453	Kansl3	FALSE	FALSE	TRUE	FALSE
ENSMUSG00000026121	Sema4c	FALSE	TRUE	TRUE	FALSE
ENSMUSG00000102416	4933424G06Rik	FALSE	FALSE	TRUE	FALSE
ENSMUSG00000026090	2010300C02Rik	FALSE	FALSE	TRUE	FALSE
ENSMUSG00000026085	Lyg1	FALSE	FALSE	TRUE	FALSE
ENSMUSG00000026082	Rev1	TRUE	FALSE	TRUE	FALSE
ENSMUSG00000003134	Tbc1d8	FALSE	TRUE	TRUE	FALSE
ENSMUSG00000048234	Rnf149	FALSE	FALSE	TRUE	FALSE
ENSMUSG00000026074	Map4k4	FALSE	FALSE	TRUE	FALSE
ENSMUSG00000070942	Il1rl2	FALSE	FALSE	TRUE	FALSE
ENSMUSG00000041945	Mfsd9	FALSE	FALSE	TRUE	FALSE
ENSMUSG00000070939	Tgfbrap1	FALSE	FALSE	TRUE	FALSE
ENSMUSG00000010290	AI597479	FALSE	FALSE	TRUE	FALSE
ENSMUSG00000066877	Nck2	FALSE	TRUE	TRUE	FALSE
ENSMUSG00000057363	Uxs1	FALSE	FALSE	TRUE	FALSE
ENSMUSG00000041684	Bivm	FALSE	FALSE	TRUE	FALSE
ENSMUSG00000026047	Poglut2	FALSE	FALSE	TRUE	FALSE
ENSMUSG00000025995	Wdr75	TRUE	FALSE	TRUE	FALSE
ENSMUSG00000026107	Nabp1	FALSE	TRUE	TRUE	FALSE
ENSMUSG00000002881	Nab1	FALSE	TRUE	TRUE	FALSE
ENSMUSG00000043015	Nemp2	FALSE	TRUE	TRUE	FALSE
ENSMUSG00000041439	Mfsd6	FALSE	TRUE	TRUE	FALSE
ENSMUSG00000026098	Pms1	TRUE	FALSE	TRUE	FALSE
ENSMUSG00000026097	Ormdl1	FALSE	FALSE	TRUE	FALSE
ENSMUSG00000026094	Stk17b	FALSE	TRUE	TRUE	TRUE
ENSMUSG00000073678	Pgap1	FALSE	FALSE	TRUE	FALSE
ENSMUSG00000052331	Ankrd44	FALSE	FALSE	TRUE	FALSE
ENSMUSG00000025980	Hspd1	TRUE	FALSE	TRUE	FALSE
ENSMUSG00000073676	Hspe1	TRUE	FALSE	TRUE	FALSE
ENSMUSG00000025979	Mob4	FALSE	FALSE	TRUE	FALSE
ENSMUSG00000038331	Satb2	TRUE	FALSE	TRUE	FALSE
ENSMUSG00000038305	Spats2l	FALSE	TRUE	TRUE	FALSE
ENSMUSG00000051223	Bzw1	FALSE	FALSE	TRUE	FALSE
ENSMUSG00000038079	Tmem237	FALSE	FALSE	TRUE	FALSE
ENSMUSG00000079550	Mpp4	FALSE	FALSE	TRUE	FALSE
ENSMUSG00000041075	Fzd7	FALSE	TRUE	TRUE	FALSE
ENSMUSG00000026021	Sumo1	FALSE	FALSE	TRUE	FALSE
ENSMUSG00000067336	Bmpr2	FALSE	TRUE	TRUE	FALSE
ENSMUSG00000041040	Fam117b	FALSE	FALSE	TRUE	FALSE
ENSMUSG00000026017	Carf	FALSE	FALSE	TRUE	FALSE
ENSMUSG00000026019	Wdr12	TRUE	FALSE	TRUE	FALSE
ENSMUSG00000073664	Nbeal1	FALSE	TRUE	TRUE	FALSE
ENSMUSG00000026782	Abi2	FALSE	FALSE	TRUE	FALSE
ENSMUSG00000026014	Raph1	FALSE	TRUE	TRUE	FALSE
ENSMUSG00000025969	Nrp2	FALSE	FALSE	TRUE	FALSE
ENSMUSG00000040865	Ino80d	FALSE	FALSE	TRUE	FALSE
ENSMUSG00000025959	Klf7	FALSE	TRUE	TRUE	FALSE
ENSMUSG00000025958	Creb1	FALSE	FALSE	TRUE	FALSE
ENSMUSG00000045005	Fzd5	FALSE	TRUE	TRUE	FALSE
ENSMUSG00000025950	Idh1	FALSE	FALSE	TRUE	FALSE
ENSMUSG00000025949	Pikfyve	FALSE	FALSE	TRUE	FALSE
ENSMUSG00000026004	Kansl1l	FALSE	TRUE	TRUE	FALSE
ENSMUSG00000062209	Erbb4	FALSE	FALSE	TRUE	FALSE
ENSMUSG00000025997	Ikzf2	FALSE	TRUE	TRUE	FALSE
ENSMUSG00000026193	Fn1	FALSE	TRUE	TRUE	FALSE
ENSMUSG00000039395	Mreg	TRUE	FALSE	TRUE	FALSE
ENSMUSG00000039323	Igfbp2	FALSE	FALSE	TRUE	FALSE
ENSMUSG00000006304	Arpc2	FALSE	FALSE	TRUE	FALSE
ENSMUSG00000006299	Aamp	FALSE	FALSE	TRUE	FALSE
ENSMUSG00000026179	Pnkd	FALSE	FALSE	TRUE	FALSE
ENSMUSG00000006301	Tmbim1	FALSE	TRUE	TRUE	FALSE
ENSMUSG00000026176	Ctdsp1	FALSE	TRUE	TRUE	FALSE
ENSMUSG00000026174	Cnot9	FALSE	FALSE	TRUE	FALSE
ENSMUSG00000026172	Bcs1l	FALSE	FALSE	TRUE	FALSE
ENSMUSG00000026135	Zfp142	FALSE	FALSE	TRUE	FALSE
ENSMUSG00000033257	Ttll4	TRUE	FALSE	TRUE	FALSE
ENSMUSG00000026167	Wnt10a	FALSE	FALSE	TRUE	FALSE
ENSMUSG00000049339	Retreg2	FALSE	TRUE	TRUE	FALSE
ENSMUSG00000033159	Cnppd1	FALSE	FALSE	TRUE	FALSE
ENSMUSG00000026202	Tuba4a	FALSE	FALSE	TRUE	FALSE
ENSMUSG00000096094	A630095N17Rik	FALSE	FALSE	TRUE	FALSE
ENSMUSG00000026203	Dnajb2	FALSE	TRUE	TRUE	FALSE
ENSMUSG00000051703	Tmem198	FALSE	TRUE	TRUE	FALSE
ENSMUSG00000032997	Chpf	FALSE	TRUE	TRUE	FALSE
ENSMUSG00000079470	Utp14b	FALSE	FALSE	TRUE	FALSE
ENSMUSG00000032883	Acsl3	FALSE	TRUE	TRUE	FALSE
ENSMUSG00000026248	Mrpl44	FALSE	FALSE	TRUE	FALSE
ENSMUSG00000073643	Wdfy1	FALSE	FALSE	TRUE	FALSE
ENSMUSG00000026249	Serpine2	FALSE	TRUE	TRUE	FALSE
ENSMUSG00000055980	Irs1	FALSE	TRUE	TRUE	FALSE
ENSMUSG00000026142	Rhbdd1	FALSE	TRUE	TRUE	FALSE
ENSMUSG00000026159	Agfg1	FALSE	FALSE	TRUE	FALSE
ENSMUSG00000026234	Ncl	TRUE	FALSE	TRUE	FALSE
ENSMUSG00000026238	Ptma	TRUE	FALSE	TRUE	FALSE
ENSMUSG00000026239	Pde6d	FALSE	TRUE	TRUE	FALSE
ENSMUSG00000053333	Dis3l2	FALSE	FALSE	TRUE	FALSE
ENSMUSG00000026254	Eif4e2	FALSE	FALSE	TRUE	FALSE
ENSMUSG00000070738	Dgkd	FALSE	FALSE	TRUE	FALSE
ENSMUSG00000005501	Usp40	FALSE	FALSE	TRUE	FALSE
ENSMUSG00000036251	Trpm8	FALSE	FALSE	TRUE	FALSE
ENSMUSG00000044783	Hjurp	FALSE	FALSE	TRUE	FALSE
ENSMUSG00000049866	Arl4c	FALSE	TRUE	TRUE	FALSE
ENSMUSG00000055013	Agap1	FALSE	TRUE	TRUE	FALSE
ENSMUSG00000034343	Ube2f	FALSE	TRUE	TRUE	FALSE
ENSMUSG00000026309	Ilkap	FALSE	FALSE	TRUE	FALSE
ENSMUSG00000007805	Twist2	FALSE	FALSE	TRUE	FALSE
ENSMUSG00000034220	Gpc1	FALSE	FALSE	TRUE	FALSE
ENSMUSG00000034088	Hdlbp	FALSE	TRUE	TRUE	FALSE
ENSMUSG00000116048	Septin2	FALSE	FALSE	TRUE	FALSE
ENSMUSG00000034066	Farp2	FALSE	FALSE	TRUE	FALSE
ENSMUSG00000026280	Atg4b	FALSE	FALSE	TRUE	FALSE
ENSMUSG00000026279	Thap4	FALSE	FALSE	TRUE	FALSE
ENSMUSG00000026281	Dtymk	TRUE	FALSE	TRUE	FALSE
ENSMUSG00000026283	Ing5	FALSE	FALSE	TRUE	FALSE
ENSMUSG00000073609	D2hgdh	FALSE	FALSE	TRUE	FALSE
ENSMUSG00000044768	D1Ertd622e	FALSE	FALSE	TRUE	FALSE
ENSMUSG00000040648	Ppip5k2	FALSE	FALSE	TRUE	FALSE
ENSMUSG00000026333	Gin1	FALSE	FALSE	TRUE	FALSE
ENSMUSG00000026335	Pam	FALSE	TRUE	TRUE	FALSE
ENSMUSG00000038866	Zcchc2	FALSE	TRUE	TRUE	FALSE
ENSMUSG00000057329	Bcl2	FALSE	TRUE	TRUE	FALSE
ENSMUSG00000026374	Tsn	FALSE	FALSE	TRUE	FALSE
ENSMUSG00000048402	Gli2	TRUE	FALSE	TRUE	FALSE
ENSMUSG00000037035	Inhbb	FALSE	TRUE	TRUE	FALSE
ENSMUSG00000004451	Ralb	FALSE	TRUE	TRUE	FALSE
ENSMUSG00000098923	Tmem185b	FALSE	FALSE	TRUE	FALSE
ENSMUSG00000026384	Ptpn4	FALSE	FALSE	TRUE	FALSE
ENSMUSG00000026385	Dbi	FALSE	FALSE	TRUE	FALSE
ENSMUSG00000026388	3110009E18Rik	TRUE	FALSE	TRUE	FALSE
ENSMUSG00000058665	En1	FALSE	FALSE	TRUE	FALSE
ENSMUSG00000026339	Ccdc93	FALSE	FALSE	TRUE	FALSE
ENSMUSG00000001674	Ddx18	TRUE	FALSE	TRUE	FALSE
ENSMUSG00000026341	Actr3	FALSE	FALSE	TRUE	FALSE
ENSMUSG00000026342	Slc35f5	FALSE	TRUE	TRUE	FALSE
ENSMUSG00000049690	Nckap5	FALSE	TRUE	TRUE	FALSE
ENSMUSG00000026349	Ccnt2	FALSE	FALSE	TRUE	FALSE
ENSMUSG00000036086	Zranb3	FALSE	FALSE	TRUE	FALSE
ENSMUSG00000056211	R3hdm1	FALSE	FALSE	TRUE	FALSE
ENSMUSG00000026355	Mcm6	TRUE	FALSE	TRUE	FALSE
ENSMUSG00000026356	Dars	FALSE	FALSE	TRUE	FALSE
ENSMUSG00000045382	Cxcr4	FALSE	TRUE	TRUE	FALSE
ENSMUSG00000016526	Dyrk3	FALSE	FALSE	TRUE	FALSE
ENSMUSG00000026430	Rassf5	FALSE	TRUE	TRUE	FALSE
ENSMUSG00000055184	Fam72a	TRUE	FALSE	TRUE	FALSE
ENSMUSG00000026425	Srgap2	FALSE	FALSE	TRUE	FALSE
ENSMUSG00000013275	Slc41a1	FALSE	TRUE	TRUE	FALSE
ENSMUSG00000026434	Nucks1	FALSE	FALSE	TRUE	FALSE
ENSMUSG00000026435	Slc45a3	FALSE	TRUE	TRUE	FALSE
ENSMUSG00000026436	Elk4	FALSE	FALSE	TRUE	FALSE
ENSMUSG00000042046	Dstyk	FALSE	TRUE	TRUE	FALSE
ENSMUSG00000026439	Rbbp5	FALSE	FALSE	TRUE	FALSE
ENSMUSG00000026447	Pik3c2b	FALSE	TRUE	TRUE	FALSE
ENSMUSG00000046062	Ppp1r15b	FALSE	FALSE	TRUE	FALSE
ENSMUSG00000041757	Plekha6	FALSE	TRUE	TRUE	FALSE
ENSMUSG00000070644	Etnk2	FALSE	TRUE	TRUE	FALSE
ENSMUSG00000070643	Sox13	FALSE	FALSE	TRUE	FALSE
ENSMUSG00000090553	Snrpe	TRUE	FALSE	TRUE	FALSE
ENSMUSG00000094410	Gm38394	FALSE	FALSE	TRUE	FALSE
ENSMUSG00000102976	Zc3h11a	FALSE	FALSE	TRUE	FALSE
ENSMUSG00000010311	Optc	FALSE	FALSE	TRUE	FALSE
ENSMUSG00000020423	Btg2	TRUE	FALSE	TRUE	FALSE
ENSMUSG00000026450	Chit1	TRUE	FALSE	TRUE	FALSE
ENSMUSG00000026456	Cyb5r1	FALSE	FALSE	TRUE	FALSE
ENSMUSG00000026457	Adipor1	FALSE	FALSE	TRUE	FALSE
ENSMUSG00000026455	Klhl12	FALSE	FALSE	TRUE	FALSE
ENSMUSG00000042229	Rabif	FALSE	FALSE	TRUE	FALSE
ENSMUSG00000042207	Kdm5b	FALSE	TRUE	TRUE	FALSE
ENSMUSG00000073557	Ppp1r12b	FALSE	FALSE	TRUE	FALSE
ENSMUSG00000026426	Arl8a	FALSE	TRUE	TRUE	FALSE
ENSMUSG00000041926	Rnpep	FALSE	TRUE	TRUE	FALSE
ENSMUSG00000041879	Ipo9	FALSE	FALSE	TRUE	FALSE
ENSMUSG00000009418	Nav1	FALSE	FALSE	TRUE	FALSE
ENSMUSG00000041801	Phlda3	FALSE	TRUE	TRUE	FALSE
ENSMUSG00000041782	Lad1	FALSE	TRUE	TRUE	FALSE
ENSMUSG00000041605	Inava	FALSE	TRUE	TRUE	FALSE
ENSMUSG00000041570	Camsap2	FALSE	FALSE	TRUE	FALSE
ENSMUSG00000026404	Ddx59	FALSE	TRUE	TRUE	FALSE
ENSMUSG00000026393	Nek7	FALSE	TRUE	TRUE	FALSE
ENSMUSG00000056268	Dennd1b	FALSE	TRUE	TRUE	FALSE
ENSMUSG00000026361	Cdc73	FALSE	FALSE	TRUE	FALSE
ENSMUSG00000026360	Rgs2	FALSE	TRUE	TRUE	FALSE
ENSMUSG00000006005	Tpr	FALSE	FALSE	TRUE	FALSE
ENSMUSG00000006010	Odr4	FALSE	FALSE	TRUE	FALSE
ENSMUSG00000023150	Ivns1abp	FALSE	FALSE	TRUE	FALSE
ENSMUSG00000052748	Swt1	FALSE	FALSE	TRUE	FALSE
ENSMUSG00000053286	Trmt1l	FALSE	FALSE	TRUE	FALSE
ENSMUSG00000026484	Rnf2	FALSE	TRUE	TRUE	FALSE
ENSMUSG00000032666	1700025G04Rik	FALSE	TRUE	TRUE	FALSE
ENSMUSG00000042772	Smg7	FALSE	FALSE	TRUE	TRUE
ENSMUSG00000026478	Lamc1	FALSE	TRUE	TRUE	FALSE
ENSMUSG00000042708	Shcbp1l	TRUE	FALSE	TRUE	FALSE
ENSMUSG00000042699	Dhx9	FALSE	FALSE	TRUE	FALSE
ENSMUSG00000026475	Rgs16	FALSE	FALSE	TRUE	FALSE
ENSMUSG00000026473	Glul	TRUE	FALSE	TRUE	FALSE
ENSMUSG00000056708	Ier5	FALSE	FALSE	TRUE	FALSE
ENSMUSG00000026470	Stx6	FALSE	TRUE	TRUE	FALSE
ENSMUSG00000033684	Qsox1	FALSE	TRUE	TRUE	FALSE
ENSMUSG00000026466	Tor1aip1	FALSE	TRUE	TRUE	TRUE
ENSMUSG00000050565	Tor1aip2	FALSE	FALSE	TRUE	FALSE
ENSMUSG00000060985	Tdrd5	TRUE	FALSE	TRUE	FALSE
ENSMUSG00000026601	Axdnd1	FALSE	FALSE	TRUE	FALSE
ENSMUSG00000026600	Soat1	FALSE	FALSE	TRUE	FALSE
ENSMUSG00000026596	Abl2	FALSE	FALSE	TRUE	FALSE
ENSMUSG00000060519	Tor3a	FALSE	TRUE	TRUE	TRUE
ENSMUSG00000070565	Rasal2	FALSE	FALSE	TRUE	FALSE
ENSMUSG00000040423	Rc3h1	FALSE	FALSE	TRUE	FALSE
ENSMUSG00000043467	Zbtb37	FALSE	TRUE	TRUE	FALSE
ENSMUSG00000026701	Prdx6	TRUE	FALSE	TRUE	FALSE
ENSMUSG00000026696	Vamp4	FALSE	TRUE	TRUE	FALSE
ENSMUSG00000040225	Prrc2c	FALSE	FALSE	TRUE	FALSE
ENSMUSG00000026584	Scyl3	FALSE	FALSE	TRUE	FALSE
ENSMUSG00000026568	Mpc2	FALSE	FALSE	TRUE	FALSE
ENSMUSG00000026571	Dcaf6	FALSE	TRUE	TRUE	FALSE
ENSMUSG00000026566	Mpzl1	FALSE	TRUE	TRUE	FALSE
ENSMUSG00000026565	Pou2f1	FALSE	FALSE	TRUE	FALSE
ENSMUSG00000040596	Pogk	FALSE	FALSE	TRUE	FALSE
ENSMUSG00000060568	Fam78b	FALSE	FALSE	TRUE	FALSE
ENSMUSG00000026558	Uck2	TRUE	FALSE	TRUE	FALSE
ENSMUSG00000052428	Tmco1	FALSE	FALSE	TRUE	FALSE
ENSMUSG00000026670	Uap1	FALSE	TRUE	TRUE	FALSE
ENSMUSG00000070524	Fcrlb	FALSE	FALSE	TRUE	FALSE
ENSMUSG00000013593	Ndufs2	FALSE	FALSE	TRUE	FALSE
ENSMUSG00000006403	Adamts4	FALSE	TRUE	TRUE	FALSE
ENSMUSG00000052423	B4galt3	FALSE	FALSE	TRUE	FALSE
ENSMUSG00000013973	Dedd	FALSE	TRUE	TRUE	FALSE
ENSMUSG00000006412	Pfdn2	FALSE	FALSE	TRUE	FALSE
ENSMUSG00000013997	Nit1	FALSE	TRUE	TRUE	FALSE
ENSMUSG00000006411	Nectin4	FALSE	FALSE	TRUE	FALSE
ENSMUSG00000026641	Usf1	FALSE	FALSE	TRUE	FALSE
ENSMUSG00000060244	Alyref2	FALSE	FALSE	TRUE	FALSE
ENSMUSG00000026554	Dcaf8	FALSE	TRUE	TRUE	FALSE
ENSMUSG00000037995	Igsf9	FALSE	FALSE	TRUE	FALSE
ENSMUSG00000026547	Tagln2	FALSE	FALSE	TRUE	FALSE
ENSMUSG00000057335	Cep170	FALSE	FALSE	TRUE	FALSE
ENSMUSG00000026504	Sdccag8	FALSE	FALSE	TRUE	FALSE
ENSMUSG00000019699	Akt3	FALSE	TRUE	TRUE	TRUE
ENSMUSG00000063659	Zbtb18	FALSE	FALSE	TRUE	FALSE
ENSMUSG00000026500	Cox20	FALSE	TRUE	TRUE	FALSE
ENSMUSG00000039630	Hnrnpu	FALSE	FALSE	TRUE	FALSE
ENSMUSG00000026495	Efcab2	FALSE	FALSE	TRUE	FALSE
ENSMUSG00000026494	Kif26b	FALSE	TRUE	TRUE	FALSE
ENSMUSG00000055067	Smyd3	FALSE	FALSE	TRUE	FALSE
ENSMUSG00000026492	Tfb2m	TRUE	FALSE	TRUE	FALSE
ENSMUSG00000038949	Cnst	FALSE	FALSE	TRUE	FALSE
ENSMUSG00000026491	Ahctf1	FALSE	FALSE	TRUE	FALSE
ENSMUSG00000026490	Cdc42bpa	FALSE	TRUE	TRUE	FALSE
ENSMUSG00000026496	Parp1	TRUE	FALSE	TRUE	FALSE
ENSMUSG00000058729	Lin9	FALSE	FALSE	TRUE	FALSE
ENSMUSG00000060743	H3f3a	FALSE	FALSE	TRUE	FALSE
ENSMUSG00000038806	Sde2	FALSE	FALSE	TRUE	FALSE
ENSMUSG00000026516	Nvl	FALSE	FALSE	TRUE	FALSE
ENSMUSG00000062169	Cnih4	FALSE	FALSE	TRUE	FALSE
ENSMUSG00000038733	Wdr26	FALSE	TRUE	TRUE	FALSE
ENSMUSG00000026514	Cnih3	FALSE	FALSE	TRUE	FALSE
ENSMUSG00000004880	Lbr	FALSE	FALSE	TRUE	FALSE
ENSMUSG00000022995	Enah	FALSE	FALSE	TRUE	FALSE
ENSMUSG00000047539	Fbxo28	FALSE	TRUE	TRUE	FALSE
ENSMUSG00000026510	Trp53bp2	FALSE	TRUE	TRUE	FALSE
ENSMUSG00000038576	Susd4	FALSE	FALSE	TRUE	FALSE
ENSMUSG00000044854	1700056E22Rik	FALSE	FALSE	TRUE	FALSE
ENSMUSG00000039377	Hlx	FALSE	FALSE	TRUE	FALSE
ENSMUSG00000039318	Rab3gap2	FALSE	FALSE	TRUE	FALSE
ENSMUSG00000026615	Eprs	FALSE	FALSE	TRUE	FALSE
ENSMUSG00000026604	Ptpn14	FALSE	TRUE	TRUE	FALSE
ENSMUSG00000026603	Smyd2	FALSE	FALSE	TRUE	FALSE
ENSMUSG00000037499	Nenf	FALSE	TRUE	TRUE	FALSE
ENSMUSG00000026627	Pacc1	FALSE	FALSE	TRUE	FALSE
ENSMUSG00000037474	Dtl	TRUE	FALSE	TRUE	FALSE
ENSMUSG00000037461	Ints7	FALSE	FALSE	TRUE	FALSE
ENSMUSG00000026623	Lpgat1	FALSE	TRUE	TRUE	FALSE
ENSMUSG00000037434	Slc30a1	FALSE	FALSE	TRUE	FALSE
ENSMUSG00000037395	Rcor3	FALSE	TRUE	TRUE	FALSE
ENSMUSG00000016262	Sertad4	FALSE	TRUE	TRUE	FALSE
ENSMUSG00000040653	Ppp1r14c	FALSE	FALSE	TRUE	FALSE
ENSMUSG00000075327	Zbtb2	FALSE	TRUE	TRUE	FALSE
ENSMUSG00000019763	Rmnd1	TRUE	FALSE	TRUE	FALSE
ENSMUSG00000061759	Armt1	TRUE	FALSE	TRUE	FALSE
ENSMUSG00000019773	Fbxo5	TRUE	FALSE	TRUE	FALSE
ENSMUSG00000015202	Cnksr3	FALSE	FALSE	TRUE	FALSE
ENSMUSG00000040034	Nup43	TRUE	FALSE	TRUE	FALSE
ENSMUSG00000015755	Tab2	FALSE	FALSE	TRUE	FALSE
ENSMUSG00000047712	Ust	FALSE	FALSE	TRUE	FALSE
ENSMUSG00000019790	Stxbp5	FALSE	FALSE	TRUE	FALSE
ENSMUSG00000090112	Shprh	TRUE	FALSE	TRUE	FALSE
ENSMUSG00000047648	Fbxo30	FALSE	FALSE	TRUE	FALSE
ENSMUSG00000055493	Epm2a	FALSE	FALSE	TRUE	FALSE
ENSMUSG00000019820	Utrn	FALSE	TRUE	TRUE	FALSE
ENSMUSG00000019806	Aig1	FALSE	TRUE	TRUE	FALSE
ENSMUSG00000015501	Hivep2	FALSE	TRUE	TRUE	FALSE
ENSMUSG00000039116	Adgrg6	FALSE	TRUE	TRUE	FALSE
ENSMUSG00000039910	Cited2	FALSE	TRUE	TRUE	FALSE
ENSMUSG00000039879	Heca	FALSE	FALSE	TRUE	FALSE
ENSMUSG00000078453	Abracl	FALSE	FALSE	TRUE	FALSE
ENSMUSG00000019854	Reps1	TRUE	FALSE	TRUE	FALSE
ENSMUSG00000039835	Nhsl1	FALSE	TRUE	TRUE	FALSE
ENSMUSG00000019850	Tnfaip3	FALSE	TRUE	TRUE	FALSE
ENSMUSG00000050473	Slc35d3	FALSE	TRUE	TRUE	FALSE
ENSMUSG00000071369	Map3k5	FALSE	TRUE	TRUE	FALSE
ENSMUSG00000019996	Map7	FALSE	FALSE	TRUE	FALSE
ENSMUSG00000037608	Bclaf1	FALSE	FALSE	TRUE	FALSE
ENSMUSG00000019986	Ahi1	FALSE	FALSE	TRUE	FALSE
ENSMUSG00000019982	Myb	FALSE	FALSE	TRUE	FALSE
ENSMUSG00000097327	E030030I06Rik	TRUE	FALSE	TRUE	FALSE
ENSMUSG00000071359	Tbpl1	TRUE	FALSE	TRUE	FALSE
ENSMUSG00000010461	Eya4	TRUE	FALSE	TRUE	FALSE
ENSMUSG00000019978	Epb41l2	FALSE	FALSE	TRUE	FALSE
ENSMUSG00000039089	L3mbtl3	FALSE	FALSE	TRUE	FALSE
ENSMUSG00000019889	Ptprk	FALSE	TRUE	TRUE	FALSE
ENSMUSG00000019883	Echdc1	TRUE	FALSE	TRUE	FALSE
ENSMUSG00000019792	Trmt11	TRUE	FALSE	TRUE	FALSE
ENSMUSG00000039697	Ncoa7	FALSE	TRUE	TRUE	FALSE
ENSMUSG00000063760	Rnf217	FALSE	FALSE	TRUE	FALSE
ENSMUSG00000069670	Nkain2	FALSE	FALSE	TRUE	FALSE
ENSMUSG00000019782	Rwdd1	TRUE	FALSE	TRUE	FALSE
ENSMUSG00000019777	Hdac2	FALSE	FALSE	TRUE	FALSE
ENSMUSG00000069662	Marcks	FALSE	FALSE	TRUE	FALSE
ENSMUSG00000019842	Traf3ip2	FALSE	TRUE	TRUE	FALSE
ENSMUSG00000019841	Rev3l	FALSE	FALSE	TRUE	FALSE
ENSMUSG00000019837	Gtf3c6	FALSE	FALSE	TRUE	FALSE
ENSMUSG00000063953	Amd2	FALSE	FALSE	TRUE	FALSE
ENSMUSG00000075232	Amd1	FALSE	FALSE	TRUE	FALSE
ENSMUSG00000019823	Mical1	FALSE	TRUE	TRUE	FALSE
ENSMUSG00000019822	Smpd2	FALSE	FALSE	TRUE	FALSE
ENSMUSG00000078451	Ppil6	FALSE	FALSE	TRUE	FALSE
ENSMUSG00000019818	Cd164	FALSE	FALSE	TRUE	FALSE
ENSMUSG00000019813	Cep57l1	TRUE	FALSE	TRUE	FALSE
ENSMUSG00000038332	Sesn1	TRUE	FALSE	TRUE	FALSE
ENSMUSG00000048756	Foxo3	FALSE	FALSE	TRUE	FALSE
ENSMUSG00000038302	Afg1l	FALSE	FALSE	TRUE	FALSE
ENSMUSG00000019802	Sec63	FALSE	FALSE	TRUE	FALSE
ENSMUSG00000038214	Bend3	TRUE	FALSE	TRUE	FALSE
ENSMUSG00000019797	Mtres1	TRUE	FALSE	TRUE	FALSE
ENSMUSG00000047139	Cd24a	FALSE	FALSE	TRUE	FALSE
ENSMUSG00000019864	Rtn4ip1	TRUE	FALSE	TRUE	FALSE
ENSMUSG00000019863	Qrsl1	FALSE	FALSE	TRUE	FALSE
ENSMUSG00000038151	Prdm1	FALSE	FALSE	TRUE	FALSE
ENSMUSG00000063804	Lin28b	TRUE	FALSE	TRUE	FALSE
ENSMUSG00000038774	Ascc3	FALSE	FALSE	TRUE	TRUE
ENSMUSG00000019913	Sim1	FALSE	FALSE	TRUE	FALSE
ENSMUSG00000019891	Dcbld1	FALSE	FALSE	TRUE	FALSE
ENSMUSG00000023068	Nus1	FALSE	FALSE	TRUE	FALSE
ENSMUSG00000038594	Cep85l	FALSE	TRUE	TRUE	FALSE
ENSMUSG00000058298	Mcm9	FALSE	FALSE	TRUE	FALSE
ENSMUSG00000050953	Gja1	TRUE	FALSE	TRUE	FALSE
ENSMUSG00000003226	Ranbp2	FALSE	FALSE	TRUE	FALSE
ENSMUSG00000037990	Sh3rf3	TRUE	FALSE	TRUE	FALSE
ENSMUSG00000019916	P4ha1	FALSE	FALSE	TRUE	FALSE
ENSMUSG00000020109	Dnajb12	FALSE	FALSE	TRUE	FALSE
ENSMUSG00000020108	Ddit4	TRUE	FALSE	TRUE	FALSE
ENSMUSG00000020107	Anapc16	TRUE	FALSE	TRUE	FALSE
ENSMUSG00000044475	Ascc1	FALSE	FALSE	TRUE	FALSE
ENSMUSG00000004207	Psap	FALSE	TRUE	TRUE	FALSE
ENSMUSG00000020099	Unc5b	FALSE	FALSE	TRUE	FALSE
ENSMUSG00000059901	Adamts14	FALSE	FALSE	TRUE	FALSE
ENSMUSG00000037151	Lrrc20	TRUE	FALSE	TRUE	FALSE
ENSMUSG00000020089	Ppa1	TRUE	FALSE	TRUE	FALSE
ENSMUSG00000020088	Sar1a	FALSE	FALSE	TRUE	FALSE
ENSMUSG00000020078	Vps26a	FALSE	FALSE	TRUE	FALSE
ENSMUSG00000020075	Ddx21	TRUE	FALSE	TRUE	FALSE
ENSMUSG00000020076	Ddx50	FALSE	FALSE	TRUE	FALSE
ENSMUSG00000020074	Ccar1	FALSE	FALSE	TRUE	FALSE
ENSMUSG00000020070	Rufy2	FALSE	FALSE	TRUE	FALSE
ENSMUSG00000020069	Hnrnph3	TRUE	FALSE	TRUE	FALSE
ENSMUSG00000020072	Pbld2	FALSE	FALSE	TRUE	FALSE
ENSMUSG00000020064	Herc4	FALSE	FALSE	TRUE	FALSE
ENSMUSG00000037876	Jmjd1c	FALSE	FALSE	TRUE	FALSE
ENSMUSG00000019873	Reep3	FALSE	FALSE	TRUE	FALSE
ENSMUSG00000075000	Nrbf2	TRUE	FALSE	TRUE	FALSE
ENSMUSG00000037868	Egr2	FALSE	FALSE	TRUE	FALSE
ENSMUSG00000090622	A930033H14Rik	FALSE	FALSE	TRUE	FALSE
ENSMUSG00000019942	Cdk1	TRUE	FALSE	TRUE	FALSE
ENSMUSG00000069601	Ank3	FALSE	FALSE	TRUE	FALSE
ENSMUSG00000048701	Ccdc6	FALSE	FALSE	TRUE	FALSE
ENSMUSG00000019927	Ube2d1	TRUE	FALSE	TRUE	FALSE
ENSMUSG00000019923	Zwint	FALSE	FALSE	TRUE	FALSE
ENSMUSG00000009681	Bcr	FALSE	TRUE	TRUE	FALSE
ENSMUSG00000033444	Specc1l	FALSE	FALSE	TRUE	FALSE
ENSMUSG00000020180	Snrpd3	TRUE	FALSE	TRUE	FALSE
ENSMUSG00000033416	Gucd1	FALSE	FALSE	TRUE	FALSE
ENSMUSG00000033318	Gstt2	FALSE	FALSE	TRUE	FALSE
ENSMUSG00000033307	Mif	TRUE	FALSE	TRUE	FALSE
ENSMUSG00000000902	Smarcb1	TRUE	FALSE	TRUE	FALSE
ENSMUSG00000049422	Chchd10	TRUE	FALSE	TRUE	FALSE
ENSMUSG00000000901	Mmp11	FALSE	FALSE	TRUE	FALSE
ENSMUSG00000001151	Pcnt	TRUE	FALSE	TRUE	FALSE
ENSMUSG00000020262	Adarb1	TRUE	FALSE	TRUE	FALSE
ENSMUSG00000032977	Fam207a	TRUE	FALSE	TRUE	FALSE
ENSMUSG00000009291	Pttg1ip	FALSE	TRUE	TRUE	FALSE
ENSMUSG00000020265	Sumo3	FALSE	FALSE	TRUE	FALSE
ENSMUSG00000001211	Agpat3	FALSE	FALSE	TRUE	FALSE
ENSMUSG00000061032	Rrp1	FALSE	FALSE	TRUE	FALSE
ENSMUSG00000032763	Ilvbl	FALSE	TRUE	TRUE	FALSE
ENSMUSG00000032714	Syde1	FALSE	TRUE	TRUE	FALSE
ENSMUSG00000078442	Ccdc105	FALSE	FALSE	TRUE	FALSE
ENSMUSG00000042570	Mier2	FALSE	FALSE	TRUE	FALSE
ENSMUSG00000023175	Bsg	FALSE	FALSE	TRUE	FALSE
ENSMUSG00000020325	Fstl3	FALSE	FALSE	TRUE	FALSE
ENSMUSG00000035863	Palm	FALSE	FALSE	TRUE	FALSE
ENSMUSG00000020323	Prss57	FALSE	FALSE	TRUE	FALSE
ENSMUSG00000006498	Ptbp1	FALSE	FALSE	TRUE	FALSE
ENSMUSG00000019564	Arid3a	FALSE	FALSE	TRUE	FALSE
ENSMUSG00000035673	Sbno2	FALSE	TRUE	TRUE	FALSE
ENSMUSG00000035640	Cbarp	FALSE	TRUE	TRUE	FALSE
ENSMUSG00000003072	Atp5d	TRUE	FALSE	TRUE	FALSE
ENSMUSG00000035621	Midn	FALSE	TRUE	TRUE	FALSE
ENSMUSG00000045193	Cirbp	FALSE	FALSE	TRUE	FALSE
ENSMUSG00000035595	Fam174c	TRUE	FALSE	TRUE	FALSE
ENSMUSG00000020133	2310011J03Rik	FALSE	FALSE	TRUE	FALSE
ENSMUSG00000020131	Pcsk4	TRUE	FALSE	TRUE	FALSE
ENSMUSG00000035504	Reep6	TRUE	FALSE	TRUE	FALSE
ENSMUSG00000048696	Mex3d	FALSE	FALSE	TRUE	FALSE
ENSMUSG00000035478	Mbd3	TRUE	FALSE	TRUE	FALSE
ENSMUSG00000020167	Tcf3	TRUE	FALSE	TRUE	FALSE
ENSMUSG00000035397	Klf16	FALSE	FALSE	TRUE	FALSE
ENSMUSG00000020190	Mknk2	FALSE	FALSE	TRUE	FALSE
ENSMUSG00000061589	Dot1l	TRUE	FALSE	TRUE	FALSE
ENSMUSG00000035262	Amh	TRUE	FALSE	TRUE	FALSE
ENSMUSG00000015312	Gadd45b	FALSE	TRUE	TRUE	FALSE
ENSMUSG00000035027	Map2k2	FALSE	FALSE	TRUE	FALSE
ENSMUSG00000035011	Zbtb7a	FALSE	FALSE	TRUE	FALSE
ENSMUSG00000004934	Pias4	FALSE	FALSE	TRUE	FALSE
ENSMUSG00000034994	Eef2	TRUE	FALSE	TRUE	FALSE
ENSMUSG00000034974	Dapk3	FALSE	FALSE	TRUE	FALSE
ENSMUSG00000034902	Pip5k1c	FALSE	FALSE	TRUE	FALSE
ENSMUSG00000034917	Tjp3	FALSE	FALSE	TRUE	FALSE
ENSMUSG00000020235	Fzr1	FALSE	FALSE	TRUE	FALSE
ENSMUSG00000034771	Tle2	FALSE	TRUE	TRUE	FALSE
ENSMUSG00000034758	Tle6	FALSE	TRUE	TRUE	FALSE
ENSMUSG00000096856	Gm10778	FALSE	FALSE	TRUE	FALSE
ENSMUSG00000061371	Zfp873	FALSE	FALSE	TRUE	FALSE
ENSMUSG00000063320	1190007I07Rik	TRUE	FALSE	TRUE	FALSE
ENSMUSG00000034674	Tdg	TRUE	FALSE	TRUE	FALSE
ENSMUSG00000020246	Hcfc2	FALSE	FALSE	TRUE	FALSE
ENSMUSG00000020248	Nfyb	TRUE	FALSE	TRUE	FALSE
ENSMUSG00000034612	Chst11	FALSE	FALSE	TRUE	FALSE
ENSMUSG00000020255	D10Wsu102e	TRUE	FALSE	TRUE	FALSE
ENSMUSG00000020263	Appl2	FALSE	FALSE	TRUE	FALSE
ENSMUSG00000020032	Nuak1	TRUE	FALSE	TRUE	FALSE
ENSMUSG00000046841	Ckap4	FALSE	FALSE	TRUE	FALSE
ENSMUSG00000020034	Tcp11l2	TRUE	FALSE	TRUE	FALSE
ENSMUSG00000034453	Polr3b	TRUE	FALSE	TRUE	TRUE
ENSMUSG00000035529	Prdm4	TRUE	FALSE	TRUE	FALSE
ENSMUSG00000001783	Rtcb	TRUE	FALSE	TRUE	FALSE
ENSMUSG00000001786	Fbxo7	FALSE	FALSE	TRUE	FALSE
ENSMUSG00000020056	Washc3	TRUE	FALSE	TRUE	FALSE
ENSMUSG00000060904	Arl1	FALSE	FALSE	TRUE	FALSE
ENSMUSG00000069540	Gm4925	FALSE	FALSE	TRUE	FALSE
ENSMUSG00000019961	Tmpo	TRUE	FALSE	TRUE	TRUE
ENSMUSG00000020015	Cdk17	FALSE	FALSE	TRUE	FALSE
ENSMUSG00000015889	Lta4h	TRUE	FALSE	TRUE	FALSE
ENSMUSG00000005897	Nr2c1	FALSE	FALSE	TRUE	FALSE
ENSMUSG00000020024	Cep83	TRUE	FALSE	TRUE	FALSE
ENSMUSG00000020027	Socs2	FALSE	TRUE	TRUE	FALSE
ENSMUSG00000074781	Ube2n	TRUE	FALSE	TRUE	FALSE
ENSMUSG00000036499	Eea1	FALSE	FALSE	TRUE	FALSE
ENSMUSG00000019943	Atp2b1	FALSE	FALSE	TRUE	FALSE
ENSMUSG00000090035	Galnt4	FALSE	FALSE	TRUE	FALSE
ENSMUSG00000019952	Poc1b	TRUE	FALSE	TRUE	FALSE
ENSMUSG00000019960	Dusp6	FALSE	TRUE	TRUE	FALSE
ENSMUSG00000019966	Kitl	FALSE	TRUE	TRUE	FALSE
ENSMUSG00000036602	Alx1	TRUE	FALSE	TRUE	FALSE
ENSMUSG00000036019	Tmtc2	FALSE	TRUE	TRUE	FALSE
ENSMUSG00000036009	Mettl25	TRUE	FALSE	TRUE	FALSE
ENSMUSG00000019897	Ccdc59	TRUE	FALSE	TRUE	FALSE
ENSMUSG00000019907	Ppp1r12a	FALSE	FALSE	TRUE	FALSE
ENSMUSG00000035873	Pawr	TRUE	FALSE	TRUE	FALSE
ENSMUSG00000020185	E2f7	TRUE	FALSE	TRUE	FALSE
ENSMUSG00000020186	Csrp2	FALSE	FALSE	TRUE	FALSE
ENSMUSG00000035798	Zdhhc17	FALSE	FALSE	TRUE	FALSE
ENSMUSG00000020189	Osbpl8	FALSE	FALSE	TRUE	FALSE
ENSMUSG00000058799	Nap1l1	TRUE	FALSE	TRUE	FALSE
ENSMUSG00000020205	Phlda1	FALSE	TRUE	TRUE	FALSE
ENSMUSG00000074748	Atxn7l3b	TRUE	FALSE	TRUE	FALSE
ENSMUSG00000034163	Zfc3h1	FALSE	FALSE	TRUE	FALSE
ENSMUSG00000020137	Thap2	FALSE	FALSE	TRUE	FALSE
ENSMUSG00000020140	Lgr5	TRUE	FALSE	TRUE	FALSE
ENSMUSG00000020166	Cnot2	TRUE	FALSE	TRUE	FALSE
ENSMUSG00000020171	Yeats4	TRUE	FALSE	TRUE	FALSE
ENSMUSG00000020183	Cpm	FALSE	FALSE	TRUE	FALSE
ENSMUSG00000020184	Mdm2	FALSE	FALSE	TRUE	FALSE
ENSMUSG00000052681	Rap1b	FALSE	FALSE	TRUE	FALSE
ENSMUSG00000028630	Dyrk2	TRUE	FALSE	TRUE	FALSE
ENSMUSG00000020114	Cand1	TRUE	FALSE	TRUE	FALSE
ENSMUSG00000034813	Grip1	TRUE	FALSE	TRUE	FALSE
ENSMUSG00000056758	Hmga2	FALSE	TRUE	TRUE	FALSE
ENSMUSG00000048661	Lemd3	FALSE	FALSE	TRUE	FALSE
ENSMUSG00000052302	Tbc1d30	FALSE	FALSE	TRUE	FALSE
ENSMUSG00000025795	Rassf3	FALSE	TRUE	TRUE	FALSE
ENSMUSG00000034667	Xpot	TRUE	FALSE	TRUE	FALSE
ENSMUSG00000034613	Ppm1h	FALSE	FALSE	TRUE	FALSE
ENSMUSG00000020124	Usp15	TRUE	FALSE	TRUE	FALSE
ENSMUSG00000020105	Lrig3	TRUE	FALSE	TRUE	FALSE
ENSMUSG00000025436	Atp23	TRUE	FALSE	TRUE	FALSE
ENSMUSG00000078429	Ctdsp2	FALSE	FALSE	TRUE	FALSE
ENSMUSG00000040521	Tsfm	TRUE	FALSE	TRUE	FALSE
ENSMUSG00000080115	Eef1akmt3	FALSE	FALSE	TRUE	FALSE
ENSMUSG00000006732	Mettl1	TRUE	FALSE	TRUE	FALSE
ENSMUSG00000006728	Cdk4	TRUE	FALSE	TRUE	FALSE
ENSMUSG00000040502	Marchf9	FALSE	TRUE	TRUE	FALSE
ENSMUSG00000025422	Agap2	FALSE	FALSE	TRUE	FALSE
ENSMUSG00000006736	Tspan31	FALSE	FALSE	TRUE	FALSE
ENSMUSG00000006731	B4galnt1	FALSE	FALSE	TRUE	FALSE
ENSMUSG00000025409	Mbd6	FALSE	FALSE	TRUE	FALSE
ENSMUSG00000025408	Ddit3	FALSE	FALSE	TRUE	TRUE
ENSMUSG00000025407	Gli1	TRUE	FALSE	TRUE	FALSE
ENSMUSG00000025404	R3hdm2	FALSE	FALSE	TRUE	FALSE
ENSMUSG00000040249	Lrp1	FALSE	FALSE	TRUE	FALSE
ENSMUSG00000002147	Stat6	TRUE	FALSE	TRUE	FALSE
ENSMUSG00000040195	Nemp1	TRUE	FALSE	TRUE	FALSE
ENSMUSG00000025402	Nab2	FALSE	TRUE	TRUE	FALSE
ENSMUSG00000071072	Ptges3	TRUE	FALSE	TRUE	FALSE
ENSMUSG00000040054	Baz2a	FALSE	FALSE	TRUE	FALSE
ENSMUSG00000044005	Gls2	TRUE	FALSE	TRUE	FALSE
ENSMUSG00000039994	Timeless	TRUE	FALSE	TRUE	FALSE
ENSMUSG00000039914	Coq10a	FALSE	FALSE	TRUE	FALSE
ENSMUSG00000014498	Ankrd52	FALSE	FALSE	TRUE	FALSE
ENSMUSG00000025373	Rnf41	FALSE	FALSE	TRUE	FALSE
ENSMUSG00000025374	Nabp2	TRUE	FALSE	TRUE	FALSE
ENSMUSG00000090841	Myl6	FALSE	TRUE	TRUE	FALSE
ENSMUSG00000039824	Myl6b	FALSE	TRUE	TRUE	FALSE
ENSMUSG00000025366	Esyt1	FALSE	TRUE	TRUE	FALSE
ENSMUSG00000039810	Zc3h10	TRUE	FALSE	TRUE	FALSE
ENSMUSG00000018166	Erbb3	FALSE	FALSE	TRUE	FALSE
ENSMUSG00000025362	Rps26	TRUE	FALSE	TRUE	FALSE
ENSMUSG00000020454	Eif4enif1	FALSE	FALSE	TRUE	FALSE
ENSMUSG00000020453	Patz1	FALSE	FALSE	TRUE	FALSE
ENSMUSG00000034614	Pik3ip1	FALSE	FALSE	TRUE	FALSE
ENSMUSG00000020451	Limk2	FALSE	FALSE	TRUE	FALSE
ENSMUSG00000020439	Smtn	FALSE	TRUE	TRUE	FALSE
ENSMUSG00000034543	Morc2a	TRUE	FALSE	TRUE	FALSE
ENSMUSG00000020435	Osbp2	FALSE	FALSE	TRUE	FALSE
ENSMUSG00000020434	4921536K21Rik	FALSE	FALSE	TRUE	FALSE
ENSMUSG00000047205	Dusp18	FALSE	TRUE	TRUE	FALSE
ENSMUSG00000048807	Slc35e4	FALSE	TRUE	TRUE	FALSE
ENSMUSG00000004748	Mtfp1	TRUE	FALSE	TRUE	FALSE
ENSMUSG00000034354	Mtmr3	FALSE	TRUE	TRUE	FALSE
ENSMUSG00000020412	Ascc2	FALSE	FALSE	TRUE	FALSE
ENSMUSG00000009073	Nf2	FALSE	FALSE	TRUE	FALSE
ENSMUSG00000034201	Gas2l1	FALSE	FALSE	TRUE	FALSE
ENSMUSG00000009079	Ewsr1	FALSE	FALSE	TRUE	FALSE
ENSMUSG00000034175	Rhbdd3	FALSE	FALSE	TRUE	FALSE
ENSMUSG00000034164	Emid1	FALSE	TRUE	TRUE	FALSE
ENSMUSG00000020393	Kremen1	FALSE	TRUE	TRUE	FALSE
ENSMUSG00000041961	Znrf3	FALSE	FALSE	TRUE	FALSE
ENSMUSG00000020484	Xbp1	FALSE	TRUE	TRUE	FALSE
ENSMUSG00000049680	Urgcp	FALSE	TRUE	TRUE	FALSE
ENSMUSG00000020473	Aebp1	FALSE	TRUE	TRUE	FALSE
ENSMUSG00000020471	Pold2	TRUE	FALSE	TRUE	FALSE
ENSMUSG00000041164	Zmiz2	FALSE	FALSE	TRUE	FALSE
ENSMUSG00000000378	Ccm2	FALSE	FALSE	TRUE	FALSE
ENSMUSG00000020422	Tns3	FALSE	TRUE	TRUE	FALSE
ENSMUSG00000035455	Fignl1	TRUE	FALSE	TRUE	FALSE
ENSMUSG00000020176	Grb10	TRUE	FALSE	TRUE	FALSE
ENSMUSG00000020173	Cobl	FALSE	TRUE	TRUE	FALSE
ENSMUSG00000020122	Egfr	FALSE	FALSE	TRUE	FALSE
ENSMUSG00000033953	Ppp3r1	FALSE	FALSE	TRUE	FALSE
ENSMUSG00000020160	Meis1	TRUE	FALSE	TRUE	FALSE
ENSMUSG00000045671	Spred2	FALSE	TRUE	TRUE	FALSE
ENSMUSG00000020149	Rab1a	FALSE	FALSE	TRUE	FALSE
ENSMUSG00000044066	Cep68	TRUE	FALSE	TRUE	FALSE
ENSMUSG00000020142	Slc1a4	TRUE	FALSE	TRUE	FALSE
ENSMUSG00000049800	Sertad2	FALSE	TRUE	TRUE	FALSE
ENSMUSG00000049659	Aftph	FALSE	TRUE	TRUE	TRUE
ENSMUSG00000042363	Lgalsl	FALSE	TRUE	TRUE	FALSE
ENSMUSG00000020128	Vps54	FALSE	FALSE	TRUE	TRUE
ENSMUSG00000001891	Ugp2	FALSE	FALSE	TRUE	FALSE
ENSMUSG00000005917	Otx1	FALSE	TRUE	TRUE	FALSE
ENSMUSG00000020290	Xpo1	FALSE	FALSE	TRUE	FALSE
ENSMUSG00000056342	Usp34	FALSE	FALSE	TRUE	FALSE
ENSMUSG00000020288	Ahsa2	FALSE	TRUE	TRUE	FALSE
ENSMUSG00000042208	0610010F05Rik	FALSE	FALSE	TRUE	FALSE
ENSMUSG00000020283	Pex13	FALSE	FALSE	TRUE	FALSE
ENSMUSG00000020280	Pus10	TRUE	FALSE	TRUE	FALSE
ENSMUSG00000020275	Rel	FALSE	TRUE	TRUE	FALSE
ENSMUSG00000000861	Bcl11a	FALSE	FALSE	TRUE	FALSE
ENSMUSG00000020464	Pnpt1	TRUE	FALSE	TRUE	TRUE
ENSMUSG00000032740	Ccdc88a	FALSE	TRUE	TRUE	FALSE
ENSMUSG00000020458	Rtn4	FALSE	TRUE	TRUE	FALSE
ENSMUSG00000020315	Sptbn1	FALSE	TRUE	TRUE	FALSE
ENSMUSG00000020303	Stc2	TRUE	FALSE	TRUE	FALSE
ENSMUSG00000020282	Rhbdf1	FALSE	TRUE	TRUE	FALSE
ENSMUSG00000020287	Mpg	FALSE	FALSE	TRUE	FALSE
ENSMUSG00000020289	Nprl3	FALSE	FALSE	TRUE	FALSE
ENSMUSG00000040711	Sh3pxd2b	FALSE	FALSE	TRUE	FALSE
ENSMUSG00000044949	Ubtd2	FALSE	FALSE	TRUE	FALSE
ENSMUSG00000020271	Fbxw11	FALSE	FALSE	TRUE	FALSE
ENSMUSG00000057967	Fgf18	FALSE	FALSE	TRUE	FALSE
ENSMUSG00000057113	Npm1	TRUE	FALSE	TRUE	FALSE
ENSMUSG00000040610	Tlx3	FALSE	TRUE	TRUE	FALSE
ENSMUSG00000040594	Ranbp17	FALSE	FALSE	TRUE	FALSE
ENSMUSG00000018846	Pank3	FALSE	TRUE	TRUE	FALSE
ENSMUSG00000018849	Wwc1	FALSE	TRUE	TRUE	FALSE
ENSMUSG00000044707	Ccnjl	FALSE	TRUE	TRUE	FALSE
ENSMUSG00000044950	Pwwp2a	FALSE	FALSE	TRUE	FALSE
ENSMUSG00000019189	Rnf145	FALSE	FALSE	TRUE	FALSE
ENSMUSG00000046311	Zfp62	FALSE	FALSE	TRUE	FALSE
ENSMUSG00000020346	Mgat1	FALSE	TRUE	TRUE	FALSE
ENSMUSG00000020362	Cnot6	FALSE	FALSE	TRUE	FALSE
ENSMUSG00000020366	Mapk9	FALSE	FALSE	TRUE	FALSE
ENSMUSG00000036644	Tbc1d9b	FALSE	FALSE	TRUE	FALSE
ENSMUSG00000036620	Mgat4b	FALSE	FALSE	TRUE	FALSE
ENSMUSG00000015837	Sqstm1	FALSE	TRUE	TRUE	FALSE
ENSMUSG00000020377	Ltc4s	FALSE	TRUE	TRUE	FALSE
ENSMUSG00000020368	Canx	FALSE	FALSE	TRUE	FALSE
ENSMUSG00000007850	Hnrnph1	FALSE	FALSE	TRUE	FALSE
ENSMUSG00000049321	Zfp2	FALSE	FALSE	TRUE	FALSE
ENSMUSG00000020385	Clk4	FALSE	FALSE	TRUE	FALSE
ENSMUSG00000045942	BC049762	FALSE	FALSE	TRUE	FALSE
ENSMUSG00000020358	Hnrnpab	FALSE	FALSE	TRUE	FALSE
ENSMUSG00000001054	Rmnd5b	FALSE	TRUE	TRUE	FALSE
ENSMUSG00000001053	N4bp3	FALSE	TRUE	TRUE	FALSE
ENSMUSG00000007777	0610009B22Rik	FALSE	FALSE	TRUE	FALSE
ENSMUSG00000020387	Jade2	FALSE	TRUE	TRUE	FALSE
ENSMUSG00000020389	Cdkl3	FALSE	FALSE	TRUE	FALSE
ENSMUSG00000020390	Ube2b	FALSE	TRUE	TRUE	FALSE
ENSMUSG00000020349	Ppp2ca	FALSE	FALSE	TRUE	FALSE
ENSMUSG00000000782	Tcf7	FALSE	TRUE	TRUE	FALSE
ENSMUSG00000020402	Vdac1	FALSE	FALSE	TRUE	FALSE
ENSMUSG00000020361	Hspa4	FALSE	FALSE	TRUE	FALSE
ENSMUSG00000049470	Aff4	FALSE	TRUE	TRUE	FALSE
ENSMUSG00000018398	Septin8	FALSE	FALSE	TRUE	FALSE
ENSMUSG00000020388	Pdlim4	FALSE	TRUE	TRUE	FALSE
ENSMUSG00000018906	P4ha2	FALSE	FALSE	TRUE	FALSE
ENSMUSG00000035992	Fnip1	FALSE	TRUE	TRUE	FALSE
ENSMUSG00000052298	Cdc42se2	FALSE	FALSE	TRUE	FALSE
ENSMUSG00000018340	Anxa6	FALSE	TRUE	TRUE	FALSE
ENSMUSG00000018583	G3bp1	TRUE	FALSE	TRUE	FALSE
ENSMUSG00000020520	Galnt10	FALSE	TRUE	TRUE	FALSE
ENSMUSG00000037331	Larp1	TRUE	FALSE	TRUE	FALSE
ENSMUSG00000037275	Gemin5	TRUE	FALSE	TRUE	FALSE
ENSMUSG00000020514	Mrpl22	TRUE	FALSE	TRUE	FALSE
ENSMUSG00000037001	Zfp39	FALSE	FALSE	TRUE	FALSE
ENSMUSG00000020496	Rnf187	FALSE	FALSE	TRUE	FALSE
ENSMUSG00000049287	Iba57	TRUE	FALSE	TRUE	FALSE
ENSMUSG00000020444	Guk1	TRUE	FALSE	TRUE	FALSE
ENSMUSG00000020441	2310033P09Rik	FALSE	FALSE	TRUE	FALSE
ENSMUSG00000048076	Arf1	FALSE	FALSE	TRUE	FALSE
ENSMUSG00000036819	Jmjd4	FALSE	FALSE	TRUE	FALSE
ENSMUSG00000009894	Snap47	FALSE	FALSE	TRUE	FALSE
ENSMUSG00000032633	Flcn	FALSE	TRUE	TRUE	FALSE
ENSMUSG00000032615	Nt5m	FALSE	FALSE	TRUE	FALSE
ENSMUSG00000019373	Cops3	FALSE	FALSE	TRUE	FALSE
ENSMUSG00000062115	Rai1	FALSE	FALSE	TRUE	FALSE
ENSMUSG00000042709	Atpaf2	TRUE	FALSE	TRUE	FALSE
ENSMUSG00000018415	Gid4	FALSE	FALSE	TRUE	FALSE
ENSMUSG00000042650	Alkbh5	FALSE	FALSE	TRUE	FALSE
ENSMUSG00000020536	Llgl1	FALSE	FALSE	TRUE	FALSE
ENSMUSG00000002812	Flii	FALSE	TRUE	TRUE	FALSE
ENSMUSG00000018599	Mief2	FALSE	TRUE	TRUE	FALSE
ENSMUSG00000002814	Top3a	FALSE	FALSE	TRUE	FALSE
ENSMUSG00000049323	Smcr8	FALSE	FALSE	TRUE	FALSE
ENSMUSG00000043284	Tmem11	FALSE	FALSE	TRUE	FALSE
ENSMUSG00000018931	Natd1	FALSE	TRUE	TRUE	FALSE
ENSMUSG00000042506	Usp22	FALSE	FALSE	TRUE	FALSE
ENSMUSG00000001034	Mapk7	FALSE	FALSE	TRUE	FALSE
ENSMUSG00000001036	Epn2	FALSE	TRUE	TRUE	FALSE
ENSMUSG00000004798	Ulk2	FALSE	TRUE	TRUE	FALSE
ENSMUSG00000047804	Akap10	FALSE	FALSE	TRUE	FALSE
ENSMUSG00000018500	Adora2b	FALSE	FALSE	TRUE	FALSE
ENSMUSG00000014243	Zswim7	FALSE	FALSE	TRUE	FALSE
ENSMUSG00000042298	Ttc19	FALSE	FALSE	TRUE	FALSE
ENSMUSG00000018501	Ncor1	FALSE	FALSE	TRUE	FALSE
ENSMUSG00000014245	Pigl	FALSE	FALSE	TRUE	FALSE
ENSMUSG00000018509	Cenpv	TRUE	FALSE	TRUE	FALSE
ENSMUSG00000019505	Ubb	FALSE	FALSE	TRUE	FALSE
ENSMUSG00000046417	Lrrc75a	FALSE	TRUE	TRUE	FALSE
ENSMUSG00000048497	Mmgt2	FALSE	TRUE	TRUE	FALSE
ENSMUSG00000047821	Trim16	FALSE	TRUE	TRUE	FALSE
ENSMUSG00000070407	Hs3st3b1	FALSE	TRUE	TRUE	FALSE
ENSMUSG00000033352	Map2k4	FALSE	TRUE	TRUE	FALSE
ENSMUSG00000018347	Zkscan6	FALSE	FALSE	TRUE	FALSE
ENSMUSG00000020900	Myh10	FALSE	FALSE	TRUE	FALSE
ENSMUSG00000052921	Arhgef15	FALSE	FALSE	TRUE	FALSE
ENSMUSG00000018740	Slc25a35	FALSE	TRUE	TRUE	FALSE
ENSMUSG00000020895	Tmem107	TRUE	FALSE	TRUE	FALSE
ENSMUSG00000020893	Per1	FALSE	TRUE	TRUE	FALSE
ENSMUSG00000023781	Hes7	FALSE	FALSE	TRUE	FALSE
ENSMUSG00000020892	Aloxe3	TRUE	FALSE	TRUE	FALSE
ENSMUSG00000018474	Chd3	FALSE	FALSE	TRUE	FALSE
ENSMUSG00000044795	Cyb5d1	FALSE	FALSE	TRUE	FALSE
ENSMUSG00000059278	Naa38	TRUE	FALSE	TRUE	FALSE
ENSMUSG00000018476	Kdm6b	FALSE	FALSE	TRUE	FALSE
ENSMUSG00000041346	Wrap53	FALSE	FALSE	TRUE	FALSE
ENSMUSG00000059552	Trp53	FALSE	FALSE	TRUE	FALSE
ENSMUSG00000018765	Fxr2	TRUE	FALSE	TRUE	FALSE
ENSMUSG00000041287	Sox15	FALSE	FALSE	TRUE	FALSE
ENSMUSG00000018761	Mpdu1	TRUE	FALSE	TRUE	FALSE
ENSMUSG00000018774	Cd68	TRUE	FALSE	TRUE	FALSE
ENSMUSG00000059796	Eif4a1	TRUE	FALSE	TRUE	FALSE
ENSMUSG00000005204	Senp3	TRUE	FALSE	TRUE	FALSE
ENSMUSG00000089669	Tnfsf13	FALSE	TRUE	TRUE	FALSE
ENSMUSG00000005198	Polr2a	TRUE	FALSE	TRUE	FALSE
ENSMUSG00000018776	Slc35g3	FALSE	FALSE	TRUE	FALSE
ENSMUSG00000051790	Nlgn2	TRUE	FALSE	TRUE	TRUE
ENSMUSG00000070394	Tmem256	FALSE	FALSE	TRUE	FALSE
ENSMUSG00000019461	Plscr3	FALSE	FALSE	TRUE	FALSE
ENSMUSG00000001583	Tnk1	FALSE	FALSE	TRUE	FALSE
ENSMUSG00000094845	Tmem95	FALSE	FALSE	TRUE	FALSE
ENSMUSG00000046731	Kctd11	FALSE	FALSE	TRUE	FALSE
ENSMUSG00000047284	Neurl4	TRUE	FALSE	TRUE	FALSE
ENSMUSG00000018570	2810408A11Rik	FALSE	FALSE	TRUE	FALSE
ENSMUSG00000023170	Gps2	TRUE	FALSE	TRUE	FALSE
ENSMUSG00000078812	Eif5a	TRUE	FALSE	TRUE	FALSE
ENSMUSG00000018554	Ybx2	FALSE	FALSE	TRUE	FALSE
ENSMUSG00000018569	Cldn7	FALSE	TRUE	TRUE	FALSE
ENSMUSG00000018565	Elp5	TRUE	FALSE	TRUE	FALSE
ENSMUSG00000018559	Ctdnep1	TRUE	FALSE	TRUE	FALSE
ENSMUSG00000018567	Gabarap	FALSE	FALSE	TRUE	FALSE
ENSMUSG00000018572	Phf23	TRUE	FALSE	TRUE	FALSE
ENSMUSG00000020888	Dvl2	TRUE	FALSE	TRUE	FALSE
ENSMUSG00000018574	Acadvl	TRUE	FALSE	TRUE	FALSE
ENSMUSG00000020886	Dlg4	TRUE	FALSE	TRUE	FALSE
ENSMUSG00000000317	Bcl6b	TRUE	FALSE	TRUE	FALSE
ENSMUSG00000044367	Slc16a13	TRUE	FALSE	TRUE	FALSE
ENSMUSG00000020831	0610010K14Rik	TRUE	FALSE	TRUE	FALSE
ENSMUSG00000093989	Rnasek	TRUE	FALSE	TRUE	FALSE
ENSMUSG00000018921	Pelp1	TRUE	FALSE	TRUE	FALSE
ENSMUSG00000060216	Arrb2	TRUE	FALSE	TRUE	FALSE
ENSMUSG00000018923	Med11	TRUE	FALSE	TRUE	FALSE
ENSMUSG00000040829	Zmynd15	FALSE	TRUE	TRUE	FALSE
ENSMUSG00000018920	Cxcl16	FALSE	FALSE	TRUE	FALSE
ENSMUSG00000018286	Psmb6	TRUE	FALSE	TRUE	FALSE
ENSMUSG00000020828	Pld2	FALSE	FALSE	TRUE	FALSE
ENSMUSG00000020827	Mink1	TRUE	FALSE	TRUE	FALSE
ENSMUSG00000060600	Eno3	TRUE	FALSE	TRUE	FALSE
ENSMUSG00000018293	Pfn1	TRUE	FALSE	TRUE	FALSE
ENSMUSG00000018287	Spag7	TRUE	FALSE	TRUE	FALSE
ENSMUSG00000040712	Camta2	FALSE	FALSE	TRUE	FALSE
ENSMUSG00000057054	Inca1	FALSE	FALSE	TRUE	FALSE
ENSMUSG00000020821	Kif1c	FALSE	FALSE	TRUE	FALSE
ENSMUSG00000043602	Zfp3	FALSE	FALSE	TRUE	FALSE
ENSMUSG00000020817	Rabep1	TRUE	FALSE	TRUE	FALSE
ENSMUSG00000040667	Nup88	TRUE	FALSE	TRUE	FALSE
ENSMUSG00000018449	Rpain	TRUE	FALSE	TRUE	FALSE
ENSMUSG00000018446	C1qbp	TRUE	FALSE	TRUE	FALSE
ENSMUSG00000018442	Derl2	TRUE	FALSE	TRUE	FALSE
ENSMUSG00000040599	Mis12	TRUE	FALSE	TRUE	FALSE
ENSMUSG00000020803	Txndc17	TRUE	FALSE	TRUE	FALSE
ENSMUSG00000107877	Gm43951	FALSE	FALSE	TRUE	FALSE
ENSMUSG00000020801	Med31	TRUE	FALSE	TRUE	FALSE
ENSMUSG00000053574	4930563E22Rik	TRUE	FALSE	TRUE	FALSE
ENSMUSG00000040463	Mybbp1a	TRUE	FALSE	TRUE	FALSE
ENSMUSG00000040447	Spns2	FALSE	TRUE	TRUE	FALSE
ENSMUSG00000020794	Ube2g1	TRUE	FALSE	TRUE	FALSE
ENSMUSG00000020790	Ankfy1	TRUE	FALSE	TRUE	TRUE
ENSMUSG00000020785	Camkk1	TRUE	FALSE	TRUE	FALSE
ENSMUSG00000020783	Ncbp3	TRUE	FALSE	TRUE	FALSE
ENSMUSG00000047260	Emc6	TRUE	FALSE	TRUE	FALSE
ENSMUSG00000040158	Tax1bp3	FALSE	TRUE	TRUE	FALSE
ENSMUSG00000020741	Cluh	TRUE	FALSE	TRUE	FALSE
ENSMUSG00000020745	Pafah1b1	TRUE	FALSE	TRUE	FALSE
ENSMUSG00000000282	Mnt	TRUE	FALSE	TRUE	FALSE
ENSMUSG00000038335	Tsr1	TRUE	FALSE	TRUE	FALSE
ENSMUSG00000038351	Sgsm2	TRUE	FALSE	TRUE	FALSE
ENSMUSG00000038290	Smg6	TRUE	FALSE	TRUE	FALSE
ENSMUSG00000001323	Srr	TRUE	FALSE	TRUE	FALSE
ENSMUSG00000043099	Hic1	TRUE	FALSE	TRUE	FALSE
ENSMUSG00000078789	Dph1	TRUE	FALSE	TRUE	FALSE
ENSMUSG00000045287	Rtn4rl1	TRUE	FALSE	TRUE	FALSE
ENSMUSG00000018809	Smyd4	TRUE	FALSE	TRUE	FALSE
ENSMUSG00000000751	Rpa1	TRUE	FALSE	TRUE	FALSE
ENSMUSG00000045374	Wdr81	TRUE	FALSE	TRUE	FALSE
ENSMUSG00000038217	Tlcd2	TRUE	FALSE	TRUE	FALSE
ENSMUSG00000038178	Slc43a2	TRUE	FALSE	TRUE	FALSE
ENSMUSG00000017781	Pitpna	TRUE	FALSE	TRUE	FALSE
ENSMUSG00000006127	Inpp5k	TRUE	FALSE	TRUE	FALSE
ENSMUSG00000017774	Myo1c	FALSE	FALSE	TRUE	FALSE
ENSMUSG00000017776	Crk	TRUE	FALSE	TRUE	FALSE
ENSMUSG00000020849	Ywhae	TRUE	FALSE	TRUE	FALSE
ENSMUSG00000020848	Doc2b	TRUE	FALSE	TRUE	FALSE
ENSMUSG00000053783	1700016K19Rik	TRUE	FALSE	TRUE	FALSE
ENSMUSG00000038057	Dbil5	FALSE	FALSE	TRUE	FALSE
ENSMUSG00000020844	Nxn	TRUE	FALSE	TRUE	FALSE
ENSMUSG00000020843	Timm22	TRUE	FALSE	TRUE	FALSE
ENSMUSG00000017631	Abr	TRUE	FALSE	TRUE	FALSE
ENSMUSG00000010392	Gosr1	TRUE	FALSE	TRUE	FALSE
ENSMUSG00000020841	Cpd	FALSE	TRUE	TRUE	FALSE
ENSMUSG00000020838	Slc6a4	FALSE	FALSE	TRUE	FALSE
ENSMUSG00000037926	Ssh2	FALSE	FALSE	TRUE	FALSE
ENSMUSG00000011877	Git1	TRUE	FALSE	TRUE	FALSE
ENSMUSG00000037907	Ankrd13b	TRUE	FALSE	TRUE	FALSE
ENSMUSG00000044328	Trp53i13	FALSE	FALSE	TRUE	FALSE
ENSMUSG00000000686	Abhd15	FALSE	FALSE	TRUE	FALSE
ENSMUSG00000017291	Taok1	FALSE	FALSE	TRUE	FALSE
ENSMUSG00000037857	Nufip2	TRUE	FALSE	TRUE	FALSE
ENSMUSG00000000631	Myo18a	FALSE	TRUE	TRUE	FALSE
ENSMUSG00000037791	Phf12	TRUE	FALSE	TRUE	FALSE
ENSMUSG00000061981	Flot2	FALSE	TRUE	TRUE	FALSE
ENSMUSG00000020834	Dhrs13	TRUE	FALSE	TRUE	FALSE
ENSMUSG00000037750	Fam222b	TRUE	FALSE	TRUE	FALSE
ENSMUSG00000017386	Traf4	FALSE	FALSE	TRUE	FALSE
ENSMUSG00000017405	Nek8	FALSE	FALSE	TRUE	FALSE
ENSMUSG00000019437	Tlcd1	TRUE	FALSE	TRUE	FALSE
ENSMUSG00000002059	Rab34	TRUE	FALSE	TRUE	FALSE
ENSMUSG00000044122	Proca1	FALSE	FALSE	TRUE	FALSE
ENSMUSG00000058546	Rpl23a	TRUE	FALSE	TRUE	FALSE
ENSMUSG00000002064	Sdf2	FALSE	FALSE	TRUE	FALSE
ENSMUSG00000002052	Supt6	TRUE	FALSE	TRUE	FALSE
ENSMUSG00000010277	2610507B11Rik	TRUE	FALSE	TRUE	FALSE
ENSMUSG00000017390	Aldoc	FALSE	TRUE	TRUE	FALSE
ENSMUSG00000041958	Pigs	TRUE	FALSE	TRUE	FALSE
ENSMUSG00000002058	Unc119	FALSE	FALSE	TRUE	FALSE
ENSMUSG00000051232	Tmem199	TRUE	FALSE	TRUE	FALSE
ENSMUSG00000001100	Poldip2	TRUE	FALSE	TRUE	FALSE
ENSMUSG00000017615	Tnfaip1	TRUE	FALSE	TRUE	FALSE
ENSMUSG00000001105	Ift20	TRUE	FALSE	TRUE	FALSE
ENSMUSG00000017376	Nlk	TRUE	FALSE	TRUE	FALSE
ENSMUSG00000072640	Lyrm9	TRUE	FALSE	TRUE	FALSE
ENSMUSG00000018334	Ksr1	FALSE	FALSE	TRUE	FALSE
ENSMUSG00000017677	Wsb1	FALSE	FALSE	TRUE	FALSE
ENSMUSG00000020716	Nf1	FALSE	FALSE	TRUE	FALSE
ENSMUSG00000035575	Utp6	TRUE	FALSE	TRUE	FALSE
ENSMUSG00000017548	Suz12	TRUE	FALSE	TRUE	FALSE
ENSMUSG00000017561	Crlf3	TRUE	FALSE	TRUE	FALSE
ENSMUSG00000046909	Tefm	TRUE	FALSE	TRUE	FALSE
ENSMUSG00000017686	Rhot1	TRUE	FALSE	TRUE	FALSE
ENSMUSG00000017421	Zfp207	TRUE	FALSE	TRUE	FALSE
ENSMUSG00000057181	5730455P16Rik	TRUE	FALSE	TRUE	FALSE
ENSMUSG00000048895	Cdk5r1	TRUE	FALSE	TRUE	FALSE
ENSMUSG00000035441	Myo1d	FALSE	FALSE	TRUE	FALSE
ENSMUSG00000035413	Tmem98	FALSE	TRUE	TRUE	FALSE
ENSMUSG00000020698	Cct6b	FALSE	FALSE	TRUE	FALSE
ENSMUSG00000046010	Zfp830	TRUE	FALSE	TRUE	FALSE
ENSMUSG00000020697	Lig3	TRUE	FALSE	TRUE	FALSE
ENSMUSG00000020696	Rffl	FALSE	FALSE	TRUE	FALSE
ENSMUSG00000018841	Rad51d	TRUE	FALSE	TRUE	FALSE
ENSMUSG00000018844	Fndc8	FALSE	FALSE	TRUE	FALSE
ENSMUSG00000069793	Slfn9	TRUE	FALSE	TRUE	FALSE
ENSMUSG00000082101	Slfn14	FALSE	FALSE	TRUE	FALSE
ENSMUSG00000035085	1700020L24Rik	FALSE	FALSE	TRUE	FALSE
ENSMUSG00000020680	Taf15	TRUE	FALSE	TRUE	FALSE
ENSMUSG00000000976	Heatr6	TRUE	FALSE	TRUE	FALSE
ENSMUSG00000018648	Dusp14	TRUE	FALSE	TRUE	FALSE
ENSMUSG00000020532	Acaca	TRUE	FALSE	TRUE	FALSE
ENSMUSG00000018651	Tada2a	TRUE	FALSE	TRUE	FALSE
ENSMUSG00000018405	Mrm1	TRUE	FALSE	TRUE	FALSE
ENSMUSG00000034449	Dhrs11	FALSE	FALSE	TRUE	FALSE
ENSMUSG00000020530	Ggnbp2	FALSE	FALSE	TRUE	FALSE
ENSMUSG00000020527	Myo19	TRUE	FALSE	TRUE	FALSE
ENSMUSG00000045140	Pigw	TRUE	FALSE	TRUE	FALSE
ENSMUSG00000020526	Znhit3	TRUE	FALSE	TRUE	FALSE
ENSMUSG00000000804	Usp32	FALSE	FALSE	TRUE	FALSE
ENSMUSG00000018481	Appbp2	TRUE	FALSE	TRUE	FALSE
ENSMUSG00000020525	Ppm1d	TRUE	FALSE	TRUE	FALSE
ENSMUSG00000034329	Brip1	TRUE	FALSE	TRUE	FALSE
ENSMUSG00000034297	Med13	FALSE	FALSE	TRUE	FALSE
ENSMUSG00000020513	Tubd1	TRUE	FALSE	TRUE	FALSE
ENSMUSG00000020516	Rps6kb1	TRUE	FALSE	TRUE	FALSE
ENSMUSG00000072582	Ptrh2	TRUE	FALSE	TRUE	FALSE
ENSMUSG00000018171	Vmp1	FALSE	FALSE	TRUE	FALSE
ENSMUSG00000047126	Cltc	FALSE	FALSE	TRUE	FALSE
ENSMUSG00000018425	Dhx40	TRUE	FALSE	TRUE	FALSE
ENSMUSG00000018427	Ypel2	TRUE	FALSE	TRUE	FALSE
ENSMUSG00000020495	Smg8	TRUE	FALSE	TRUE	FALSE
ENSMUSG00000018548	Trim37	TRUE	FALSE	TRUE	FALSE
ENSMUSG00000007646	Rad51c	TRUE	FALSE	TRUE	FALSE
ENSMUSG00000010342	Tex14	TRUE	FALSE	TRUE	FALSE
ENSMUSG00000018401	Mtmr4	FALSE	FALSE	TRUE	FALSE
ENSMUSG00000020485	Supt4a	TRUE	FALSE	TRUE	FALSE
ENSMUSG00000020483	Dynll2	TRUE	FALSE	TRUE	FALSE
ENSMUSG00000018379	Srsf1	TRUE	FALSE	TRUE	FALSE
ENSMUSG00000018377	Vezf1	FALSE	FALSE	TRUE	FALSE
ENSMUSG00000018378	Cuedc1	FALSE	FALSE	TRUE	FALSE
ENSMUSG00000023723	Mrps23	TRUE	FALSE	TRUE	FALSE
ENSMUSG00000069769	Msi2	TRUE	FALSE	TRUE	TRUE
ENSMUSG00000018428	Akap1	TRUE	FALSE	TRUE	FALSE
ENSMUSG00000000275	Trim25	TRUE	FALSE	TRUE	TRUE
ENSMUSG00000048616	Nog	TRUE	FALSE	TRUE	FALSE
ENSMUSG00000003949	Hlf	FALSE	TRUE	TRUE	FALSE
ENSMUSG00000020546	Stxbp4	TRUE	FALSE	TRUE	FALSE
ENSMUSG00000020544	Cox11	TRUE	FALSE	TRUE	FALSE
ENSMUSG00000020541	Tom1l1	TRUE	FALSE	TRUE	FALSE
ENSMUSG00000059474	Mbtd1	TRUE	FALSE	TRUE	FALSE
ENSMUSG00000054079	Utp18	TRUE	FALSE	TRUE	FALSE
ENSMUSG00000037601	Nme1	TRUE	FALSE	TRUE	FALSE
ENSMUSG00000020857	Nme2	TRUE	FALSE	TRUE	FALSE
ENSMUSG00000020859	Spag9	FALSE	FALSE	TRUE	FALSE
ENSMUSG00000037573	Tob1	TRUE	FALSE	TRUE	FALSE
ENSMUSG00000020863	Luc7l3	TRUE	FALSE	TRUE	FALSE
ENSMUSG00000020864	Ankrd40	TRUE	FALSE	TRUE	FALSE
ENSMUSG00000020866	Cacna1g	TRUE	FALSE	TRUE	FALSE
ENSMUSG00000039096	Rsad1	TRUE	FALSE	TRUE	FALSE
ENSMUSG00000076435	Acsf2	FALSE	FALSE	TRUE	FALSE
ENSMUSG00000020869	Lrrc59	TRUE	FALSE	TRUE	FALSE
ENSMUSG00000020868	Xylt2	FALSE	FALSE	TRUE	FALSE
ENSMUSG00000001508	Sgca	FALSE	FALSE	TRUE	FALSE
ENSMUSG00000038976	Ppp1r9b	FALSE	TRUE	TRUE	FALSE
ENSMUSG00000001507	Itga3	FALSE	TRUE	TRUE	FALSE
ENSMUSG00000020871	Dlx4	FALSE	FALSE	TRUE	FALSE
ENSMUSG00000020872	Tac4	TRUE	FALSE	TRUE	FALSE
ENSMUSG00000038909	Kat7	TRUE	FALSE	TRUE	FALSE
ENSMUSG00000038893	Fam117a	TRUE	FALSE	TRUE	FALSE
ENSMUSG00000057522	Spop	TRUE	FALSE	TRUE	FALSE
ENSMUSG00000038845	Phb	TRUE	FALSE	TRUE	FALSE
ENSMUSG00000050860	Phospho1	TRUE	FALSE	TRUE	FALSE
ENSMUSG00000075595	Zfp652	TRUE	FALSE	TRUE	FALSE
ENSMUSG00000013415	Igf2bp1	TRUE	FALSE	TRUE	FALSE
ENSMUSG00000014349	Ube2z	FALSE	FALSE	TRUE	FALSE
ENSMUSG00000018666	Cbx1	TRUE	FALSE	TRUE	FALSE
ENSMUSG00000038615	Nfe2l1	FALSE	FALSE	TRUE	FALSE
ENSMUSG00000018672	Copz2	FALSE	FALSE	TRUE	FALSE
ENSMUSG00000018659	Pnpo	TRUE	FALSE	TRUE	FALSE
ENSMUSG00000001445	Mrpl10	TRUE	FALSE	TRUE	FALSE
ENSMUSG00000020878	Lrrc46	FALSE	FALSE	TRUE	FALSE
ENSMUSG00000038517	Tbkbp1	TRUE	FALSE	TRUE	FALSE
ENSMUSG00000001440	Kpnb1	TRUE	FALSE	TRUE	FALSE
ENSMUSG00000001441	Npepps	FALSE	FALSE	TRUE	FALSE
ENSMUSG00000018882	Mrpl45	TRUE	FALSE	TRUE	FALSE
ENSMUSG00000038485	Socs7	TRUE	FALSE	TRUE	FALSE
ENSMUSG00000049807	Arhgap23	FALSE	FALSE	TRUE	FALSE
ENSMUSG00000038453	Srcin1	FALSE	FALSE	TRUE	FALSE
ENSMUSG00000038437	Mllt6	TRUE	FALSE	TRUE	FALSE
ENSMUSG00000078695	Cisd3	TRUE	FALSE	TRUE	FALSE
ENSMUSG00000018537	Pcgf2	FALSE	FALSE	TRUE	FALSE
ENSMUSG00000069744	Psmb3	TRUE	FALSE	TRUE	FALSE
ENSMUSG00000018547	Pip4k2b	TRUE	FALSE	TRUE	FALSE
ENSMUSG00000038366	Lasp1	FALSE	TRUE	TRUE	FALSE
ENSMUSG00000070336	Fbxo47	FALSE	FALSE	TRUE	FALSE
ENSMUSG00000020882	Cacnb1	FALSE	FALSE	TRUE	FALSE
ENSMUSG00000017404	Rpl19	TRUE	FALSE	TRUE	FALSE
ENSMUSG00000017400	Stac2	FALSE	TRUE	TRUE	FALSE
ENSMUSG00000020883	Fbxl20	TRUE	FALSE	TRUE	FALSE
ENSMUSG00000018160	Med1	TRUE	FALSE	TRUE	FALSE
ENSMUSG00000003119	Cdk12	TRUE	FALSE	TRUE	FALSE
ENSMUSG00000061718	Ppp1r1b	TRUE	FALSE	TRUE	FALSE
ENSMUSG00000018167	Stard3	FALSE	FALSE	TRUE	FALSE
ENSMUSG00000062312	Erbb2	FALSE	FALSE	TRUE	FALSE
ENSMUSG00000019312	Grb7	TRUE	FALSE	TRUE	FALSE
ENSMUSG00000038150	Ormdl3	FALSE	FALSE	TRUE	FALSE
ENSMUSG00000017221	Psmd3	TRUE	FALSE	TRUE	FALSE
ENSMUSG00000058756	Thra	TRUE	FALSE	TRUE	FALSE
ENSMUSG00000020889	Nr1d1	FALSE	FALSE	TRUE	FALSE
ENSMUSG00000052915	Msl1	FALSE	FALSE	TRUE	FALSE
ENSMUSG00000038020	Rapgefl1	TRUE	FALSE	TRUE	FALSE
ENSMUSG00000038013	Wipf2	TRUE	FALSE	TRUE	FALSE
ENSMUSG00000047197	Gjd3	FALSE	FALSE	TRUE	FALSE
ENSMUSG00000017493	Igfbp4	FALSE	FALSE	TRUE	FALSE
ENSMUSG00000037935	Smarce1	TRUE	FALSE	TRUE	FALSE
ENSMUSG00000020916	Krt36	FALSE	FALSE	TRUE	FALSE
ENSMUSG00000020911	Krt19	FALSE	FALSE	TRUE	FALSE
ENSMUSG00000045545	Krt14	FALSE	FALSE	TRUE	FALSE
ENSMUSG00000035530	Eif1	TRUE	FALSE	TRUE	FALSE
ENSMUSG00000006930	Hap1	FALSE	FALSE	TRUE	TRUE
ENSMUSG00000001552	Jup	FALSE	FALSE	TRUE	FALSE
ENSMUSG00000001555	Fkbp10	FALSE	FALSE	TRUE	FALSE
ENSMUSG00000006931	P3h4	FALSE	FALSE	TRUE	FALSE
ENSMUSG00000020917	Acly	TRUE	FALSE	TRUE	FALSE
ENSMUSG00000006782	Cnp	FALSE	FALSE	TRUE	FALSE
ENSMUSG00000014195	Dnajc7	TRUE	FALSE	TRUE	FALSE
ENSMUSG00000017837	Nkiras2	TRUE	FALSE	TRUE	FALSE
ENSMUSG00000020918	Kat2a	TRUE	FALSE	TRUE	FALSE
ENSMUSG00000017832	Hspb9	FALSE	FALSE	TRUE	FALSE
ENSMUSG00000020919	Stat5b	FALSE	FALSE	TRUE	FALSE
ENSMUSG00000004043	Stat5a	FALSE	TRUE	TRUE	TRUE
ENSMUSG00000004040	Stat3	FALSE	TRUE	TRUE	TRUE
ENSMUSG00000017801	Mlx	TRUE	FALSE	TRUE	FALSE
ENSMUSG00000001755	Coasy	TRUE	FALSE	TRUE	FALSE
ENSMUSG00000045007	Tubg2	FALSE	FALSE	TRUE	FALSE
ENSMUSG00000035172	Plekhh3	FALSE	FALSE	TRUE	FALSE
ENSMUSG00000017167	Cntnap1	TRUE	FALSE	TRUE	FALSE
ENSMUSG00000044052	Ccr10	FALSE	FALSE	TRUE	FALSE
ENSMUSG00000035112	Wnk4	FALSE	TRUE	TRUE	FALSE
ENSMUSG00000078652	Psme3	TRUE	FALSE	TRUE	FALSE
ENSMUSG00000010358	Ifi35	FALSE	FALSE	TRUE	TRUE
ENSMUSG00000001313	Rnd2	TRUE	FALSE	TRUE	FALSE
ENSMUSG00000034993	Vat1	FALSE	FALSE	TRUE	FALSE
ENSMUSG00000017724	Etv4	FALSE	TRUE	TRUE	FALSE
ENSMUSG00000003518	Dusp3	FALSE	FALSE	TRUE	FALSE
ENSMUSG00000010841	Cfap97d1	FALSE	FALSE	TRUE	FALSE
ENSMUSG00000052373	Mpp3	TRUE	FALSE	TRUE	FALSE
ENSMUSG00000020922	Lsm12	FALSE	FALSE	TRUE	FALSE
ENSMUSG00000034793	G6pc3	FALSE	FALSE	TRUE	FALSE
ENSMUSG00000034773	Hrob	TRUE	FALSE	TRUE	FALSE
ENSMUSG00000059995	Atxn7l3	FALSE	FALSE	TRUE	FALSE
ENSMUSG00000020923	Ubtf	FALSE	FALSE	TRUE	FALSE
ENSMUSG00000018677	Slc25a39	FALSE	FALSE	TRUE	FALSE
ENSMUSG00000034685	Fam171a2	FALSE	TRUE	TRUE	FALSE
ENSMUSG00000034664	Itga2b	FALSE	TRUE	TRUE	FALSE
ENSMUSG00000050288	Fzd2	FALSE	TRUE	TRUE	FALSE
ENSMUSG00000020925	Ccdc43	FALSE	FALSE	TRUE	FALSE
ENSMUSG00000034520	Gjc1	FALSE	TRUE	TRUE	FALSE
ENSMUSG00000056938	Acbd4	FALSE	TRUE	TRUE	FALSE
ENSMUSG00000020937	Plcd3	FALSE	FALSE	TRUE	FALSE
ENSMUSG00000048878	Hexim1	FALSE	FALSE	TRUE	FALSE
ENSMUSG00000043372	Hexim2	FALSE	TRUE	TRUE	FALSE
ENSMUSG00000044787	Spata32	FALSE	FALSE	TRUE	FALSE
ENSMUSG00000061086	Myl4	FALSE	FALSE	TRUE	FALSE
ENSMUSG00000020687	Cdc27	FALSE	FALSE	TRUE	FALSE
ENSMUSG00000020695	Mrc2	FALSE	TRUE	TRUE	FALSE
ENSMUSG00000053580	Tanc2	FALSE	FALSE	TRUE	FALSE
ENSMUSG00000020700	Map3k3	FALSE	FALSE	TRUE	FALSE
ENSMUSG00000078622	Ccdc47	FALSE	FALSE	TRUE	FALSE
ENSMUSG00000020705	Ddx42	FALSE	FALSE	TRUE	FALSE
ENSMUSG00000020715	Ern1	FALSE	TRUE	TRUE	FALSE
ENSMUSG00000020719	Ddx5	FALSE	FALSE	TRUE	FALSE
ENSMUSG00000018372	Cep95	FALSE	FALSE	TRUE	FALSE
ENSMUSG00000018363	Smurf2	FALSE	TRUE	TRUE	FALSE
ENSMUSG00000078607	1810010H24Rik	FALSE	TRUE	TRUE	FALSE
ENSMUSG00000040481	Bptf	FALSE	FALSE	TRUE	FALSE
ENSMUSG00000040430	Pitpnc1	FALSE	TRUE	TRUE	FALSE
ENSMUSG00000020721	Helz	FALSE	FALSE	TRUE	FALSE
ENSMUSG00000000049	Apoh	FALSE	FALSE	TRUE	FALSE
ENSMUSG00000050965	Prkca	FALSE	TRUE	TRUE	FALSE
ENSMUSG00000000142	Axin2	FALSE	TRUE	TRUE	FALSE
ENSMUSG00000020611	Gna13	FALSE	FALSE	TRUE	FALSE
ENSMUSG00000041920	Slc16a6	TRUE	FALSE	TRUE	FALSE
ENSMUSG00000020604	Arsg	FALSE	TRUE	TRUE	FALSE
ENSMUSG00000020612	Prkar1a	FALSE	TRUE	TRUE	FALSE
ENSMUSG00000020614	Fam20a	FALSE	TRUE	TRUE	FALSE
ENSMUSG00000018800	Abca5	FALSE	FALSE	TRUE	FALSE
ENSMUSG00000020623	Map2k6	FALSE	FALSE	TRUE	FALSE
ENSMUSG00000041695	Kcnj2	FALSE	FALSE	TRUE	FALSE
ENSMUSG00000000567	Sox9	FALSE	FALSE	TRUE	FALSE
ENSMUSG00000018661	Cog1	FALSE	FALSE	TRUE	FALSE
ENSMUSG00000041654	Slc39a11	TRUE	FALSE	TRUE	FALSE
ENSMUSG00000041623	D11Wsu47e	FALSE	FALSE	TRUE	FALSE
ENSMUSG00000041629	Fam104a	FALSE	FALSE	TRUE	FALSE
ENSMUSG00000018727	Cpsf4l	FALSE	FALSE	TRUE	FALSE
ENSMUSG00000041598	Cdc42ep4	FALSE	TRUE	TRUE	FALSE
ENSMUSG00000057322	Rpl38	TRUE	FALSE	TRUE	FALSE
ENSMUSG00000034714	Ttyh2	FALSE	TRUE	TRUE	FALSE
ENSMUSG00000034706	Dnaic2	FALSE	FALSE	TRUE	FALSE
ENSMUSG00000051043	Gprc5c	FALSE	FALSE	TRUE	FALSE
ENSMUSG00000020733	Slc9a3r1	FALSE	TRUE	TRUE	FALSE
ENSMUSG00000045980	Tmem104	FALSE	FALSE	TRUE	FALSE
ENSMUSG00000015542	Nat9	FALSE	FALSE	TRUE	FALSE
ENSMUSG00000044788	Fads6	FALSE	TRUE	TRUE	FALSE
ENSMUSG00000045288	Ush1g	FALSE	FALSE	TRUE	FALSE
ENSMUSG00000050910	Cdr2l	FALSE	FALSE	TRUE	FALSE
ENSMUSG00000020736	Nt5c	TRUE	FALSE	TRUE	FALSE
ENSMUSG00000020737	Jpt1	FALSE	FALSE	TRUE	FALSE
ENSMUSG00000020738	Sumo2	FALSE	FALSE	TRUE	FALSE
ENSMUSG00000020739	Nup85	TRUE	FALSE	TRUE	FALSE
ENSMUSG00000020740	Gga3	FALSE	FALSE	TRUE	FALSE
ENSMUSG00000046756	Mrps7	TRUE	FALSE	TRUE	FALSE
ENSMUSG00000020743	Mif4gd	FALSE	FALSE	TRUE	FALSE
ENSMUSG00000059923	Grb2	FALSE	FALSE	TRUE	FALSE
ENSMUSG00000020747	Tmem94	FALSE	FALSE	TRUE	FALSE
ENSMUSG00000034471	Caskin2	FALSE	FALSE	TRUE	FALSE
ENSMUSG00000020781	Tsen54	TRUE	FALSE	TRUE	FALSE
ENSMUSG00000020782	Llgl2	FALSE	FALSE	TRUE	FALSE
ENSMUSG00000020766	Galk1	TRUE	FALSE	TRUE	FALSE
ENSMUSG00000016559	H3f3b	FALSE	FALSE	TRUE	FALSE
ENSMUSG00000020770	Unk	FALSE	FALSE	TRUE	FALSE
ENSMUSG00000034341	Wbp2	FALSE	TRUE	TRUE	FALSE
ENSMUSG00000020773	Trim47	FALSE	FALSE	TRUE	FALSE
ENSMUSG00000054517	Trim65	TRUE	FALSE	TRUE	FALSE
ENSMUSG00000020776	Fbf1	FALSE	FALSE	TRUE	FALSE
ENSMUSG00000020778	Ten1	FALSE	FALSE	TRUE	FALSE
ENSMUSG00000020777	Acox1	FALSE	FALSE	TRUE	FALSE
ENSMUSG00000020780	Srp68	FALSE	FALSE	TRUE	FALSE
ENSMUSG00000050628	Ubald2	FALSE	FALSE	TRUE	FALSE
ENSMUSG00000015869	Prpsap1	FALSE	FALSE	TRUE	FALSE
ENSMUSG00000061878	Sphk1	FALSE	TRUE	TRUE	FALSE
ENSMUSG00000020802	Ube2o	FALSE	FALSE	TRUE	FALSE
ENSMUSG00000020806	Rhbdf2	FALSE	TRUE	TRUE	FALSE
ENSMUSG00000020810	Cygb	FALSE	TRUE	TRUE	FALSE
ENSMUSG00000056962	Jmjd6	TRUE	FALSE	TRUE	FALSE
ENSMUSG00000090266	Mettl23	TRUE	FALSE	TRUE	FALSE
ENSMUSG00000034120	Srsf2	TRUE	FALSE	TRUE	FALSE
ENSMUSG00000020818	Mfsd11	FALSE	TRUE	TRUE	FALSE
ENSMUSG00000020823	Sec14l1	FALSE	TRUE	TRUE	FALSE
ENSMUSG00000059248	Septin9	FALSE	FALSE	TRUE	FALSE
ENSMUSG00000025571	Tnrc6c	FALSE	FALSE	TRUE	FALSE
ENSMUSG00000025572	Tmc6	FALSE	TRUE	TRUE	FALSE
ENSMUSG00000050106	Tmc8	FALSE	TRUE	TRUE	FALSE
ENSMUSG00000025574	Tk1	FALSE	TRUE	TRUE	FALSE
ENSMUSG00000017716	Birc5	TRUE	FALSE	TRUE	FALSE
ENSMUSG00000053113	Socs3	FALSE	TRUE	TRUE	FALSE
ENSMUSG00000033909	Usp36	TRUE	FALSE	TRUE	FALSE
ENSMUSG00000017466	Timp2	FALSE	FALSE	TRUE	FALSE
ENSMUSG00000017446	C1qtnf1	FALSE	TRUE	TRUE	FALSE
ENSMUSG00000025575	Cant1	FALSE	TRUE	TRUE	FALSE
ENSMUSG00000025577	Cbx2	FALSE	FALSE	TRUE	FALSE
ENSMUSG00000025578	Cbx8	FALSE	TRUE	TRUE	FALSE
ENSMUSG00000039989	Cbx4	FALSE	TRUE	TRUE	FALSE
ENSMUSG00000039976	Tbc1d16	TRUE	FALSE	TRUE	FALSE
ENSMUSG00000039963	Ccdc40	TRUE	FALSE	TRUE	FALSE
ENSMUSG00000025579	Gaa	FALSE	TRUE	TRUE	FALSE
ENSMUSG00000013483	Card14	TRUE	FALSE	TRUE	FALSE
ENSMUSG00000070327	Rnf213	FALSE	TRUE	TRUE	FALSE
ENSMUSG00000025583	Rptor	FALSE	FALSE	TRUE	FALSE
ENSMUSG00000025371	Chmp6	FALSE	TRUE	TRUE	FALSE
ENSMUSG00000025372	Baiap2	FALSE	TRUE	TRUE	FALSE
ENSMUSG00000061306	Slc38a10	FALSE	FALSE	TRUE	FALSE
ENSMUSG00000039741	Bahcc1	TRUE	FALSE	TRUE	FALSE
ENSMUSG00000062825	Actg1	FALSE	FALSE	TRUE	FALSE
ENSMUSG00000039691	Tspan10	FALSE	FALSE	TRUE	FALSE
ENSMUSG00000039703	Nploc4	FALSE	FALSE	TRUE	FALSE
ENSMUSG00000025792	Slc25a10	FALSE	TRUE	TRUE	FALSE
ENSMUSG00000061111	Mcrip1	FALSE	TRUE	TRUE	FALSE
ENSMUSG00000025129	Ppp1r27	FALSE	FALSE	TRUE	FALSE
ENSMUSG00000025130	P4hb	FALSE	FALSE	TRUE	FALSE
ENSMUSG00000025140	Pycr1	FALSE	FALSE	TRUE	FALSE
ENSMUSG00000018012	Rac3	TRUE	FALSE	TRUE	FALSE
ENSMUSG00000025158	Rfng	TRUE	FALSE	TRUE	FALSE
ENSMUSG00000025156	Gps1	TRUE	FALSE	TRUE	FALSE
ENSMUSG00000025153	Fasn	TRUE	FALSE	TRUE	FALSE
ENSMUSG00000025161	Slc16a3	TRUE	FALSE	TRUE	FALSE
ENSMUSG00000025162	Csnk1d	FALSE	FALSE	TRUE	FALSE
ENSMUSG00000039307	Hexdc	FALSE	FALSE	TRUE	FALSE
ENSMUSG00000025169	Ogfod3	FALSE	FALSE	TRUE	FALSE
ENSMUSG00000025173	Wdr45b	FALSE	FALSE	TRUE	FALSE
ENSMUSG00000039230	Tbcd	FALSE	FALSE	TRUE	FALSE
ENSMUSG00000039238	Zfp750	FALSE	FALSE	TRUE	FALSE
ENSMUSG00000039208	Metrnl	FALSE	TRUE	TRUE	FALSE
ENSMUSG00000020671	Rab10	FALSE	FALSE	TRUE	FALSE
ENSMUSG00000071454	Dtnb	FALSE	FALSE	TRUE	FALSE
ENSMUSG00000020661	Dnmt3a	FALSE	TRUE	TRUE	FALSE
ENSMUSG00000020657	Dnajc27	TRUE	FALSE	TRUE	FALSE
ENSMUSG00000020654	Adcy3	FALSE	FALSE	TRUE	FALSE
ENSMUSG00000020647	Ncoa1	FALSE	TRUE	TRUE	FALSE
ENSMUSG00000020640	Itsn2	FALSE	FALSE	TRUE	FALSE
ENSMUSG00000020627	Klhl29	TRUE	FALSE	TRUE	FALSE
ENSMUSG00000037669	Ldah	TRUE	FALSE	TRUE	FALSE
ENSMUSG00000020605	Hs1bp3	FALSE	FALSE	TRUE	FALSE
ENSMUSG00000054364	Rhob	FALSE	FALSE	TRUE	FALSE
ENSMUSG00000020594	Pum2	FALSE	FALSE	TRUE	FALSE
ENSMUSG00000020592	Sdc1	FALSE	FALSE	TRUE	FALSE
ENSMUSG00000020585	Laptm4a	FALSE	FALSE	TRUE	FALSE
ENSMUSG00000020621	Rdh14	FALSE	FALSE	TRUE	FALSE
ENSMUSG00000051235	Gen1	TRUE	FALSE	TRUE	FALSE
ENSMUSG00000020608	Smc6	FALSE	FALSE	TRUE	FALSE
ENSMUSG00000020576	Nbas	FALSE	FALSE	TRUE	FALSE
ENSMUSG00000020601	Trib2	FALSE	TRUE	TRUE	FALSE
ENSMUSG00000057469	E2f6	FALSE	FALSE	TRUE	FALSE
ENSMUSG00000020580	Rock2	FALSE	FALSE	TRUE	FALSE
ENSMUSG00000020571	Pdia6	FALSE	TRUE	TRUE	FALSE
ENSMUSG00000011179	Odc1	TRUE	FALSE	TRUE	FALSE
ENSMUSG00000071379	Hpcal1	FALSE	TRUE	TRUE	FALSE
ENSMUSG00000062352	Itgb1bp1	FALSE	FALSE	TRUE	FALSE
ENSMUSG00000054309	Cpsf3	TRUE	FALSE	TRUE	FALSE
ENSMUSG00000052593	Adam17	FALSE	FALSE	TRUE	FALSE
ENSMUSG00000076432	Ywhaq	FALSE	FALSE	TRUE	FALSE
ENSMUSG00000020656	Grhl1	FALSE	FALSE	TRUE	FALSE
ENSMUSG00000020653	Klf11	TRUE	FALSE	TRUE	FALSE
ENSMUSG00000020646	Mboat2	FALSE	FALSE	TRUE	FALSE
ENSMUSG00000036333	Kidins220	FALSE	FALSE	TRUE	FALSE
ENSMUSG00000020644	Id2	TRUE	FALSE	TRUE	FALSE
ENSMUSG00000020638	Cmpk2	FALSE	TRUE	TRUE	TRUE
ENSMUSG00000063632	Sox11	TRUE	FALSE	TRUE	FALSE
ENSMUSG00000020629	Adi1	TRUE	FALSE	TRUE	FALSE
ENSMUSG00000020674	Pxdn	FALSE	FALSE	TRUE	FALSE
ENSMUSG00000002900	Lamb1	FALSE	FALSE	TRUE	FALSE
ENSMUSG00000020659	Cbll1	TRUE	FALSE	TRUE	FALSE
ENSMUSG00000002996	Hbp1	FALSE	TRUE	TRUE	FALSE
ENSMUSG00000002997	Prkar2b	FALSE	FALSE	TRUE	FALSE
ENSMUSG00000090946	Ccdc71l	TRUE	FALSE	TRUE	FALSE
ENSMUSG00000020572	Nampt	TRUE	FALSE	TRUE	TRUE
ENSMUSG00000020570	Sypl	FALSE	FALSE	TRUE	FALSE
ENSMUSG00000020564	Atxn7l1	FALSE	FALSE	TRUE	FALSE
ENSMUSG00000035799	Twist1	FALSE	TRUE	TRUE	FALSE
ENSMUSG00000020577	Tspan13	FALSE	TRUE	TRUE	FALSE
ENSMUSG00000036188	Ankmy2	FALSE	FALSE	TRUE	FALSE
ENSMUSG00000020547	Bzw2	TRUE	FALSE	TRUE	FALSE
ENSMUSG00000047446	Arl4a	TRUE	FALSE	TRUE	FALSE
ENSMUSG00000035954	Dock4	FALSE	FALSE	TRUE	FALSE
ENSMUSG00000055917	Zfp277	FALSE	FALSE	TRUE	FALSE
ENSMUSG00000020950	Foxg1	TRUE	FALSE	TRUE	FALSE
ENSMUSG00000035293	G2e3	FALSE	FALSE	TRUE	FALSE
ENSMUSG00000020955	Ap4s1	FALSE	FALSE	TRUE	FALSE
ENSMUSG00000020954	Strn3	FALSE	FALSE	TRUE	FALSE
ENSMUSG00000035181	Heatr5a	FALSE	FALSE	TRUE	FALSE
ENSMUSG00000035133	Arhgap5	FALSE	FALSE	TRUE	FALSE
ENSMUSG00000021010	Npas3	FALSE	TRUE	TRUE	FALSE
ENSMUSG00000044408	Sptssa	FALSE	FALSE	TRUE	FALSE
ENSMUSG00000054302	Eapp	FALSE	FALSE	TRUE	FALSE
ENSMUSG00000005656	Snx6	FALSE	FALSE	TRUE	FALSE
ENSMUSG00000021025	Nfkbia	FALSE	FALSE	TRUE	TRUE
ENSMUSG00000021027	Ralgapa1	FALSE	FALSE	TRUE	FALSE
ENSMUSG00000021028	Mbip	FALSE	FALSE	TRUE	FALSE
ENSMUSG00000079104	Prps1l3	TRUE	FALSE	TRUE	FALSE
ENSMUSG00000047022	Mipol1	TRUE	FALSE	TRUE	FALSE
ENSMUSG00000035451	Foxa1	FALSE	TRUE	TRUE	FALSE
ENSMUSG00000035329	Fbxo33	TRUE	FALSE	TRUE	FALSE
ENSMUSG00000035597	Prpf39	FALSE	FALSE	TRUE	FALSE
ENSMUSG00000055884	Fancm	TRUE	FALSE	TRUE	FALSE
ENSMUSG00000020949	Fkbp3	TRUE	FALSE	TRUE	FALSE
ENSMUSG00000034912	Mdga2	TRUE	FALSE	TRUE	FALSE
ENSMUSG00000043998	Mgat2	FALSE	FALSE	TRUE	FALSE
ENSMUSG00000049751	Rpl36al	TRUE	FALSE	TRUE	FALSE
ENSMUSG00000020974	Pole2	FALSE	FALSE	TRUE	FALSE
ENSMUSG00000051890	Klhdc1	FALSE	TRUE	TRUE	FALSE
ENSMUSG00000020978	Klhdc2	FALSE	FALSE	TRUE	FALSE
ENSMUSG00000044147	Arf6	FALSE	FALSE	TRUE	FALSE
ENSMUSG00000049882	Vcpkmt	TRUE	FALSE	TRUE	FALSE
ENSMUSG00000034801	Sos2	FALSE	FALSE	TRUE	FALSE
ENSMUSG00000020988	L2hgdh	TRUE	FALSE	TRUE	FALSE
ENSMUSG00000054894	Dmac2l	TRUE	FALSE	TRUE	FALSE
ENSMUSG00000021067	Sav1	FALSE	FALSE	TRUE	FALSE
ENSMUSG00000021068	Nin	TRUE	FALSE	TRUE	FALSE
ENSMUSG00000048285	Frmd6	FALSE	TRUE	TRUE	FALSE
ENSMUSG00000048118	Arid4a	FALSE	FALSE	TRUE	FALSE
ENSMUSG00000005078	Jkamp	FALSE	FALSE	TRUE	FALSE
ENSMUSG00000019718	L3hypdh	TRUE	FALSE	TRUE	FALSE
ENSMUSG00000021094	Dhrs7	FALSE	TRUE	TRUE	FALSE
ENSMUSG00000021096	Ppm1a	FALSE	FALSE	TRUE	FALSE
ENSMUSG00000051367	Six1	FALSE	FALSE	TRUE	FALSE
ENSMUSG00000034460	Six4	FALSE	TRUE	TRUE	FALSE
ENSMUSG00000034435	Tmem30b	TRUE	FALSE	TRUE	FALSE
ENSMUSG00000021108	Prkch	FALSE	FALSE	TRUE	FALSE
ENSMUSG00000056459	Zbtb25	TRUE	FALSE	TRUE	FALSE
ENSMUSG00000033454	Zbtb1	FALSE	FALSE	TRUE	FALSE
ENSMUSG00000052221	Ppp1r36	FALSE	TRUE	TRUE	FALSE
ENSMUSG00000052609	Plekhg3	FALSE	FALSE	TRUE	FALSE
ENSMUSG00000021062	Rab15	FALSE	FALSE	TRUE	FALSE
ENSMUSG00000059436	Max	TRUE	FALSE	TRUE	FALSE
ENSMUSG00000021065	Fut8	FALSE	FALSE	TRUE	FALSE
ENSMUSG00000047454	Gphn	FALSE	FALSE	TRUE	FALSE
ENSMUSG00000021116	Eif2s1	TRUE	FALSE	TRUE	FALSE
ENSMUSG00000021114	Atp6v1d	FALSE	FALSE	TRUE	FALSE
ENSMUSG00000046157	Tmem229b	FALSE	TRUE	TRUE	FALSE
ENSMUSG00000021124	Vti1b	FALSE	FALSE	TRUE	FALSE
ENSMUSG00000021127	Zfp36l1	FALSE	TRUE	TRUE	FALSE
ENSMUSG00000015143	Actn1	TRUE	FALSE	TRUE	FALSE
ENSMUSG00000049106	Dcaf5	FALSE	FALSE	TRUE	FALSE
ENSMUSG00000032705	Exd2	FALSE	FALSE	TRUE	FALSE
ENSMUSG00000062961	Ccdc177	FALSE	FALSE	TRUE	FALSE
ENSMUSG00000021133	Susd6	FALSE	TRUE	TRUE	FALSE
ENSMUSG00000021134	Srsf5	FALSE	FALSE	TRUE	FALSE
ENSMUSG00000021136	Smoc1	TRUE	FALSE	TRUE	FALSE
ENSMUSG00000021140	Pcnx	FALSE	FALSE	TRUE	FALSE
ENSMUSG00000042700	Sipa1l1	FALSE	FALSE	TRUE	FALSE
ENSMUSG00000010608	Rbm25	TRUE	FALSE	TRUE	FALSE
ENSMUSG00000021223	Papln	FALSE	TRUE	TRUE	FALSE
ENSMUSG00000072949	Acot1	TRUE	FALSE	TRUE	FALSE
ENSMUSG00000042507	Elmsan1	TRUE	FALSE	TRUE	FALSE
ENSMUSG00000021236	Entpd5	TRUE	FALSE	TRUE	FALSE
ENSMUSG00000057265	Bbof1	TRUE	FALSE	TRUE	FALSE
ENSMUSG00000034290	Nek9	TRUE	FALSE	TRUE	FALSE
ENSMUSG00000021250	Fos	FALSE	TRUE	TRUE	FALSE
ENSMUSG00000034271	Jdp2	FALSE	TRUE	TRUE	FALSE
ENSMUSG00000021253	Tgfb3	FALSE	TRUE	TRUE	FALSE
ENSMUSG00000007867	Ift43	FALSE	FALSE	TRUE	FALSE
ENSMUSG00000034168	Irf2bpl	FALSE	TRUE	TRUE	FALSE
ENSMUSG00000034157	Cipc	TRUE	FALSE	TRUE	FALSE
ENSMUSG00000021033	Gstz1	TRUE	FALSE	TRUE	FALSE
ENSMUSG00000034126	Pomt2	FALSE	FALSE	TRUE	FALSE
ENSMUSG00000021039	Snw1	TRUE	FALSE	TRUE	FALSE
ENSMUSG00000020962	Gtf2a1	FALSE	FALSE	TRUE	FALSE
ENSMUSG00000021003	Galc	FALSE	FALSE	TRUE	FALSE
ENSMUSG00000021012	Zc3h14	FALSE	FALSE	TRUE	FALSE
ENSMUSG00000021179	Nrde2	TRUE	FALSE	TRUE	FALSE
ENSMUSG00000001175	Calm1	FALSE	FALSE	TRUE	FALSE
ENSMUSG00000021180	Rps6ka5	FALSE	FALSE	TRUE	FALSE
ENSMUSG00000021185	Dglucy	FALSE	FALSE	TRUE	FALSE
ENSMUSG00000021182	Ccdc88c	TRUE	FALSE	TRUE	FALSE
ENSMUSG00000041846	Ppp4r3a	TRUE	FALSE	TRUE	FALSE
ENSMUSG00000021189	Atxn3	TRUE	FALSE	TRUE	FALSE
ENSMUSG00000041781	Cpsf2	TRUE	FALSE	TRUE	FALSE
ENSMUSG00000044456	Rin3	TRUE	FALSE	TRUE	FALSE
ENSMUSG00000041702	Btbd7	FALSE	TRUE	TRUE	FALSE
ENSMUSG00000021209	Ppp4r4	TRUE	FALSE	TRUE	FALSE
ENSMUSG00000021095	Gsc	FALSE	FALSE	TRUE	FALSE
ENSMUSG00000041415	Dicer1	TRUE	FALSE	TRUE	FALSE
ENSMUSG00000021097	Clmn	FALSE	FALSE	TRUE	FALSE
ENSMUSG00000044715	Gskip	FALSE	FALSE	TRUE	FALSE
ENSMUSG00000041341	Atg2b	TRUE	FALSE	TRUE	FALSE
ENSMUSG00000021111	Papola	FALSE	FALSE	TRUE	FALSE
ENSMUSG00000048251	Bcl11b	TRUE	FALSE	TRUE	FALSE
ENSMUSG00000021260	Hhipl1	TRUE	FALSE	TRUE	FALSE
ENSMUSG00000021262	Evl	FALSE	FALSE	TRUE	FALSE
ENSMUSG00000021264	Yy1	FALSE	FALSE	TRUE	FALSE
ENSMUSG00000040856	Dlk1	TRUE	FALSE	TRUE	FALSE
ENSMUSG00000021270	Hsp90aa1	TRUE	FALSE	TRUE	FALSE
ENSMUSG00000037957	Wdr20	FALSE	FALSE	TRUE	FALSE
ENSMUSG00000021271	Zfp839	FALSE	FALSE	TRUE	FALSE
ENSMUSG00000021275	Tecpr2	FALSE	FALSE	TRUE	FALSE
ENSMUSG00000021276	Cinp	TRUE	FALSE	TRUE	FALSE
ENSMUSG00000037896	Rcor1	FALSE	FALSE	TRUE	FALSE
ENSMUSG00000021277	Traf3	TRUE	FALSE	TRUE	FALSE
ENSMUSG00000010529	Gm266	FALSE	FALSE	TRUE	FALSE
ENSMUSG00000021282	Eif5	TRUE	FALSE	TRUE	FALSE
ENSMUSG00000021288	Klc1	FALSE	FALSE	TRUE	FALSE
ENSMUSG00000021285	Ppp1r13b	FALSE	TRUE	TRUE	FALSE
ENSMUSG00000021294	Kif26a	TRUE	FALSE	TRUE	FALSE
ENSMUSG00000054013	Tmem179	FALSE	FALSE	TRUE	FALSE
ENSMUSG00000037679	Inf2	FALSE	FALSE	TRUE	FALSE
ENSMUSG00000011148	Adssl1	FALSE	TRUE	TRUE	FALSE
ENSMUSG00000064326	Siva1	TRUE	FALSE	TRUE	FALSE
ENSMUSG00000001729	Akt1	FALSE	FALSE	TRUE	FALSE
ENSMUSG00000037638	Zbtb42	FALSE	TRUE	TRUE	FALSE
ENSMUSG00000072825	Cep170b	FALSE	FALSE	TRUE	FALSE
ENSMUSG00000047832	Cdca4	FALSE	FALSE	TRUE	FALSE
ENSMUSG00000002799	Jag2	TRUE	FALSE	TRUE	FALSE
ENSMUSG00000002804	Nudt14	FALSE	FALSE	TRUE	FALSE
ENSMUSG00000012211	Tex22	FALSE	FALSE	TRUE	FALSE
ENSMUSG00000006356	Crip2	FALSE	FALSE	TRUE	FALSE
ENSMUSG00000042050	Wdr60	FALSE	FALSE	TRUE	FALSE
ENSMUSG00000021171	Esyt2	FALSE	TRUE	TRUE	FALSE
ENSMUSG00000025323	Sp4	FALSE	FALSE	TRUE	FALSE
ENSMUSG00000048562	Sp8	FALSE	FALSE	TRUE	FALSE
ENSMUSG00000025321	Itgb8	FALSE	TRUE	TRUE	FALSE
ENSMUSG00000033781	Asb13	TRUE	FALSE	TRUE	TRUE
ENSMUSG00000063130	Calml3	FALSE	FALSE	TRUE	FALSE
ENSMUSG00000000078	Klf6	FALSE	TRUE	TRUE	FALSE
ENSMUSG00000021196	Pfkp	FALSE	FALSE	TRUE	FALSE
ENSMUSG00000033499	Larp4b	FALSE	FALSE	TRUE	FALSE
ENSMUSG00000048264	Dip2c	FALSE	FALSE	TRUE	FALSE
ENSMUSG00000021156	Zmynd11	FALSE	FALSE	TRUE	FALSE
ENSMUSG00000046159	Chrm3	FALSE	TRUE	TRUE	FALSE
ENSMUSG00000021311	Mtr	TRUE	FALSE	TRUE	FALSE
ENSMUSG00000050244	Heatr1	TRUE	FALSE	TRUE	FALSE
ENSMUSG00000095105	Edaradd	TRUE	FALSE	TRUE	FALSE
ENSMUSG00000019726	Lyst	FALSE	FALSE	TRUE	FALSE
ENSMUSG00000021302	Ggps1	FALSE	FALSE	TRUE	FALSE
ENSMUSG00000039219	Arid4b	FALSE	TRUE	TRUE	FALSE
ENSMUSG00000021318	Gli3	FALSE	FALSE	TRUE	FALSE
ENSMUSG00000041297	Cdk13	FALSE	FALSE	TRUE	FALSE
ENSMUSG00000008859	Rala	FALSE	FALSE	TRUE	FALSE
ENSMUSG00000021326	Trim27	TRUE	FALSE	TRUE	FALSE
ENSMUSG00000036721	Zscan12	FALSE	FALSE	TRUE	FALSE
ENSMUSG00000067455	H4c11	FALSE	FALSE	TRUE	FALSE
ENSMUSG00000069302	H2ac12	FALSE	FALSE	TRUE	FALSE
ENSMUSG00000062727	H2bc12	FALSE	FALSE	TRUE	FALSE
ENSMUSG00000069266	H4c2	FALSE	FALSE	TRUE	FALSE
ENSMUSG00000021338	Carmil1	FALSE	TRUE	TRUE	FALSE
ENSMUSG00000019132	BC005537	FALSE	TRUE	TRUE	FALSE
ENSMUSG00000035958	Tdp2	FALSE	FALSE	TRUE	FALSE
ENSMUSG00000006717	Acot13	FALSE	FALSE	TRUE	FALSE
ENSMUSG00000076431	Sox4	FALSE	TRUE	TRUE	FALSE
ENSMUSG00000016477	E2f3	FALSE	FALSE	TRUE	FALSE
ENSMUSG00000069255	Dusp22	FALSE	FALSE	TRUE	FALSE
ENSMUSG00000038415	Foxq1	TRUE	FALSE	TRUE	FALSE
ENSMUSG00000050295	Foxc1	FALSE	TRUE	TRUE	FALSE
ENSMUSG00000021400	Wrnip1	TRUE	FALSE	TRUE	FALSE
ENSMUSG00000021408	Ripk1	FALSE	FALSE	TRUE	TRUE
ENSMUSG00000060147	Serpinb6a	FALSE	FALSE	TRUE	FALSE
ENSMUSG00000045136	Tubb2b	FALSE	FALSE	TRUE	FALSE
ENSMUSG00000071451	Psmg4	TRUE	FALSE	TRUE	FALSE
ENSMUSG00000038267	Slc22a23	FALSE	TRUE	TRUE	FALSE
ENSMUSG00000021413	Prpf4b	FALSE	FALSE	TRUE	FALSE
ENSMUSG00000039114	Nrn1	TRUE	FALSE	TRUE	FALSE
ENSMUSG00000054889	Dsp	FALSE	FALSE	TRUE	FALSE
ENSMUSG00000038982	Bloc1s5	FALSE	FALSE	TRUE	FALSE
ENSMUSG00000021432	Slc35b3	FALSE	TRUE	TRUE	FALSE
ENSMUSG00000021359	Tfap2a	FALSE	TRUE	TRUE	TRUE
ENSMUSG00000021361	Tmem14c	FALSE	FALSE	TRUE	FALSE
ENSMUSG00000021364	Elovl2	TRUE	FALSE	TRUE	FALSE
ENSMUSG00000091264	Smim13	FALSE	FALSE	TRUE	FALSE
ENSMUSG00000087370	Tmem170b	FALSE	FALSE	TRUE	FALSE
ENSMUSG00000021366	Hivep1	FALSE	TRUE	TRUE	FALSE
ENSMUSG00000051335	Gfod1	FALSE	FALSE	TRUE	FALSE
ENSMUSG00000054021	Sirt5	TRUE	FALSE	TRUE	FALSE
ENSMUSG00000063200	Nol7	FALSE	FALSE	TRUE	FALSE
ENSMUSG00000038546	Ranbp9	FALSE	FALSE	TRUE	FALSE
ENSMUSG00000038518	Jarid2	FALSE	FALSE	TRUE	FALSE
ENSMUSG00000038175	Mylip	FALSE	TRUE	TRUE	FALSE
ENSMUSG00000046876	Atxn1	FALSE	TRUE	TRUE	FALSE
ENSMUSG00000021374	Nup153	FALSE	FALSE	TRUE	FALSE
ENSMUSG00000021375	Kif13a	FALSE	FALSE	TRUE	FALSE
ENSMUSG00000021377	Dek	FALSE	FALSE	TRUE	FALSE
ENSMUSG00000038025	Phf2	FALSE	TRUE	TRUE	FALSE
ENSMUSG00000037989	Wnk2	FALSE	TRUE	TRUE	FALSE
ENSMUSG00000037966	Ninj1	FALSE	FALSE	TRUE	FALSE
ENSMUSG00000037960	Card19	FALSE	TRUE	TRUE	FALSE
ENSMUSG00000037933	Bicd2	FALSE	FALSE	TRUE	FALSE
ENSMUSG00000021395	Spin1	FALSE	FALSE	TRUE	FALSE
ENSMUSG00000021451	Sema4d	FALSE	FALSE	TRUE	FALSE
ENSMUSG00000021453	Gadd45g	FALSE	FALSE	TRUE	FALSE
ENSMUSG00000047842	Diras2	FALSE	FALSE	TRUE	FALSE
ENSMUSG00000056749	Nfil3	FALSE	FALSE	TRUE	FALSE
ENSMUSG00000021464	Ror2	FALSE	FALSE	TRUE	FALSE
ENSMUSG00000021468	Sptlc1	FALSE	FALSE	TRUE	FALSE
ENSMUSG00000025872	Thoc3	FALSE	FALSE	TRUE	FALSE
ENSMUSG00000025869	Nop16	TRUE	FALSE	TRUE	FALSE
ENSMUSG00000025868	Higd2a	FALSE	FALSE	TRUE	FALSE
ENSMUSG00000047547	Cltb	FALSE	FALSE	TRUE	FALSE
ENSMUSG00000025878	Uimc1	FALSE	FALSE	TRUE	FALSE
ENSMUSG00000021481	Zfp346	TRUE	FALSE	TRUE	FALSE
ENSMUSG00000021488	Nsd1	FALSE	FALSE	TRUE	FALSE
ENSMUSG00000021485	Mxd3	FALSE	TRUE	TRUE	FALSE
ENSMUSG00000034686	Prr7	TRUE	FALSE	TRUE	FALSE
ENSMUSG00000034675	Dbn1	FALSE	TRUE	TRUE	FALSE
ENSMUSG00000021493	Pdlim7	FALSE	FALSE	TRUE	FALSE
ENSMUSG00000021494	Ddx41	FALSE	FALSE	TRUE	FALSE
ENSMUSG00000021497	Txndc15	FALSE	TRUE	TRUE	FALSE
ENSMUSG00000021496	Pcbd2	FALSE	FALSE	TRUE	FALSE
ENSMUSG00000015937	Macroh2a1	FALSE	FALSE	TRUE	FALSE
ENSMUSG00000021508	Cxcl14	TRUE	FALSE	TRUE	FALSE
ENSMUSG00000021540	Smad5	FALSE	FALSE	TRUE	FALSE
ENSMUSG00000007836	Hnrnpa0	FALSE	FALSE	TRUE	FALSE
ENSMUSG00000005312	Ubqln1	FALSE	FALSE	TRUE	FALSE
ENSMUSG00000021546	Hnrnpk	FALSE	FALSE	TRUE	FALSE
ENSMUSG00000035367	Rmi1	FALSE	FALSE	TRUE	FALSE
ENSMUSG00000052957	Gas1	FALSE	FALSE	TRUE	FALSE
ENSMUSG00000021559	Dapk1	FALSE	TRUE	TRUE	FALSE
ENSMUSG00000021477	Ctsl	TRUE	FALSE	TRUE	FALSE
ENSMUSG00000071281	Zfp65	FALSE	TRUE	TRUE	FALSE
ENSMUSG00000090659	Zfp493	FALSE	FALSE	TRUE	FALSE
ENSMUSG00000034617	Mtrr	TRUE	FALSE	TRUE	FALSE
ENSMUSG00000021532	Fastkd3	TRUE	FALSE	TRUE	FALSE
ENSMUSG00000034575	Tent4a	FALSE	FALSE	TRUE	FALSE
ENSMUSG00000021595	Nsun2	TRUE	FALSE	TRUE	FALSE
ENSMUSG00000060969	Irx1	FALSE	TRUE	TRUE	FALSE
ENSMUSG00000001504	Irx2	FALSE	TRUE	TRUE	FALSE
ENSMUSG00000021608	Lpcat1	FALSE	TRUE	TRUE	FALSE
ENSMUSG00000021577	Sdha	FALSE	FALSE	TRUE	FALSE
ENSMUSG00000021578	Ccdc127	FALSE	FALSE	TRUE	FALSE
ENSMUSG00000021583	Erap1	FALSE	TRUE	TRUE	FALSE
ENSMUSG00000021589	Rhobtb3	FALSE	FALSE	TRUE	FALSE
ENSMUSG00000033991	Ttc37	TRUE	FALSE	TRUE	FALSE
ENSMUSG00000021592	Arsk	FALSE	FALSE	TRUE	FALSE
ENSMUSG00000021596	Mctp1	FALSE	FALSE	TRUE	FALSE
ENSMUSG00000069171	Nr2f1	FALSE	TRUE	TRUE	FALSE
ENSMUSG00000074794	Arrdc3	FALSE	TRUE	TRUE	FALSE
ENSMUSG00000035834	Polr3g	TRUE	FALSE	TRUE	TRUE
ENSMUSG00000051098	Mblac2	FALSE	FALSE	TRUE	FALSE
ENSMUSG00000021549	Rasa1	FALSE	FALSE	TRUE	TRUE
ENSMUSG00000021614	Vcan	FALSE	TRUE	TRUE	FALSE
ENSMUSG00000021619	Atg10	FALSE	FALSE	TRUE	FALSE
ENSMUSG00000003992	Ssbp2	FALSE	FALSE	TRUE	FALSE
ENSMUSG00000021621	Zcchc9	FALSE	FALSE	TRUE	FALSE
ENSMUSG00000021704	Mtx3	FALSE	FALSE	TRUE	FALSE
ENSMUSG00000042167	Tent2	FALSE	FALSE	TRUE	FALSE
ENSMUSG00000045312	Lhfpl2	FALSE	TRUE	TRUE	FALSE
ENSMUSG00000021687	Scamp1	FALSE	TRUE	TRUE	FALSE
ENSMUSG00000042015	Wdr41	FALSE	FALSE	TRUE	FALSE
ENSMUSG00000041995	Zbed3	FALSE	FALSE	TRUE	FALSE
ENSMUSG00000021678	F2rl1	FALSE	TRUE	TRUE	FALSE
ENSMUSG00000021676	Iqgap2	FALSE	TRUE	TRUE	TRUE
ENSMUSG00000051111	Sv2c	TRUE	FALSE	TRUE	FALSE
ENSMUSG00000041773	Enc1	FALSE	TRUE	TRUE	FALSE
ENSMUSG00000021662	Arhgef28	FALSE	TRUE	TRUE	FALSE
ENSMUSG00000021660	Btf3	TRUE	FALSE	TRUE	FALSE
ENSMUSG00000078302	Foxd1	TRUE	FALSE	TRUE	FALSE
ENSMUSG00000041685	Fcho2	FALSE	FALSE	TRUE	FALSE
ENSMUSG00000052727	Map1b	TRUE	FALSE	TRUE	FALSE
ENSMUSG00000021643	Serf1	FALSE	FALSE	TRUE	FALSE
ENSMUSG00000049658	Bdp1	TRUE	FALSE	TRUE	FALSE
ENSMUSG00000021639	Gtf2h2	TRUE	FALSE	TRUE	FALSE
ENSMUSG00000021638	Ocln	FALSE	FALSE	TRUE	FALSE
ENSMUSG00000021636	Marveld2	FALSE	TRUE	TRUE	FALSE
ENSMUSG00000078941	Ak6	FALSE	FALSE	TRUE	FALSE
ENSMUSG00000052293	Taf9	FALSE	FALSE	TRUE	FALSE
ENSMUSG00000021635	Rad17	FALSE	FALSE	TRUE	FALSE
ENSMUSG00000045273	Cenph	TRUE	FALSE	TRUE	FALSE
ENSMUSG00000041417	Pik3r1	FALSE	TRUE	TRUE	FALSE
ENSMUSG00000032621	Srek1	FALSE	FALSE	TRUE	FALSE
ENSMUSG00000021709	Erbin	FALSE	TRUE	TRUE	FALSE
ENSMUSG00000042743	Sgtb	FALSE	TRUE	TRUE	FALSE
ENSMUSG00000021710	Nln	TRUE	FALSE	TRUE	FALSE
ENSMUSG00000118537	Shld3	FALSE	FALSE	TRUE	FALSE
ENSMUSG00000021711	Trappc13	FALSE	FALSE	TRUE	FALSE
ENSMUSG00000021712	Trim23	FALSE	FALSE	TRUE	FALSE
ENSMUSG00000046169	Adamts6	FALSE	FALSE	TRUE	FALSE
ENSMUSG00000021715	Cwc27	FALSE	FALSE	TRUE	FALSE
ENSMUSG00000032846	Zswim6	FALSE	TRUE	TRUE	FALSE
ENSMUSG00000071180	Smim15	FALSE	FALSE	TRUE	FALSE
ENSMUSG00000021754	Map3k1	FALSE	TRUE	TRUE	FALSE
ENSMUSG00000021756	Il6st	FALSE	TRUE	TRUE	FALSE
ENSMUSG00000047789	Slc38a9	TRUE	FALSE	TRUE	FALSE
ENSMUSG00000042417	Ccno	FALSE	FALSE	TRUE	FALSE
ENSMUSG00000078926	Cdc20b	FALSE	FALSE	TRUE	FALSE
ENSMUSG00000042364	Snx18	FALSE	FALSE	TRUE	FALSE
ENSMUSG00000042348	Arl15	FALSE	FALSE	TRUE	FALSE
ENSMUSG00000021765	Fst	FALSE	TRUE	TRUE	FALSE
ENSMUSG00000021725	Parp8	FALSE	TRUE	TRUE	FALSE
ENSMUSG00000025453	Nnt	FALSE	FALSE	TRUE	FALSE
ENSMUSG00000025451	Paip1	FALSE	FALSE	TRUE	FALSE
ENSMUSG00000094870	Zfp131	FALSE	FALSE	TRUE	FALSE
ENSMUSG00000021745	Ptprg	FALSE	TRUE	TRUE	FALSE
ENSMUSG00000114378	Gm49355	FALSE	FALSE	TRUE	FALSE
ENSMUSG00000021733	Slc4a7	TRUE	FALSE	TRUE	FALSE
ENSMUSG00000021785	Ngly1	FALSE	FALSE	TRUE	FALSE
ENSMUSG00000021786	Oxsm	FALSE	FALSE	TRUE	FALSE
ENSMUSG00000017485	Top2b	FALSE	FALSE	TRUE	FALSE
ENSMUSG00000021779	Thrb	FALSE	FALSE	TRUE	FALSE
ENSMUSG00000021775	Nr1d2	FALSE	TRUE	TRUE	FALSE
ENSMUSG00000058317	Ube2e2	FALSE	TRUE	TRUE	FALSE
ENSMUSG00000045107	Saysd1	FALSE	FALSE	TRUE	FALSE
ENSMUSG00000039599	Fam149b	FALSE	FALSE	TRUE	FALSE
ENSMUSG00000021810	Ecd	TRUE	FALSE	TRUE	FALSE
ENSMUSG00000021816	Ppp3cb	FALSE	FALSE	TRUE	FALSE
ENSMUSG00000034235	Usp54	FALSE	FALSE	TRUE	FALSE
ENSMUSG00000021819	Zswim8	FALSE	FALSE	TRUE	FALSE
ENSMUSG00000039308	Ndst2	FALSE	FALSE	TRUE	FALSE
ENSMUSG00000021820	Camk2g	FALSE	FALSE	TRUE	FALSE
ENSMUSG00000090564	A430057M04Rik	TRUE	FALSE	TRUE	FALSE
ENSMUSG00000021773	Comtd1	TRUE	FALSE	TRUE	FALSE
ENSMUSG00000039081	Zfp503	FALSE	TRUE	TRUE	FALSE
ENSMUSG00000025290	Rps24	TRUE	FALSE	TRUE	FALSE
ENSMUSG00000025280	Polr3a	FALSE	FALSE	TRUE	TRUE
ENSMUSG00000007817	Zmiz1	FALSE	TRUE	TRUE	FALSE
ENSMUSG00000021870	Slmap	FALSE	TRUE	TRUE	FALSE
ENSMUSG00000021877	Arf4	FALSE	FALSE	TRUE	FALSE
ENSMUSG00000040651	Tasor	FALSE	FALSE	TRUE	FALSE
ENSMUSG00000021957	Tkt	TRUE	FALSE	TRUE	FALSE
ENSMUSG00000021948	Prkcd	FALSE	TRUE	TRUE	FALSE
ENSMUSG00000006527	Sfmbt1	FALSE	FALSE	TRUE	FALSE
ENSMUSG00000021917	Spcs1	FALSE	FALSE	TRUE	FALSE
ENSMUSG00000021916	Glt8d1	FALSE	FALSE	TRUE	FALSE
ENSMUSG00000091898	Tnnc1	FALSE	TRUE	TRUE	FALSE
ENSMUSG00000021901	Bap1	FALSE	FALSE	TRUE	FALSE
ENSMUSG00000021902	Phf7	TRUE	FALSE	TRUE	FALSE
ENSMUSG00000021892	Sh3bp5	FALSE	FALSE	TRUE	FALSE
ENSMUSG00000021913	Ogdhl	TRUE	FALSE	TRUE	FALSE
ENSMUSG00000021936	Mapk8	FALSE	FALSE	TRUE	FALSE
ENSMUSG00000021796	Bmpr1a	FALSE	FALSE	TRUE	FALSE
ENSMUSG00000041408	Wapl	FALSE	FALSE	TRUE	FALSE
ENSMUSG00000037824	Tspan14	FALSE	TRUE	TRUE	FALSE
ENSMUSG00000021830	Txndc16	FALSE	FALSE	TRUE	FALSE
ENSMUSG00000049092	Gpr137c	FALSE	FALSE	TRUE	FALSE
ENSMUSG00000021831	Ero1l	FALSE	FALSE	TRUE	FALSE
ENSMUSG00000037712	Fermt2	FALSE	TRUE	TRUE	FALSE
ENSMUSG00000037697	Ddhd1	FALSE	FALSE	TRUE	FALSE
ENSMUSG00000062014	Gmfb	TRUE	FALSE	TRUE	FALSE
ENSMUSG00000021838	Samd4	TRUE	FALSE	TRUE	FALSE
ENSMUSG00000037572	Wdhd1	TRUE	FALSE	TRUE	FALSE
ENSMUSG00000048379	Socs4	FALSE	FALSE	TRUE	FALSE
ENSMUSG00000021840	Mapk1ip1l	FALSE	FALSE	TRUE	FALSE
ENSMUSG00000037526	Atg14	FALSE	FALSE	TRUE	FALSE
ENSMUSG00000021843	Ktn1	FALSE	FALSE	TRUE	FALSE
ENSMUSG00000061244	Exoc5	FALSE	FALSE	TRUE	FALSE
ENSMUSG00000036291	Ap5m1	FALSE	FALSE	TRUE	FALSE
ENSMUSG00000006288	Ttc5	FALSE	FALSE	TRUE	FALSE
ENSMUSG00000035960	Apex1	TRUE	FALSE	TRUE	FALSE
ENSMUSG00000115338	Pnp	FALSE	FALSE	TRUE	FALSE
ENSMUSG00000006289	Osgep	FALSE	FALSE	TRUE	FALSE
ENSMUSG00000008813	Tppp2	FALSE	FALSE	TRUE	FALSE
ENSMUSG00000004558	Ndrg2	TRUE	FALSE	TRUE	FALSE
ENSMUSG00000072571	Tmem253	FALSE	FALSE	TRUE	FALSE
ENSMUSG00000049295	Zfp219	FALSE	FALSE	TRUE	FALSE
ENSMUSG00000060373	Hnrnpc	TRUE	FALSE	TRUE	FALSE
ENSMUSG00000057132	Rpgrip1	FALSE	FALSE	TRUE	FALSE
ENSMUSG00000053754	Chd8	FALSE	FALSE	TRUE	FALSE
ENSMUSG00000022174	Dad1	FALSE	FALSE	TRUE	FALSE
ENSMUSG00000000957	Mmp14	FALSE	TRUE	TRUE	FALSE
ENSMUSG00000010406	Mrpl52	TRUE	FALSE	TRUE	FALSE
ENSMUSG00000023110	Prmt5	TRUE	FALSE	TRUE	FALSE
ENSMUSG00000022177	Haus4	TRUE	FALSE	TRUE	FALSE
ENSMUSG00000022178	Ajuba	FALSE	FALSE	TRUE	FALSE
ENSMUSG00000022179	4931414P19Rik	TRUE	FALSE	TRUE	FALSE
ENSMUSG00000022185	Acin1	FALSE	FALSE	TRUE	FALSE
ENSMUSG00000040822	1700123O20Rik	FALSE	FALSE	TRUE	FALSE
ENSMUSG00000072494	Ppp1r3e	TRUE	FALSE	TRUE	FALSE
ENSMUSG00000022203	Efs	FALSE	TRUE	TRUE	FALSE
ENSMUSG00000040770	Il25	FALSE	FALSE	TRUE	FALSE
ENSMUSG00000040721	Zfhx2	FALSE	FALSE	TRUE	FALSE
ENSMUSG00000040701	Ap1g2	TRUE	FALSE	TRUE	FALSE
ENSMUSG00000022208	Jph4	TRUE	FALSE	TRUE	FALSE
ENSMUSG00000022211	Carmil3	FALSE	FALSE	TRUE	FALSE
ENSMUSG00000022214	Dcaf11	FALSE	FALSE	TRUE	FALSE
ENSMUSG00000022216	Psme1	FALSE	TRUE	TRUE	TRUE
ENSMUSG00000079197	Psme2	FALSE	TRUE	TRUE	FALSE
ENSMUSG00000047098	Rnf31	FALSE	FALSE	TRUE	FALSE
ENSMUSG00000002319	Ipo4	TRUE	FALSE	TRUE	FALSE
ENSMUSG00000002320	Tm9sf1	FALSE	FALSE	TRUE	FALSE
ENSMUSG00000040472	Rabggta	TRUE	FALSE	TRUE	FALSE
ENSMUSG00000023411	Nfatc4	FALSE	TRUE	TRUE	FALSE
ENSMUSG00000047153	Khnyn	FALSE	TRUE	TRUE	FALSE
ENSMUSG00000040380	Cbln3	FALSE	FALSE	TRUE	FALSE
ENSMUSG00000079184	Mphosph8	FALSE	FALSE	TRUE	FALSE
ENSMUSG00000040123	Zmym5	FALSE	FALSE	TRUE	FALSE
ENSMUSG00000021945	Zmym2	FALSE	FALSE	TRUE	FALSE
ENSMUSG00000040040	Ift88	FALSE	FALSE	TRUE	FALSE
ENSMUSG00000050222	Il17d	TRUE	FALSE	TRUE	FALSE
ENSMUSG00000021969	Zdhhc20	FALSE	FALSE	TRUE	FALSE
ENSMUSG00000021973	Micu2	FALSE	FALSE	TRUE	FALSE
ENSMUSG00000035469	Rcbtb1	FALSE	FALSE	TRUE	FALSE
ENSMUSG00000021982	Cdadc1	FALSE	FALSE	TRUE	FALSE
ENSMUSG00000021990	Spata13	FALSE	TRUE	TRUE	FALSE
ENSMUSG00000021929	Kpna3	TRUE	FALSE	TRUE	FALSE
ENSMUSG00000021930	Spryd7	TRUE	FALSE	TRUE	FALSE
ENSMUSG00000048281	Dleu7	TRUE	FALSE	TRUE	FALSE
ENSMUSG00000021932	Rnaseh2b	TRUE	FALSE	TRUE	FALSE
ENSMUSG00000035161	Ints6	FALSE	FALSE	TRUE	FALSE
ENSMUSG00000035121	Neil2	TRUE	FALSE	TRUE	FALSE
ENSMUSG00000035067	Xkr6	TRUE	FALSE	TRUE	FALSE
ENSMUSG00000034522	Zfp395	FALSE	TRUE	TRUE	FALSE
ENSMUSG00000022033	Pbk	TRUE	FALSE	TRUE	FALSE
ENSMUSG00000022043	Trim35	TRUE	FALSE	TRUE	FALSE
ENSMUSG00000022051	Bnip3l	FALSE	FALSE	TRUE	FALSE
ENSMUSG00000022052	Ppp2r2a	TRUE	FALSE	TRUE	FALSE
ENSMUSG00000034327	Kctd9	FALSE	FALSE	TRUE	FALSE
ENSMUSG00000048922	Cdca2	TRUE	FALSE	TRUE	FALSE
ENSMUSG00000044447	Dock5	FALSE	FALSE	TRUE	FALSE
ENSMUSG00000022074	Tnfrsf10b	FALSE	FALSE	TRUE	FALSE
ENSMUSG00000033730	Egr3	FALSE	FALSE	TRUE	FALSE
ENSMUSG00000022094	Slc39a14	FALSE	FALSE	TRUE	FALSE
ENSMUSG00000022096	Hr	TRUE	FALSE	TRUE	FALSE
ENSMUSG00000033446	Lpar6	FALSE	FALSE	TRUE	FALSE
ENSMUSG00000022108	Itm2b	FALSE	TRUE	TRUE	TRUE
ENSMUSG00000021998	Lcp1	FALSE	TRUE	TRUE	FALSE
ENSMUSG00000021997	Lrrc63	FALSE	FALSE	TRUE	FALSE
ENSMUSG00000022000	Zc3h13	FALSE	FALSE	TRUE	FALSE
ENSMUSG00000060126	Tpt1	FALSE	FALSE	TRUE	FALSE
ENSMUSG00000022010	Tsc22d1	FALSE	TRUE	TRUE	FALSE
ENSMUSG00000034795	Ccdc122	FALSE	FALSE	TRUE	FALSE
ENSMUSG00000044350	Lacc1	FALSE	FALSE	TRUE	FALSE
ENSMUSG00000022016	Akap11	FALSE	FALSE	TRUE	FALSE
ENSMUSG00000034731	Dgkh	FALSE	FALSE	TRUE	FALSE
ENSMUSG00000036461	Elf1	FALSE	FALSE	TRUE	TRUE
ENSMUSG00000022023	Wbp4	FALSE	FALSE	TRUE	FALSE
ENSMUSG00000022019	Tdrd3	FALSE	FALSE	TRUE	FALSE
ENSMUSG00000005148	Klf5	FALSE	TRUE	TRUE	FALSE
ENSMUSG00000072294	Klf12	FALSE	TRUE	TRUE	FALSE
ENSMUSG00000033083	Tbc1d4	TRUE	FALSE	TRUE	FALSE
ENSMUSG00000022111	Uchl3	TRUE	FALSE	TRUE	FALSE
ENSMUSG00000098557	Kctd12	FALSE	FALSE	TRUE	FALSE
ENSMUSG00000033004	Mycbp2	TRUE	FALSE	TRUE	FALSE
ENSMUSG00000055717	Slain1	FALSE	FALSE	TRUE	FALSE
ENSMUSG00000022119	Rbm26	FALSE	FALSE	TRUE	FALSE
ENSMUSG00000053253	Ndfip2	FALSE	TRUE	TRUE	FALSE
ENSMUSG00000022114	Spry2	FALSE	TRUE	TRUE	FALSE
ENSMUSG00000033214	Slitrk5	TRUE	FALSE	TRUE	FALSE
ENSMUSG00000058571	Gpc6	FALSE	TRUE	TRUE	FALSE
ENSMUSG00000061517	Sox21	FALSE	TRUE	TRUE	FALSE
ENSMUSG00000032849	Abcc4	FALSE	FALSE	TRUE	FALSE
ENSMUSG00000051615	Rap2a	FALSE	TRUE	TRUE	FALSE
ENSMUSG00000025555	Farp1	FALSE	TRUE	TRUE	FALSE
ENSMUSG00000063410	Stk24	FALSE	FALSE	TRUE	FALSE
ENSMUSG00000025558	Dock9	FALSE	TRUE	TRUE	FALSE
ENSMUSG00000041765	Ubac2	FALSE	FALSE	TRUE	FALSE
ENSMUSG00000041703	Zic5	TRUE	FALSE	TRUE	FALSE
ENSMUSG00000061524	Zic2	TRUE	FALSE	TRUE	FALSE
ENSMUSG00000041625	Ggact	FALSE	FALSE	TRUE	FALSE
ENSMUSG00000041594	Tmtc4	FALSE	FALSE	TRUE	FALSE
ENSMUSG00000064373	Selenop	FALSE	TRUE	TRUE	FALSE
ENSMUSG00000055737	Ghr	FALSE	TRUE	TRUE	FALSE
ENSMUSG00000041935	AW549877	FALSE	FALSE	TRUE	FALSE
ENSMUSG00000022186	Oxct1	FALSE	FALSE	TRUE	FALSE
ENSMUSG00000050697	Prkaa1	FALSE	FALSE	TRUE	FALSE
ENSMUSG00000022151	Ttc33	FALSE	FALSE	TRUE	FALSE
ENSMUSG00000039942	Ptger4	FALSE	FALSE	TRUE	FALSE
ENSMUSG00000050310	Rictor	FALSE	FALSE	TRUE	FALSE
ENSMUSG00000022142	Nup155	TRUE	FALSE	TRUE	FALSE
ENSMUSG00000022141	Nipbl	FALSE	FALSE	TRUE	FALSE
ENSMUSG00000022253	Nadk2	TRUE	FALSE	TRUE	FALSE
ENSMUSG00000039704	Lmbrd2	FALSE	FALSE	TRUE	FALSE
ENSMUSG00000044224	Dnajc21	FALSE	FALSE	TRUE	FALSE
ENSMUSG00000022246	Rai14	FALSE	FALSE	TRUE	FALSE
ENSMUSG00000022244	Amacr	FALSE	FALSE	TRUE	FALSE
ENSMUSG00000047497	Adamts12	FALSE	TRUE	TRUE	FALSE
ENSMUSG00000022206	Npr3	FALSE	FALSE	TRUE	FALSE
ENSMUSG00000022201	Zfr	FALSE	FALSE	TRUE	FALSE
ENSMUSG00000045763	Basp1	FALSE	FALSE	TRUE	FALSE
ENSMUSG00000022272	Myo10	FALSE	TRUE	TRUE	FALSE
ENSMUSG00000052253	Zfp622	FALSE	FALSE	TRUE	FALSE
ENSMUSG00000022265	Ank	FALSE	TRUE	TRUE	FALSE
ENSMUSG00000046034	Otulin	TRUE	FALSE	TRUE	FALSE
ENSMUSG00000022263	Trio	FALSE	TRUE	TRUE	FALSE
ENSMUSG00000022236	Ropn1l	FALSE	TRUE	TRUE	FALSE
ENSMUSG00000039100	Marchf6	FALSE	FALSE	TRUE	FALSE
ENSMUSG00000022234	Cct5	TRUE	FALSE	TRUE	FALSE
ENSMUSG00000039065	Atpsckmt	FALSE	FALSE	TRUE	FALSE
ENSMUSG00000058600	Rpl30	TRUE	FALSE	TRUE	FALSE
ENSMUSG00000038879	Nipal2	FALSE	FALSE	TRUE	FALSE
ENSMUSG00000037646	Vps13b	TRUE	FALSE	TRUE	FALSE
ENSMUSG00000022283	Pabpc1	FALSE	FALSE	TRUE	FALSE
ENSMUSG00000022285	Ywhaz	FALSE	FALSE	TRUE	FALSE
ENSMUSG00000022286	Grhl2	FALSE	TRUE	TRUE	FALSE
ENSMUSG00000037487	Ubr5	FALSE	FALSE	TRUE	FALSE
ENSMUSG00000037465	Klf10	FALSE	FALSE	TRUE	FALSE
ENSMUSG00000037458	Azin1	FALSE	FALSE	TRUE	FALSE
ENSMUSG00000022305	Lrp12	FALSE	FALSE	TRUE	FALSE
ENSMUSG00000022307	Oxr1	FALSE	TRUE	TRUE	FALSE
ENSMUSG00000022309	Angpt1	FALSE	TRUE	TRUE	FALSE
ENSMUSG00000022338	Eny2	FALSE	FALSE	TRUE	FALSE
ENSMUSG00000038736	Nudcd1	FALSE	FALSE	TRUE	FALSE
ENSMUSG00000022339	Ebag9	FALSE	FALSE	TRUE	FALSE
ENSMUSG00000038679	Trps1	FALSE	TRUE	TRUE	FALSE
ENSMUSG00000022312	Eif3h	FALSE	FALSE	TRUE	FALSE
ENSMUSG00000022369	Mtbp	FALSE	FALSE	TRUE	FALSE
ENSMUSG00000022370	Mrpl13	FALSE	FALSE	TRUE	FALSE
ENSMUSG00000060429	Sntb1	FALSE	TRUE	TRUE	FALSE
ENSMUSG00000071757	Zhx2	FALSE	FALSE	TRUE	FALSE
ENSMUSG00000022360	Atad2	FALSE	FALSE	TRUE	FALSE
ENSMUSG00000022359	Wdyhv1	FALSE	TRUE	TRUE	FALSE
ENSMUSG00000022358	Fbxo32	FALSE	TRUE	TRUE	FALSE
ENSMUSG00000037119	Fam91a1	FALSE	FALSE	TRUE	FALSE
ENSMUSG00000062373	Tmem65	FALSE	TRUE	TRUE	FALSE
ENSMUSG00000022354	Ndufb9	TRUE	FALSE	TRUE	FALSE
ENSMUSG00000037075	Rnf139	FALSE	TRUE	TRUE	FALSE
ENSMUSG00000050891	Tatdn1	TRUE	FALSE	TRUE	FALSE
ENSMUSG00000022353	Mtss1	FALSE	TRUE	TRUE	FALSE
ENSMUSG00000032501	Trib1	FALSE	TRUE	TRUE	FALSE
ENSMUSG00000072568	Lratd2	FALSE	TRUE	TRUE	FALSE
ENSMUSG00000022346	Myc	TRUE	FALSE	TRUE	FALSE
ENSMUSG00000022378	Fam49b	FALSE	FALSE	TRUE	FALSE
ENSMUSG00000022377	Asap1	FALSE	FALSE	TRUE	FALSE
ENSMUSG00000072501	Phf20l1	FALSE	TRUE	TRUE	FALSE
ENSMUSG00000005125	Ndrg1	FALSE	FALSE	TRUE	FALSE
ENSMUSG00000013846	St3gal1	FALSE	TRUE	TRUE	FALSE
ENSMUSG00000022335	Zfat	FALSE	FALSE	TRUE	FALSE
ENSMUSG00000068391	Chrac1	FALSE	FALSE	TRUE	FALSE
ENSMUSG00000036698	Ago2	FALSE	FALSE	TRUE	FALSE
ENSMUSG00000036661	Dennd3	FALSE	TRUE	TRUE	FALSE
ENSMUSG00000022602	Arc	FALSE	FALSE	TRUE	FALSE
ENSMUSG00000056665	Them6	TRUE	FALSE	TRUE	FALSE
ENSMUSG00000022587	Ly6e	FALSE	TRUE	TRUE	TRUE
ENSMUSG00000098176	Ccdc166	TRUE	FALSE	TRUE	FALSE
ENSMUSG00000102018	Iqank1	TRUE	FALSE	TRUE	FALSE
ENSMUSG00000046761	Fam83h	FALSE	TRUE	TRUE	FALSE
ENSMUSG00000022568	Scrib	FALSE	FALSE	TRUE	FALSE
ENSMUSG00000022565	Plec	FALSE	TRUE	TRUE	FALSE
ENSMUSG00000022564	Grina	FALSE	TRUE	TRUE	FALSE
ENSMUSG00000063268	Parp10	FALSE	TRUE	TRUE	FALSE
ENSMUSG00000022554	Hgh1	TRUE	FALSE	TRUE	FALSE
ENSMUSG00000034161	Scx	FALSE	FALSE	TRUE	FALSE
ENSMUSG00000022557	Bop1	TRUE	FALSE	TRUE	FALSE
ENSMUSG00000022556	Hsf1	FALSE	FALSE	TRUE	FALSE
ENSMUSG00000048385	Scrt1	FALSE	FALSE	TRUE	FALSE
ENSMUSG00000022550	Adck5	FALSE	FALSE	TRUE	FALSE
ENSMUSG00000034022	Cpsf1	FALSE	FALSE	TRUE	FALSE
ENSMUSG00000004187	Kifc2	FALSE	TRUE	TRUE	FALSE
ENSMUSG00000053929	Cyhr1	FALSE	TRUE	TRUE	FALSE
ENSMUSG00000033819	Ppp1r16a	FALSE	TRUE	TRUE	FALSE
ENSMUSG00000033697	Arhgap39	TRUE	FALSE	TRUE	FALSE
ENSMUSG00000022526	Zfp251	FALSE	FALSE	TRUE	FALSE
ENSMUSG00000054967	Zfp647	TRUE	FALSE	TRUE	FALSE
ENSMUSG00000033565	Rbfox2	FALSE	FALSE	TRUE	FALSE
ENSMUSG00000022443	Myh9	FALSE	TRUE	TRUE	FALSE
ENSMUSG00000044986	Tst	TRUE	FALSE	TRUE	FALSE
ENSMUSG00000071711	Mpst	FALSE	FALSE	TRUE	FALSE
ENSMUSG00000033287	Kctd17	FALSE	FALSE	TRUE	FALSE
ENSMUSG00000033170	Card10	FALSE	TRUE	TRUE	FALSE
ENSMUSG00000049521	Cdc42ep1	FALSE	TRUE	TRUE	FALSE
ENSMUSG00000033128	Gga1	FALSE	FALSE	TRUE	FALSE
ENSMUSG00000022436	Sh3bp1	FALSE	FALSE	TRUE	FALSE
ENSMUSG00000116165	Pdxp	FALSE	FALSE	TRUE	FALSE
ENSMUSG00000068220	Lgals1	FALSE	FALSE	TRUE	FALSE
ENSMUSG00000033099	Nol12	TRUE	FALSE	TRUE	FALSE
ENSMUSG00000096210	H1f0	FALSE	FALSE	TRUE	FALSE
ENSMUSG00000006378	Gcat	TRUE	FALSE	TRUE	FALSE
ENSMUSG00000033039	Micall1	FALSE	FALSE	TRUE	FALSE
ENSMUSG00000033029	1700088E04Rik	FALSE	FALSE	TRUE	FALSE
ENSMUSG00000033020	Polr2f	TRUE	FALSE	TRUE	TRUE
ENSMUSG00000033006	Sox10	FALSE	FALSE	TRUE	FALSE
ENSMUSG00000068206	Pick1	TRUE	FALSE	TRUE	FALSE
ENSMUSG00000042622	Maff	FALSE	TRUE	TRUE	FALSE
ENSMUSG00000009035	Tmem184b	FALSE	FALSE	TRUE	TRUE
ENSMUSG00000044216	Kcnj4	TRUE	FALSE	TRUE	FALSE
ENSMUSG00000055065	Ddx17	FALSE	FALSE	TRUE	FALSE
ENSMUSG00000022427	Tomm22	TRUE	FALSE	TRUE	FALSE
ENSMUSG00000042535	Gtpbp1	TRUE	FALSE	TRUE	FALSE
ENSMUSG00000022426	Josd1	TRUE	FALSE	TRUE	FALSE
ENSMUSG00000042524	Sun2	FALSE	FALSE	TRUE	FALSE
ENSMUSG00000089715	Cbx6	FALSE	FALSE	TRUE	FALSE
ENSMUSG00000089837	Npcd	FALSE	FALSE	TRUE	FALSE
ENSMUSG00000009585	Apobec3	FALSE	FALSE	TRUE	FALSE
ENSMUSG00000000489	Pdgfb	FALSE	TRUE	TRUE	FALSE
ENSMUSG00000022415	Syngr1	FALSE	FALSE	TRUE	FALSE
ENSMUSG00000060036	Rpl3	TRUE	FALSE	TRUE	FALSE
ENSMUSG00000022414	Tab1	FALSE	FALSE	TRUE	FALSE
ENSMUSG00000022412	Mief1	FALSE	FALSE	TRUE	FALSE
ENSMUSG00000042406	Atf4	FALSE	FALSE	TRUE	FALSE
ENSMUSG00000022408	Fam83f	FALSE	FALSE	TRUE	FALSE
ENSMUSG00000047888	Tnrc6b	FALSE	FALSE	TRUE	FALSE
ENSMUSG00000022407	Adsl	TRUE	FALSE	TRUE	FALSE
ENSMUSG00000042292	Mrtfa	FALSE	TRUE	TRUE	FALSE
ENSMUSG00000022401	Xpnpep3	FALSE	FALSE	TRUE	FALSE
ENSMUSG00000022403	St13	FALSE	FALSE	TRUE	FALSE
ENSMUSG00000022400	Rbx1	FALSE	FALSE	TRUE	FALSE
ENSMUSG00000055024	Ep300	FALSE	TRUE	TRUE	FALSE
ENSMUSG00000022394	L3mbtl2	TRUE	FALSE	TRUE	FALSE
ENSMUSG00000022391	Rangap1	TRUE	FALSE	TRUE	FALSE
ENSMUSG00000022390	Zc3h7b	FALSE	TRUE	TRUE	FALSE
ENSMUSG00000022389	Tef	FALSE	TRUE	TRUE	FALSE
ENSMUSG00000048546	Tob2	FALSE	FALSE	TRUE	FALSE
ENSMUSG00000022477	Aco2	FALSE	FALSE	TRUE	FALSE
ENSMUSG00000061360	Phf5a	TRUE	FALSE	TRUE	FALSE
ENSMUSG00000022476	Polr3h	TRUE	FALSE	TRUE	TRUE
ENSMUSG00000022463	Srebf2	FALSE	TRUE	TRUE	FALSE
ENSMUSG00000096883	Shisa8	FALSE	FALSE	TRUE	FALSE
ENSMUSG00000018040	Rrp7a	TRUE	FALSE	TRUE	FALSE
ENSMUSG00000041736	Tspo	FALSE	FALSE	TRUE	TRUE
ENSMUSG00000048755	Mcat	TRUE	FALSE	TRUE	FALSE
ENSMUSG00000016757	Ttll12	FALSE	FALSE	TRUE	FALSE
ENSMUSG00000016624	Phf21b	FALSE	FALSE	TRUE	FALSE
ENSMUSG00000016619	Nup50	FALSE	FALSE	TRUE	FALSE
ENSMUSG00000016541	Atxn10	FALSE	FALSE	TRUE	FALSE
ENSMUSG00000022383	Ppara	FALSE	TRUE	TRUE	FALSE
ENSMUSG00000016028	Celsr1	FALSE	FALSE	TRUE	FALSE
ENSMUSG00000035900	Gramd4	FALSE	FALSE	TRUE	FALSE
ENSMUSG00000034333	Zbed4	TRUE	FALSE	TRUE	FALSE
ENSMUSG00000035828	Pim3	TRUE	FALSE	TRUE	FALSE
ENSMUSG00000015363	Trabd	FALSE	FALSE	TRUE	FALSE
ENSMUSG00000022610	Mapk12	TRUE	FALSE	TRUE	FALSE
ENSMUSG00000053137	Mapk11	FALSE	TRUE	TRUE	FALSE
ENSMUSG00000036606	Plxnb2	FALSE	FALSE	TRUE	FALSE
ENSMUSG00000015377	Dennd6b	TRUE	FALSE	TRUE	TRUE
ENSMUSG00000036561	Ppp6r2	FALSE	TRUE	TRUE	FALSE
ENSMUSG00000036529	Sbf1	FALSE	FALSE	TRUE	FALSE
ENSMUSG00000022614	Lmf2	FALSE	FALSE	TRUE	FALSE
ENSMUSG00000008690	Ncaph2	FALSE	FALSE	TRUE	FALSE
ENSMUSG00000091780	Sco2	TRUE	FALSE	TRUE	FALSE
ENSMUSG00000022615	Tymp	FALSE	FALSE	TRUE	FALSE
ENSMUSG00000022620	Arsa	FALSE	TRUE	TRUE	FALSE
ENSMUSG00000052560	Cpne8	TRUE	FALSE	TRUE	FALSE
ENSMUSG00000022629	Kif21a	FALSE	FALSE	TRUE	FALSE
ENSMUSG00000036197	Gxylt1	FALSE	FALSE	TRUE	FALSE
ENSMUSG00000036167	Pphln1	TRUE	FALSE	TRUE	FALSE
ENSMUSG00000022635	Zcrb1	FALSE	FALSE	TRUE	FALSE
ENSMUSG00000036158	Prickle1	FALSE	FALSE	TRUE	FALSE
ENSMUSG00000059883	Irak4	FALSE	FALSE	TRUE	FALSE
ENSMUSG00000033356	Pus7l	TRUE	FALSE	TRUE	FALSE
ENSMUSG00000022451	Twf1	FALSE	FALSE	TRUE	FALSE
ENSMUSG00000063296	Tmem117	FALSE	TRUE	TRUE	FALSE
ENSMUSG00000064210	Ano6	FALSE	TRUE	TRUE	FALSE
ENSMUSG00000033237	Arid2	FALSE	FALSE	TRUE	FALSE
ENSMUSG00000033228	Scaf11	TRUE	FALSE	TRUE	FALSE
ENSMUSG00000023169	Slc38a1	TRUE	FALSE	TRUE	FALSE
ENSMUSG00000022462	Slc38a2	FALSE	FALSE	TRUE	FALSE
ENSMUSG00000022469	Rapgef3	FALSE	TRUE	TRUE	FALSE
ENSMUSG00000022479	Vdr	FALSE	FALSE	TRUE	FALSE
ENSMUSG00000052369	Tmem106c	FALSE	TRUE	TRUE	FALSE
ENSMUSG00000022483	Col2a1	FALSE	FALSE	TRUE	FALSE
ENSMUSG00000022992	Kansl2	TRUE	FALSE	TRUE	FALSE
ENSMUSG00000003352	Cacnb3	FALSE	TRUE	TRUE	FALSE
ENSMUSG00000003360	Ddx23	FALSE	FALSE	TRUE	FALSE
ENSMUSG00000003355	Fkbp11	TRUE	FALSE	TRUE	FALSE
ENSMUSG00000051853	Arf3	FALSE	FALSE	TRUE	FALSE
ENSMUSG00000022997	Wnt1	FALSE	FALSE	TRUE	FALSE
ENSMUSG00000059213	Ddn	TRUE	FALSE	TRUE	FALSE
ENSMUSG00000048154	Kmt2d	FALSE	FALSE	TRUE	FALSE
ENSMUSG00000022999	Lmbr1l	FALSE	FALSE	TRUE	FALSE
ENSMUSG00000072235	Tuba1a	FALSE	FALSE	TRUE	FALSE
ENSMUSG00000023004	Tuba1b	TRUE	FALSE	TRUE	FALSE
ENSMUSG00000043091	Tuba1c	FALSE	FALSE	TRUE	FALSE
ENSMUSG00000051934	Spats2	TRUE	FALSE	TRUE	FALSE
ENSMUSG00000078907	Fam186b	FALSE	FALSE	TRUE	FALSE
ENSMUSG00000023007	Prpf40b	FALSE	TRUE	TRUE	FALSE
ENSMUSG00000023008	Fmnl3	FALSE	TRUE	TRUE	FALSE
ENSMUSG00000023009	Nckap5l	FALSE	TRUE	TRUE	FALSE
ENSMUSG00000037525	Bcdin3d	FALSE	FALSE	TRUE	FALSE
ENSMUSG00000023018	Smarcd1	FALSE	FALSE	TRUE	FALSE
ENSMUSG00000023020	Cox14	FALSE	FALSE	TRUE	FALSE
ENSMUSG00000023021	Cers5	TRUE	FALSE	TRUE	FALSE
ENSMUSG00000023025	Larp4	TRUE	FALSE	TRUE	FALSE
ENSMUSG00000023026	Dip2b	FALSE	FALSE	TRUE	FALSE
ENSMUSG00000023027	Atf1	TRUE	FALSE	TRUE	FALSE
ENSMUSG00000037353	Letmd1	FALSE	FALSE	TRUE	FALSE
ENSMUSG00000000346	Dazap2	FALSE	FALSE	TRUE	FALSE
ENSMUSG00000000532	Acvr1b	FALSE	FALSE	TRUE	FALSE
ENSMUSG00000000531	Grasp	TRUE	FALSE	TRUE	FALSE
ENSMUSG00000023034	Nr4a1	FALSE	TRUE	TRUE	FALSE
ENSMUSG00000037185	Krt80	TRUE	FALSE	TRUE	FALSE
ENSMUSG00000061397	Krt79	FALSE	FALSE	TRUE	FALSE
ENSMUSG00000049382	Krt8	FALSE	FALSE	TRUE	FALSE
ENSMUSG00000023043	Krt18	FALSE	TRUE	TRUE	FALSE
ENSMUSG00000058655	Eif4b	TRUE	FALSE	TRUE	FALSE
ENSMUSG00000037003	Tns2	FALSE	FALSE	TRUE	FALSE
ENSMUSG00000036966	Spryd3	FALSE	TRUE	TRUE	FALSE
ENSMUSG00000023044	Csad	FALSE	TRUE	TRUE	FALSE
ENSMUSG00000046897	Zfp740	FALSE	FALSE	TRUE	FALSE
ENSMUSG00000001288	Rarg	FALSE	TRUE	TRUE	FALSE
ENSMUSG00000045665	Mfsd5	FALSE	FALSE	TRUE	FALSE
ENSMUSG00000036678	Aaas	FALSE	FALSE	TRUE	FALSE
ENSMUSG00000001280	Sp1	FALSE	FALSE	TRUE	FALSE
ENSMUSG00000056851	Pcbp2	FALSE	FALSE	TRUE	FALSE
ENSMUSG00000023051	Tarbp2	FALSE	FALSE	TRUE	FALSE
ENSMUSG00000023050	Map3k12	FALSE	TRUE	TRUE	FALSE
ENSMUSG00000062683	Atp5g2	TRUE	FALSE	TRUE	FALSE
ENSMUSG00000001655	Hoxc13	TRUE	FALSE	TRUE	FALSE
ENSMUSG00000036061	Smug1	FALSE	FALSE	TRUE	FALSE
ENSMUSG00000009575	Cbx5	FALSE	FALSE	TRUE	FALSE
ENSMUSG00000046434	Hnrnpa1	TRUE	FALSE	TRUE	FALSE
ENSMUSG00000058794	Nfe2	FALSE	FALSE	TRUE	FALSE
ENSMUSG00000000555	Itga5	TRUE	FALSE	TRUE	FALSE
ENSMUSG00000039789	Zfp597	FALSE	FALSE	TRUE	FALSE
ENSMUSG00000014232	Cluap1	FALSE	FALSE	TRUE	FALSE
ENSMUSG00000022521	Crebbp	FALSE	FALSE	TRUE	FALSE
ENSMUSG00000005580	Adcy9	FALSE	TRUE	TRUE	FALSE
ENSMUSG00000005718	Tfap4	TRUE	FALSE	TRUE	FALSE
ENSMUSG00000014303	Glis2	FALSE	TRUE	TRUE	FALSE
ENSMUSG00000039646	Vasn	FALSE	TRUE	TRUE	FALSE
ENSMUSG00000063445	Nmral1	TRUE	FALSE	TRUE	FALSE
ENSMUSG00000004071	Cdip1	FALSE	TRUE	TRUE	FALSE
ENSMUSG00000022517	Mgrn1	FALSE	TRUE	TRUE	FALSE
ENSMUSG00000039568	Ubald1	FALSE	FALSE	TRUE	FALSE
ENSMUSG00000039473	Ubn1	FALSE	FALSE	TRUE	FALSE
ENSMUSG00000022536	Glyr1	FALSE	FALSE	TRUE	FALSE
ENSMUSG00000039457	Ppl	FALSE	TRUE	TRUE	FALSE
ENSMUSG00000022544	Eef2kmt	TRUE	FALSE	TRUE	FALSE
ENSMUSG00000022507	1810013L24Rik	FALSE	FALSE	TRUE	FALSE
ENSMUSG00000022503	Nubp1	FALSE	FALSE	TRUE	FALSE
ENSMUSG00000038037	Socs1	FALSE	FALSE	TRUE	FALSE
ENSMUSG00000037991	Rmi2	FALSE	FALSE	TRUE	FALSE
ENSMUSG00000022500	Litaf	FALSE	TRUE	TRUE	FALSE
ENSMUSG00000037965	Zc3h7a	FALSE	FALSE	TRUE	FALSE
ENSMUSG00000062203	Gspt1	TRUE	FALSE	TRUE	FALSE
ENSMUSG00000065979	Cpped1	FALSE	FALSE	TRUE	FALSE
ENSMUSG00000009569	Mrtfb	FALSE	FALSE	TRUE	FALSE
ENSMUSG00000022681	Ntan1	FALSE	FALSE	TRUE	FALSE
ENSMUSG00000022678	Nde1	FALSE	FALSE	TRUE	FALSE
ENSMUSG00000023088	Abcc1	TRUE	FALSE	TRUE	FALSE
ENSMUSG00000022674	Ube2v2	TRUE	FALSE	TRUE	FALSE
ENSMUSG00000022673	Mcm4	TRUE	FALSE	TRUE	FALSE
ENSMUSG00000022672	Prkdc	TRUE	FALSE	TRUE	FALSE
ENSMUSG00000022792	Yars2	TRUE	FALSE	TRUE	FALSE
ENSMUSG00000022789	Dnm1l	FALSE	FALSE	TRUE	FALSE
ENSMUSG00000022773	Ypel1	FALSE	FALSE	TRUE	FALSE
ENSMUSG00000041774	Ydjc	TRUE	FALSE	TRUE	FALSE
ENSMUSG00000022768	Ccdc116	TRUE	FALSE	TRUE	FALSE
ENSMUSG00000038965	Ube2l3	FALSE	FALSE	TRUE	FALSE
ENSMUSG00000055692	Tmem191c	FALSE	FALSE	TRUE	FALSE
ENSMUSG00000050240	Hic2	FALSE	FALSE	TRUE	FALSE
ENSMUSG00000041720	Pi4ka	TRUE	FALSE	TRUE	FALSE
ENSMUSG00000022765	Snap29	FALSE	FALSE	TRUE	FALSE
ENSMUSG00000003528	Slc25a1	TRUE	FALSE	TRUE	FALSE
ENSMUSG00000060166	Zdhhc8	FALSE	FALSE	TRUE	FALSE
ENSMUSG00000022718	Dgcr8	FALSE	FALSE	TRUE	FALSE
ENSMUSG00000022706	Mrpl40	TRUE	FALSE	TRUE	FALSE
ENSMUSG00000062901	Klhl24	FALSE	TRUE	TRUE	FALSE
ENSMUSG00000041215	Yeats2	FALSE	FALSE	TRUE	FALSE
ENSMUSG00000051146	Camk2n2	FALSE	FALSE	TRUE	FALSE
ENSMUSG00000006998	Psmd2	FALSE	FALSE	TRUE	FALSE
ENSMUSG00000022843	Clcn2	FALSE	FALSE	TRUE	FALSE
ENSMUSG00000021018	Polr2h	TRUE	FALSE	TRUE	TRUE
ENSMUSG00000005958	Ephb3	FALSE	TRUE	TRUE	FALSE
ENSMUSG00000043391	2510009E07Rik	FALSE	FALSE	TRUE	FALSE
ENSMUSG00000022856	Tmem41a	TRUE	FALSE	TRUE	FALSE
ENSMUSG00000033581	Igf2bp2	TRUE	FALSE	TRUE	FALSE
ENSMUSG00000022858	Tra2b	TRUE	FALSE	TRUE	FALSE
ENSMUSG00000013089	Etv5	FALSE	TRUE	TRUE	FALSE
ENSMUSG00000022884	Eif4a2	FALSE	FALSE	TRUE	FALSE
ENSMUSG00000022881	Rfc4	TRUE	FALSE	TRUE	FALSE
ENSMUSG00000022885	St6gal1	FALSE	TRUE	TRUE	FALSE
ENSMUSG00000022508	Bcl6	FALSE	TRUE	TRUE	FALSE
ENSMUSG00000033306	Lpp	FALSE	TRUE	TRUE	FALSE
ENSMUSG00000038168	P3h2	FALSE	TRUE	TRUE	FALSE
ENSMUSG00000022514	Il1rap	FALSE	TRUE	TRUE	FALSE
ENSMUSG00000038127	Ccdc50	FALSE	FALSE	TRUE	FALSE
ENSMUSG00000051065	Mb21d2	TRUE	FALSE	TRUE	FALSE
ENSMUSG00000022528	Hes1	FALSE	TRUE	TRUE	FALSE
ENSMUSG00000046546	Fam43a	TRUE	FALSE	TRUE	FALSE
ENSMUSG00000047434	Xxylt1	TRUE	FALSE	TRUE	FALSE
ENSMUSG00000022770	Dlg1	FALSE	FALSE	TRUE	FALSE
ENSMUSG00000022772	Senp5	FALSE	FALSE	TRUE	FALSE
ENSMUSG00000022781	Pak2	FALSE	FALSE	TRUE	FALSE
ENSMUSG00000053774	Ubxn7	FALSE	FALSE	TRUE	FALSE
ENSMUSG00000014075	Tctex1d2	FALSE	FALSE	TRUE	FALSE
ENSMUSG00000022797	Tfrc	TRUE	FALSE	TRUE	FALSE
ENSMUSG00000022791	Tnk2	FALSE	TRUE	TRUE	FALSE
ENSMUSG00000035629	Rubcn	FALSE	FALSE	TRUE	FALSE
ENSMUSG00000022800	Fyttd1	FALSE	FALSE	TRUE	FALSE
ENSMUSG00000022802	Lmln	TRUE	FALSE	TRUE	FALSE
ENSMUSG00000022811	Zfp148	FALSE	FALSE	TRUE	FALSE
ENSMUSG00000022817	Itgb5	FALSE	TRUE	TRUE	FALSE
ENSMUSG00000035376	Hacd2	FALSE	FALSE	TRUE	FALSE
ENSMUSG00000022844	Pdia5	TRUE	FALSE	TRUE	FALSE
ENSMUSG00000022848	Slc49a4	FALSE	FALSE	TRUE	FALSE
ENSMUSG00000022849	Hspbap1	TRUE	FALSE	TRUE	FALSE
ENSMUSG00000075229	Ccdc58	TRUE	FALSE	TRUE	FALSE
ENSMUSG00000003955	Fam162a	TRUE	FALSE	TRUE	FALSE
ENSMUSG00000022827	Rabl3	FALSE	FALSE	TRUE	FALSE
ENSMUSG00000022828	Gtf2e1	TRUE	FALSE	TRUE	FALSE
ENSMUSG00000034158	Lrrc58	FALSE	FALSE	TRUE	FALSE
ENSMUSG00000022812	Gsk3b	FALSE	FALSE	TRUE	FALSE
ENSMUSG00000002844	Adprh	TRUE	FALSE	TRUE	FALSE
ENSMUSG00000075122	Cd80	FALSE	TRUE	TRUE	FALSE
ENSMUSG00000034064	Poglut1	FALSE	FALSE	TRUE	FALSE
ENSMUSG00000022799	Arhgap31	FALSE	FALSE	TRUE	FALSE
ENSMUSG00000022793	B4galt4	FALSE	TRUE	TRUE	FALSE
ENSMUSG00000022708	Zbtb20	FALSE	TRUE	TRUE	FALSE
ENSMUSG00000036304	Zdhhc23	TRUE	FALSE	TRUE	FALSE
ENSMUSG00000052459	Atp6v1a	FALSE	FALSE	TRUE	FALSE
ENSMUSG00000022698	Naa50	TRUE	FALSE	TRUE	FALSE
ENSMUSG00000068284	Usf3	FALSE	FALSE	TRUE	FALSE
ENSMUSG00000022687	Boc	FALSE	TRUE	TRUE	FALSE
ENSMUSG00000036208	Nepro	TRUE	FALSE	TRUE	FALSE
ENSMUSG00000022663	Atg3	FALSE	FALSE	TRUE	FALSE
ENSMUSG00000022664	Slc35a5	FALSE	TRUE	TRUE	FALSE
ENSMUSG00000033157	Abhd10	TRUE	FALSE	TRUE	FALSE
ENSMUSG00000064061	Dzip3	FALSE	FALSE	TRUE	FALSE
ENSMUSG00000033031	Cip2a	TRUE	FALSE	TRUE	FALSE
ENSMUSG00000022641	Bbx	FALSE	FALSE	TRUE	FALSE
ENSMUSG00000022636	Alcam	FALSE	FALSE	TRUE	FALSE
ENSMUSG00000035356	Nfkbiz	FALSE	TRUE	TRUE	FALSE
ENSMUSG00000071533	Pcnp	FALSE	FALSE	TRUE	FALSE
ENSMUSG00000044763	Trmt10c	TRUE	FALSE	TRUE	FALSE
ENSMUSG00000022757	Tfg	FALSE	FALSE	TRUE	FALSE
ENSMUSG00000022742	Cpox	TRUE	FALSE	TRUE	FALSE
ENSMUSG00000022724	Riox2	TRUE	FALSE	TRUE	FALSE
ENSMUSG00000022723	Crybg3	FALSE	FALSE	TRUE	FALSE
ENSMUSG00000047854	Stx19	FALSE	FALSE	TRUE	FALSE
ENSMUSG00000059920	4930453N24Rik	FALSE	FALSE	TRUE	FALSE
ENSMUSG00000054604	Cggbp1	FALSE	FALSE	TRUE	FALSE
ENSMUSG00000047141	Zfp654	FALSE	FALSE	TRUE	FALSE
[truncated: 20,296 more rows]
