# Supplementary material for: MYC promotes immune-suppression in triple-negative breast cancer via inhibition of interferon signaling
Source: Nat Commun. 2022 Nov 2;13:6579. doi: 10.1038/s41467-022-34000-6 (PMC9630413; doi:10.1038/s41467-022-34000-6)
Supplement: Supplementary file 7 — Source Data [file 41467_2022_34000_MOESM7_ESM.xlsx]

## Sheet: Fig. 2b
WP-MYC	WP	WB1P	WB1P-Myc
0.4	27.2	41.75	2
6.2	20.2	26	5
1.6	40.6	84	1.5
8	4.8	15	5
1.4	26.4	20.75	2
1.8	166.6	41	5
2		68	7
		27	5
		10	4
			10
			7
			5

## Sheet: Fig. 2d
Analysis lymphoid fresh
CD11b+			CD19+			CD45+			CD3+			CD49+
WB1P	WB1P-MYC		WB1P	WB1P-MYC		WB1P	WB1P-MYC		WB1P	WB1P-MYC		WB1P	WB1P-MYC
35.6	3.17		0.21	0.79		39.4	3.56		1.93	0.12		0.75	0.084
31.2	6.26		2.99	0.74		33	6.88		0.52	0.2		0.69	0.18
20.9	16		0.24	0.76		22.9	16.5		0.89	0.21		0.31	0.24
30.1	3.63		0.7	0.41		33.7	3.83		1.47	0.072		0.3	0.04
Ly6C+			Ly6G+			F4/80+
WB1P	WB1P-MYC		WB1P	WB1P-MYC		WB1P	WB1P-MYC
1.96	0.02		1.11	0.044		6.24	1.37
0.052	0.077		1.26	0.15		7.15	1.66
	0			0.12			1.05
0.35	0.049		1.52	0.42		6.84	3.79

## Sheet: Fig.2e
B1P+lenticre	B1P-Myc+lenticre
200.6	7
120.4	9
262.2	9
192.8	15.4
	3.4

## Sheet: Fig 3b
WB1P-Myc org	WB1P org
1.14922	27.5168
0.0163488	31.5448
0.539715	113.246
	102.36
	43.3483

## Sheet: Fig 3c
WB1P-Myc org	WB1P org
3.25634	62.9534
2.72933	80.4604
6.3138	311.342
2.31651	245.182
	422.418

## Sheet: Fig. 3d
Elisa CCL5 CXCL10 IFNb on WB1P and derived organoids
Ccl5			Cxcl10
WB1P norm to 1	WB1P-Myc		WB1P norm to 1	WB1P-Myc
1	0.112166		1	0.090083
1	0.061098		1	0.035106
1	0.719419		1	0.253271
1	0.539168		1	0.158784

## Sheet: Fig. 3e
	no tamoxifen			Tamoxifen
WB1P-MycERT2		17.4			8.3
		21.7			11.1
		14.5			2.3

## Sheet: Fig. 3g
Data Figure 3G
	cells with cGAS+ micronuclei (%)				cells with CGAS- micronuclei (%)				cells with MN (%)
shLUC	12.27	11.11	12.38		12.88	23.15	11.43		25.15	34.26	23.81
shBRCA1	36.19	19.53	18.52	21.67	12.38	30.47	21.69	26.67	48.57	50	40.21	48.34
shBRCA1 MYC	18.31	24.6	53.1		22.54	21.43	13.6		40.85	46.03	66.7
shBRCA2	31.0559	53.15	30	25	26.09	21.62	25.88	30.56	57.1459	74.77	55.88	55.56
shBRCA2 MYC	47.2	42.11	25.2		13.66	20	30.89		60.86	62.11	56.09
shBRCA2 cGASko	0	0	0		59	61.8	51.5		59	61.8	51.5
Statistics
One-way anova with Sidak's multiple comparisons test
Sidak's multiple comparisons test	Mean Diff,	95,00% CI of diff,	Significant?	Summary	Adjusted P Value
shLUC vs. shBRCA1	-19.04	-36,54 to -1,542	Yes	*	0.03
shBRCA1 vs. shBRCA1 + MYC	-4.413	-21,91 to 13,08	No	ns	0.9569
shLUC vs. shBRCA2	-33.1	-50,60 to -15,60	Yes	***	0.0003
shBRCA2 vs. shBRCA2 + MYC	1.152	-16,35 to 18,65	No	ns	>0,9999
shBRCA2 vs. shBRCA2 cGAS-/-	3.406	-14,09 to 20,90	No	ns	0.9858

## Sheet: Fig. 3h
Data Figure 3H
shLUC			shBRCA2#2			shBRCA#2-MYC
0.827815	1.12844	0.903537	1.69923	1.26364	1.3587	1	0.938525	0.930586
Statistics
One-way anova with Sidak's multiple comparisons test
Sidak's multiple comparisons test	Mean Diff,	95,00% CI of diff,	Significant?	Summary	Adjusted P Value
LUC vs. shBRCA2	-0.4873	-0,8826 to -0,09189	Yes	*	0.0179
LUC vs. shBRCA2/cGAS-/-	-0.003106	-0,3985 to 0,3923	No	ns	>0,9999
LUC vs. shBRCA2 MYC	-0.3649	-0,7603 to 0,03042	No	ns	0.0708

## Sheet: Fig. 3i
Data Figure 3I
shLUC	shBRCA1	shBRCA1+MYC	shBRCA2	shBRCA2+MYC
1.59882	1.72808	0.966451	8.20172	0.155328
1.29192	2.88448	0.749162	4.94393	2.73244
0	3.59785	1.95988	5.36876	1.49706
1.12528	2.22065	2.74899	7.19114	1.63616
0.546413	0.321128	0.045188	0.335212	1.94326
0.451349	0.871705	0.855716	3.57137	0.955425
0.864258	1.09899	1.12198	1.69423	0.204251
1.11656	1.31743	0.828402	4.24415	0.457405
1.13751			5.06588	0.284981
0.881672				0.218915
Statistics
One-way anova with Sidak's multiple comparisons test
Sidak's multiple comparisons test	Mean Diff,	95,00% CI of diff,	Significant?	Summary	Adjusted P Value
shLUC vs. shBRCA1	-0.8537	-2,499 to 0,7918	No	ns	0.5559
shBRCA1 vs. shBRCA1+MYC	0.5956	-1,139 to 2,330	No	ns	0.8483
shLUC vs. shBRCA2	-3.612	-5,205 to -2,018	Yes	****	<0,0001
shBRCA2 vs. shBRCA2+MYC	3.504	1,911 to 5,098	Yes	****	<0,0001

[truncated: 33 more sheets: Fig. 3j, Fig. 3k, Fig. 4b, Fig. 4c + 4e, Fig 4d, Fig 4f, Fig 4g, Fig 4h, Fig 4i, Fig 5d, Fig 6a, Fig 6b, Fig 6c, Fig 6d, Fig 6e, sup. Fig. 2d, sup. Fig. 2f, sup. Fig 2g, sup. Fig 2h, sup. Fig 2i …]
